# Supplementary material for: Therapeutic targeting of measles virus polymerase with ERDRP-0519 suppresses all RNA synthesis activity
Source: PLoS Pathog. 2021 Feb 23;17(2):e1009371. doi: 10.1371/journal.ppat.1009371 (PMC7935272; doi:10.1371/journal.ppat.1009371)
Supplement: S2 Data — (XLSX) [file ppat.1009371.s019.xlsx]

## Sheet: Filtered Proteins
id	Protein IDs	Majority protein IDs	Peptide counts (all)	Peptide counts (razor+unique)	Peptide counts (unique)	Fasta headers	Peptides PreSample	Peptides Blank1	Peptides -Gel3-SampleL	Razor + unique peptides PreSample	Razor + unique peptides Blank1	Razor + unique peptides -Gel3-SampleL	Unique peptides PreSample	Unique peptides Blank1	Unique peptides -Gel3-SampleL	Mol. weight [kDa]	Q-value	Score	Sequence coverage PreSample [%]	Sequence coverage Blank1 [%]	Sequence coverage -Gel3-SampleL [%]	Total Intensity	Intensity PreSample	Intensity Blank1	Intensity -Gel3-SampleL	Total iBAQ	iBAQ PreSample	iBAQ Blank1	iBAQ -Gel3-SampleL	Peptide IDs	MS/MS Count PreSample	MS/MS Count Blank1	MS/MS Count -Gel3-SampleL
1353	C00005	C00005	78	78	78	cs|C00005|C00005_CUST __CUST RPlemper MeV-P	2	0	78	2	0	78	2	0	78	55.861	0	323.31	10.5	0	95.2	780820000000	5027700	0	780810000000	31233000000	201110	0	31232000000	239;240;450;451;517;827;828;867;868;869;882;883;1610;1611;1612;1937;1938;1939;2001;2724;2725;3104;3105;3205;3206;3357;3532;3533;3537;3559;3601;4094;4342;4343;4344;4393;4414;4415;4689;4992;5134;5147;5163;5178;5179;5224;5360;5361;5584;5585;5586;5695;7211;7349;7642;7953;7954;8023;8024;8067;8068;8069;8532;8533;8781;9143;9144;9184;9185;9186;9465;9780;9781;10879;10880;11417;11418;11419	2	0	1715
1314	A0A2H1X3Z3	A0A2H1X3Z3	8	8	8	tr|A0A2H1X3Z3|A0A2H1X3Z3_SPOFR SFRICE_037229 (Fragment) OS=Spodoptera frugiperda OX=7108 GN=SFRICE_037229 PE=4 SV=1	1	0	8	1	0	8	1	0	8	18.264	0	323.31	20	0	87.3	43661000000	0	0	43661000000	10915000000	0	0	10915000000	160;2095;2913;3217;4940;7815;7816;8328	1	0	87
1092	A0A2H1WRK1	A0A2H1WRK1	28	28	28	tr|A0A2H1WRK1|A0A2H1WRK1_SPOFR SFRICE_014518 OS=Spodoptera frugiperda OX=7108 GN=SFRICE_014518 PE=4 SV=1	0	0	28	0	0	28	0	0	28	25.846	0	323.31	0	0	91.6	122520000000	0	0	122520000000	10210000000	0	0	10210000000	121;122;5632;5633;6054;6228;6229;6230;6544;6545;6977;7578;7666;7703;7704;7863;7864;7865;8401;8407;8497;8498;9369;9370;9371;9676;9677;9678	0	0	285
1352	C00004;C00003;A0A2H1VE27	C00004;C00003	208;154;1	208;154;1	208;154;1	cs|C00004|C00004_CUST __CUST RPlemper MeV-L;cs|C00003|C00003_CUST __CUST RPlemper MeV-L1708	11	0	208	11	0	208	11	0	208	247.75	0	323.31	12.2	0	83.7	674510000000	115980000	0	674400000000	6485700000	1115200	0	6484600000	20;21;54;141;142;223;224;323;512;641;642;662;967;1069;1070;1101;1135;1136;1206;1339;1364;1413;1414;1444;1448;1541;1542;1571;1649;1676;1706;1708;1709;1790;2167;2209;2391;2401;2402;2418;2525;2548;2622;2645;2687;2688;2753;3028;3050;3091;3155;3156;3247;3284;3308;3309;3323;3369;3395;3396;3397;3555;3642;3799;3800;3836;3907;3947;3970;3971;4072;4073;4074;4154;4155;4162;4163;4310;4311;4312;4324;4325;4327;…	13	0	1359
265	A0A2H1VAM0	A0A2H1VAM0	14	14	14	tr|A0A2H1VAM0|A0A2H1VAM0_SPOFR SFRICE_008290 (Fragment) OS=Spodoptera frugiperda OX=7108 GN=SFRICE_008290 PE=4 SV=1	2	0	14	2	0	14	2	0	14	54.616	0	285.37	8.2	0	35.2	88546000000	12793000	0	88533000000	5534100000	799560	0	5533300000	50;1012;1013;1014;2379;3097;4485;4486;5181;8113;8322;9156;10085;10086	2	0	96
428	A0A2H1VKI1	A0A2H1VKI1	36	36	36	tr|A0A2H1VKI1|A0A2H1VKI1_SPOFR SFRICE_010556 OS=Spodoptera frugiperda OX=7108 GN=SFRICE_010556 PE=4 SV=1	0	0	36	0	0	36	0	0	36	47.031	0	323.31	0	0	66.1	103600000000	0	0	103600000000	5452500000	0	0	5452500000	1635;1636;1936;1984;2119;2120;2202;2203;2507;2508;2641;3878;3879;3956;3957;5149;5196;5201;5897;5898;7882;8035;8092;8308;8309;8889;9359;9360;9977;10154;10246;10938;10939;11372;11373;11563	0	0	161
997	A0A2H1WKT6	A0A2H1WKT6	29	29	29	tr|A0A2H1WKT6|A0A2H1WKT6_SPOFR SFRICE_000817 OS=Spodoptera frugiperda OX=7108 GN=SFRICE_000817 PE=4 SV=1	0	0	29	0	0	29	0	0	29	56.769	0	323.31	0	0	66.4	72299000000	0	0	72299000000	4518700000	0	0	4518700000	1329;1330;1626;1803;2461;2616;3511;3562;3868;4701;4702;4912;5066;5180;5654;6167;7518;7627;8731;8736;8737;9150;9238;9949;9950;10292;10293;10294;10585	0	0	211
899	A0A2H1WFA2	A0A2H1WFA2	56	56	50	tr|A0A2H1WFA2|A0A2H1WFA2_SPOFR SFRICE003522.2 (Fragment) OS=Spodoptera frugiperda OX=7108 GN=SFRICE003522.2 PE=3 SV=1	4	0	56	4	0	56	1	0	50	71.507	0	323.31	8.7	0	87.4	114100000000	44241000	0	114060000000	3565700000	1382500	0	3564300000	680;681;808;1256;1466;1578;2183;2632;2638;2649;3171;3663;4112;4113;4396;4703;4704;4768;4769;4955;6015;6016;6413;6772;6868;7038;7039;7040;7055;7080;7460;7461;7547;7971;8194;8201;8503;8670;8671;8883;8884;8885;9176;9291;9324;9325;9547;9573;9797;10023;10077;10303;10891;10892;11125;11126	5	0	253	HSP70
743	A0A2H1W5E0	A0A2H1W5E0	18	18	18	tr|A0A2H1W5E0|A0A2H1W5E0_SPOFR SFRICE_001069 (Fragment) OS=Spodoptera frugiperda OX=7108 GN=SFRICE_001069 PE=4 SV=1	0	0	18	0	0	18	0	0	18	30.434	0	323.31	0	0	87.4	40836000000	0	0	40836000000	2722400000	0	0	2722400000	364;536;1591;1592;3043;5173;5363;6372;7009;7010;7146;7714;8961;10524;10821;11169;11393;11406	0	0	131
295	A0A2H1VCM4	A0A2H1VCM4	18	18	17	tr|A0A2H1VCM4|A0A2H1VCM4_SPOFR SFRICE_011143 OS=Spodoptera frugiperda OX=7108 GN=SFRICE_011143 PE=4 SV=1	1	0	18	1	0	18	1	0	17	40.143	0	323.31	3.1	0	42.5	62471000000	16170000	0	62455000000	2716100000	703040	0	2715400000	92;1421;1805;3402;3403;3834;4287;4288;5016;5144;6621;6622;6951;7899;7965;9368;9991;9992	1	0	82
994	A0A2H1WKS6	A0A2H1WKS6	17	17	17	tr|A0A2H1WKS6|A0A2H1WKS6_SPOFR SFRICE_012408 OS=Spodoptera frugiperda OX=7108 GN=SFRICE_012408 PE=4 SV=1	0	0	17	0	0	17	0	0	17	62.633	0	323.31	0	0	72.8	26214000000	0	0	26214000000	2016500000	0	0	2016500000	835;1290;1590;3433;3773;4632;7726;8033;8034;8557;9255;9511;9648;10212;10874;10884;10885	0	0	123
1450	Q962T8	Q962T8	10	10	10	tr|Q962T8|Q962T8_SPOFR Ribosomal protein L27A OS=Spodoptera frugiperda OX=7108 GN=SFRICE_022549 PE=2 SV=1	0	0	10	0	0	10	0	0	10	16.5	0	148.3	0	0	45.9	15878000000	0	0	15878000000	1984800000	0	0	1984800000	974;4583;5639;5640;5903;6681;7292;10773;10774;11214	0	0	25
456	A0A2H1VM87	A0A2H1VM87	15	15	15	tr|A0A2H1VM87|A0A2H1VM87_SPOFR SFRICE_012699 (Fragment) OS=Spodoptera frugiperda OX=7108 GN=SFRICE_012699 PE=4 SV=1	0	0	15	0	0	15	0	0	15	41.425	0	323.31	0	0	51.2	24320000000	0	0	24320000000	1870800000	0	0	1870800000	1707;2348;4654;4655;5029;5120;5121;5166;6746;7034;8426;8619;9551;10360;10512	0	0	93
1083	A0A2H1WQZ8	A0A2H1WQZ8	14	14	6	tr|A0A2H1WQZ8|A0A2H1WQZ8_SPOFR SFRICE_020641 (Fragment) OS=Spodoptera frugiperda OX=7108 GN=SFRICE_020641 PE=4 SV=1	0	0	14	0	0	14	0	0	6	18.422	0	26.747	0	0	35	16884000000	0	0	16884000000	1688400000	0	0	1688400000	2230;2231;2232;4210;4211;4379;5493;5494;5611;6335;8048;8049;8399;8413	0	0	22
903	A0A2H1WFG2	A0A2H1WFG2	14	14	14	tr|A0A2H1WFG2|A0A2H1WFG2_SPOFR SFRICE_041393 OS=Spodoptera frugiperda OX=7108 GN=SFRICE_041393 PE=4 SV=1	1	0	14	1	0	14	1	0	14	37.749	0	323.31	7.7	0	57.9	9323500000	3826300	0	9319700000	1553900000	637710	0	1553300000	573;574;621;622;2122;2962;3583;3584;4135;4892;7138;7139;8379;8573	1	0	62
25	P17501;A0A097PUZ4;Q65336	P17501;A0A097PUZ4;Q65336	27;27;26	27;27;26	27;27;26	sp|P17501|FUS_NPVAC Major envelope glycoprotein OS=Autographa californica nuclear polyhedrosis virus OX=46015 GN=GP64 PE=1 SV=2;tr|A0A097PUZ4|A0A097PUZ4_NPVAC Ac-gp64 OS=Autographa californica nuclear polyhedrosis virus OX=46015 GN=Ac-gp64 PE=4 SV=1;tr|Q65	0	0	27	0	0	27	0	0	27	58.566	0	323.31	0	0	52.3	35194000000	0	0	35194000000	1530200000	0	0	1530200000	17;18;1283;1322;1404;1749;1922;2064;2699;3159;3160;3723;3724;6148;6931;6932;7310;7311;8079;8121;8483;9077;9779;11108;11109;11179;11556	0	0	130
1180	A0A2H1WX17;Q8I866	A0A2H1WX17;Q8I866	46;45	43;42	42;41	tr|A0A2H1WX17|A0A2H1WX17_SPOFR SFRICE016243.2 (Fragment) OS=Spodoptera frugiperda OX=7108 GN=SFRICE016243.2 PE=3 SV=1;tr|Q8I866|Q8I866_SPOFR Heat shock cognate 70 protein OS=Spodoptera frugiperda OX=7108 PE=2 SV=1	3	0	46	1	0	43	1	0	42	73.122	0	323.31	5.8	0	74.5	45593000000	5164800	0	45587000000	1519800000	172160	0	1519600000	433;1253;1434;1738;1982;2143;2551;2575;2621;2639;3353;4234;4258;4396;4776;4815;4926;5172;5182;5226;6377;6722;6795;6868;6869;7145;7213;7449;7451;7452;7527;7551;8957;9174;9175;9317;9706;9970;10303;10538;10539;10655;10910;10966;11129;11130	1	0	167
289	A0A2H1VC46	A0A2H1VC46	29	29	29	tr|A0A2H1VC46|A0A2H1VC46_SPOFR SFRICE_008240 (Fragment) OS=Spodoptera frugiperda OX=7108 GN=SFRICE_008240 PE=4 SV=1	0	0	29	0	0	29	0	0	29	66.835	0	323.31	0	0	64	37415000000	0	0	37415000000	1496600000	0	0	1496600000	209;326;428;647;718;809;1661;1998;2574;2869;3202;4240;4241;5090;5822;6090;6091;6588;7140;7814;7897;7930;8443;8444;8475;8575;9426;10274;11396	0	0	132
1169	A0A2H1WWH2	A0A2H1WWH2	6	6	6	tr|A0A2H1WWH2|A0A2H1WWH2_SPOFR Protein yippee-like OS=Spodoptera frugiperda OX=7108 GN=SFRICE_001912 PE=3 SV=1	0	0	6	0	0	6	0	0	6	13.722	0	93.805	0	0	57.9	9799800000	0	0	9799800000	1400000000	0	0	1400000000	597;3377;4270;5645;5743;10993	0	0	18
314	A0A2H1VDL3	A0A2H1VDL3	11	11	11	tr|A0A2H1VDL3|A0A2H1VDL3_SPOFR SFRICE_016577 OS=Spodoptera frugiperda OX=7108 GN=SFRICE_016577 PE=4 SV=1	0	0	11	0	0	11	0	0	11	23.686	0	323.31	0	0	77.7	16193000000	0	0	16193000000	1349500000	0	0	1349500000	3213;3856;3857;4186;4841;5484;7299;7872;8390;8836;10058	0	0	50
620	A0A2H1VXJ0	A0A2H1VXJ0	18	18	18	tr|A0A2H1VXJ0|A0A2H1VXJ0_SPOFR SFRICE_007463 OS=Spodoptera frugiperda OX=7108 GN=SFRICE_007463 PE=4 SV=1	0	0	18	0	0	18	0	0	18	21.531	0	317.33	0	0	79.4	13785000000	0	0	13785000000	1253200000	0	0	1253200000	1813;2535;3781;3782;4947;5634;6633;6634;8358;8359;8419;9350;9510;10267;10268;10444;11055;11056	0	0	51
1412	S5G646;P41432	S5G646;P41432	13;13	13;13	13;13	tr|S5G646|S5G646_NPVAC Ac-lef6 OS=Autographa californica nuclear polyhedrosis virus OX=46015 GN=lef6 PE=4 SV=1;sp|P41432|Y028_NPVAC Uncharacterized 20.4 kDa protein in IAP1-SOD intergenic region OS=Autographa californica nuclear polyhedrosis virus OX=46015	0	0	13	0	0	13	0	0	13	20.388	0	323.31	0	0	67.1	12072000000	0	0	12072000000	1207200000	0	0	1207200000	1989;5444;6683;6684;7029;7497;7498;8227;9001;9002;10350;10351;11646	0	0	57
972	A0A2H1WJQ0	A0A2H1WJQ0	13	13	13	tr|A0A2H1WJQ0|A0A2H1WJQ0_SPOFR L-lactate dehydrogenase (Fragment) OS=Spodoptera frugiperda OX=7108 GN=SFRICE_024370 PE=3 SV=1	0	0	13	0	0	13	0	0	13	27.478	0	323.31	0	0	70.8	11936000000	0	0	11936000000	1193600000	0	0	1193600000	395;2447;3722;5892;5978;6129;7218;7252;7253;8598;10457;11534;11535	0	0	39
345	A0A2H1VF70	A0A2H1VF70	14	14	14	tr|A0A2H1VF70|A0A2H1VF70_SPOFR SFRICE_017563 (Fragment) OS=Spodoptera frugiperda OX=7108 GN=SFRICE_017563 PE=4 SV=1	0	0	14	0	0	14	0	0	14	25.361	0	115.18	0	0	78.2	11746000000	0	0	11746000000	1174600000	0	0	1174600000	670;2453;2993;3062;3063;4666;4740;5249;8274;8329;8677;10652;11483;11643	0	0	58
803	A0A2H1W9M2	A0A2H1W9M2	22	22	22	tr|A0A2H1W9M2|A0A2H1W9M2_SPOFR SFRICE_003469 OS=Spodoptera frugiperda OX=7108 GN=SFRICE_003469 PE=4 SV=1	0	0	22	0	0	22	0	0	22	39.817	0	323.31	0	0	91.2	16639000000	0	0	16639000000	1109200000	0	0	1109200000	148;296;373;1556;2545;3687;3909;4062;4569;5331;7468;7827;9059;9060;9303;9919;10687;10723;10801;11480;11481;11482	0	0	82
742	A0A2H1W5D9	A0A2H1W5D9	7	7	7	tr|A0A2H1W5D9|A0A2H1W5D9_SPOFR SFRICE_001068 OS=Spodoptera frugiperda OX=7108 GN=SFRICE_001068 PE=4 SV=1	0	0	7	0	0	7	0	0	7	33.733	0	153.8	0	0	29.4	17055000000	0	0	17055000000	1003200000	0	0	1003200000	508;843;5828;6993;7206;7932;8536	0	0	30
599	A0A2H1VWC5	A0A2H1VWC5	50	50	50	tr|A0A2H1VWC5|A0A2H1VWC5_SPOFR SFRICE_019544 (Fragment) OS=Spodoptera frugiperda OX=7108 GN=SFRICE_019544 PE=4 SV=1	0	0	50	0	0	50	0	0	50	83.758	0	323.31	0	0	68.5	43084000000	0	0	43084000000	1001900000	0	0	1001900000	575;576;577;1002;1605;1606;1660;1748;1934;2288;2338;2469;2623;2931;3053;3057;3069;3276;3538;3984;3985;4045;4778;4779;4952;4953;4966;5051;5084;5151;5689;5975;6301;6307;6736;8056;8528;9441;9442;9645;9704;9715;9829;9868;9869;10309;10829;11155;11251;11300	0	0	136
947	A0A2H1WHK7	A0A2H1WHK7	25	25	25	tr|A0A2H1WHK7|A0A2H1WHK7_SPOFR SFRICE_027513 (Fragment) OS=Spodoptera frugiperda OX=7108 GN=SFRICE_027513 PE=4 SV=1	0	0	25	0	0	25	0	0	25	50.772	0	323.31	0	0	63.8	20183000000	0	0	20183000000	917420000	0	0	917420000	9;674;761;1633;1994;1995;3738;5213;5406;5673;5674;7359;7733;8112;8287;8526;9159;9160;9294;9620;10361;10365;10366;10851;11156	0	0	108
904	A0A2H1WFG5	A0A2H1WFG5	5	5	5	tr|A0A2H1WFG5|A0A2H1WFG5_SPOFR SFRICE_032844 (Fragment) OS=Spodoptera frugiperda OX=7108 GN=SFRICE_032844 PE=4 SV=1	0	0	5	0	0	5	0	0	5	18.838	0	277.58	0	0	51.4	5411400000	0	0	5411400000	901910000	0	0	901910000	853;3999;8534;10430;11513	0	0	15
173	A0A2H1V5R4	A0A2H1V5R4	51	51	51	tr|A0A2H1V5R4|A0A2H1V5R4_SPOFR SFRICE_012787 OS=Spodoptera frugiperda OX=7108 GN=SFRICE_012787 PE=3 SV=1	0	0	51	0	0	51	0	0	51	98.954	0	323.31	0	0	63.3	37827000000	0	0	37827000000	879690000	0	0	879690000	23;24;1107;1484;2273;2274;2353;2404;2417;3058;3201;3504;3869;4002;4003;4004;4109;4180;4207;5008;5049;5107;5160;5271;6339;6340;6466;7074;7075;7629;7659;7660;7701;7702;8111;8116;8118;8119;8148;8351;8442;8465;8484;8485;8486;8493;9406;9407;9408;9940;11168	0	0	153
687	A0A2H1W1I1	A0A2H1W1I1	20	20	1	tr|A0A2H1W1I1|A0A2H1W1I1_SPOFR Tubulin beta chain (Fragment) OS=Spodoptera frugiperda OX=7108 GN=SFRICE_032934 PE=3 SV=1	3	0	20	3	0	20	0	0	1	34.445	0	323.31	13.5	0	91.6	11303000000	20148000	0	11283000000	807370000	1439100	0	805930000	396;585;2125;2398;2894;2895;3048;3333;3334;4563;4601;5032;5390;5754;6450;6451;6978;7383;8808;10849	3	0	75
1142	A0A2H1WUI0	A0A2H1WUI0	33	33	33	tr|A0A2H1WUI0|A0A2H1WUI0_SPOFR SFRICE_009614 (Fragment) OS=Spodoptera frugiperda OX=7108 GN=SFRICE_009614 PE=4 SV=1	0	0	33	0	0	33	0	0	33	54.238	0	323.31	0	0	65.5	21192000000	0	0	21192000000	784890000	0	0	784890000	221;377;378;420;772;1832;1923;1945;2642;2643;2891;2892;3150;3654;4060;4171;4352;5204;6792;7017;7511;7845;8289;8521;8986;8987;9391;9882;10178;10299;10514;10515;10628	0	0	94
1429	Q8I864;A0A2H1VI43	Q8I864	14;6	6;6	6;6	tr|Q8I864|Q8I864_SPOFR Ribosomal protein S9 (Fragment) OS=Spodoptera frugiperda OX=7108 PE=2 SV=1	0	0	14	0	0	6	0	0	6	12.822	0	20.006	0	0	61.1	6170300000	0	0	6170300000	771290000	0	0	771290000	3531;3874;3875;4210;4211;4990;5157;5493;5494;6335;8048;8049;8245;8413	0	0	14
197	A0A2H1V7G6	A0A2H1V7G6	33	33	33	tr|A0A2H1V7G6|A0A2H1V7G6_SPOFR SFRICE_022557 (Fragment) OS=Spodoptera frugiperda OX=7108 GN=SFRICE_022557 PE=3 SV=1	0	0	33	0	0	33	0	0	33	50.16	0	323.31	0	0	75.2	16808000000	0	0	16808000000	763980000	0	0	763980000	784;785;1041;2587;2667;2668;2792;3193;3670;4797;4807;4949;4957;5083;5108;5750;6197;6198;6716;6887;7231;7290;8290;8343;8402;8491;8495;8550;9117;9454;10929;11032;11261	0	0	82
1197	A0A2H1WYF4	A0A2H1WYF4	9	9	9	tr|A0A2H1WYF4|A0A2H1WYF4_SPOFR SFRICE_019263 OS=Spodoptera frugiperda OX=7108 GN=SFRICE_019263 PE=4 SV=1	0	0	9	0	0	9	0	0	9	20.776	0	99.344	0	0	59.6	5079500000	0	0	5079500000	634940000	0	0	634940000	182;183;552;1657;3643;3944;10975;10976;11607	0	0	23
1077	A0A2H1WQ93;A0A2H1V7L0;A0A2H1V8G8	A0A2H1WQ93	35;1;1	35;1;1	34;0;0	tr|A0A2H1WQ93|A0A2H1WQ93_SPOFR SFRICE_033655 OS=Spodoptera frugiperda OX=7108 GN=SFRICE_033655 PE=4 SV=1	0	0	35	0	0	35	0	0	34	89.316	0	323.31	0	0	49.5	24525000000	0	0	24525000000	628850000	0	0	628850000	80;1619;1620;2031;2154;2155;2330;2947;2948;2949;3793;3862;4318;4518;5216;5218;5276;6023;6024;6968;7590;8527;9126;9127;9306;10574;10575;10665;10666;11012;11013;11229;11341;11342;11343	0	0	124
810	A0A2H1WA91	A0A2H1WA91	12	12	12	tr|A0A2H1WA91|A0A2H1WA91_SPOFR SFRICE_034688 (Fragment) OS=Spodoptera frugiperda OX=7108 GN=SFRICE_034688 PE=4 SV=1	0	0	12	0	0	12	0	0	12	32.781	0	228	0	0	50.5	6073600000	0	0	6073600000	607360000	0	0	607360000	1727;2086;2264;4435;4499;4500;5602;5603;5604;7662;8805;8862	0	0	21
934	A0A2H1WGQ4	A0A2H1WGQ4	26	26	26	tr|A0A2H1WGQ4|A0A2H1WGQ4_SPOFR SFRICE_015005 (Fragment) OS=Spodoptera frugiperda OX=7108 GN=SFRICE_015005 PE=4 SV=1	0	0	26	0	0	26	0	0	26	46.926	0	268.6	0	0	66.5	10539000000	0	0	10539000000	585520000	0	0	585520000	1344;2050;3606;5126;5127;5219;6943;7136;8162;8354;8355;8476;8509;9082;9137;9194;9195;9215;9450;9451;10015;10016;10108;10674;11166;11444	0	0	78
390	A0A2H1VHL9	A0A2H1VHL9	10	10	10	tr|A0A2H1VHL9|A0A2H1VHL9_SPOFR SFRICE_006898 OS=Spodoptera frugiperda OX=7108 GN=SFRICE_006898 PE=4 SV=1	0	0	10	0	0	10	0	0	10	26.85	0	252.66	0	0	83.7	3384900000	0	0	3384900000	564140000	0	0	564140000	2146;2793;5058;5508;6848;6849;8179;8471;9073;9074	0	0	35
894	A0A2H1WEZ0	A0A2H1WEZ0	19	19	19	tr|A0A2H1WEZ0|A0A2H1WEZ0_SPOFR SFRICE_009698 (Fragment) OS=Spodoptera frugiperda OX=7108 GN=SFRICE_009698 PE=4 SV=1	0	0	19	0	0	19	0	0	19	57.089	0	323.31	0	0	48.6	9533000000	0	0	9533000000	560760000	0	0	560760000	215;347;620;871;872;1908;2710;4107;5062;6107;6189;7610;8198;8199;8233;8234;10420;11184;11454	0	0	83
1132	A0A2H1WU13	A0A2H1WU13	35	35	35	tr|A0A2H1WU13|A0A2H1WU13_SPOFR SFRICE_011833 (Fragment) OS=Spodoptera frugiperda OX=7108 GN=SFRICE_011833 PE=4 SV=1	0	0	35	0	0	35	0	0	35	75.452	0	323.31	0	0	81.9	14074000000	0	0	14074000000	541320000	0	0	541320000	287;288;310;526;961;2022;2035;2069;2389;2812;2813;2814;2823;3106;3145;3272;3322;3346;3864;3898;4491;5881;5968;5986;6529;6971;7004;7245;7456;8417;8709;9283;9383;9517;10715	0	0	102
408	A0A2H1VIR2	A0A2H1VIR2	21	21	21	tr|A0A2H1VIR2|A0A2H1VIR2_SPOFR Mothers against decapentaplegic homolog OS=Spodoptera frugiperda OX=7108 GN=SFRICE_019905 PE=3 SV=1	0	0	21	0	0	21	0	0	21	51.631	0	323.31	0	0	61.2	11908000000	0	0	11908000000	541250000	0	0	541250000	437;1353;2600;3492;4203;4273;4626;4914;4988;5170;6522;6735;6824;7166;7167;8210;8767;10380;10625;11157;11319	0	0	58
1025	Q962Q4;A0A2H1WMG1	Q962Q4;A0A2H1WMG1	4;4	4;4	4;4	tr|Q962Q4|Q962Q4_SPOFR 40S ribosomal protein S26 OS=Spodoptera frugiperda OX=7108 PE=2 SV=1;tr|A0A2H1WMG1|A0A2H1WMG1_SPOFR 40S ribosomal protein S26 OS=Spodoptera frugiperda OX=7108 GN=SFRICE_009000 PE=3 SV=1	0	0	4	0	0	4	0	0	4	13.269	0	21.447	0	0	40	1610800000	0	0	1610800000	536950000	0	0	536950000	1443;1564;5783;7277	0	0	10
1311	A0A2H1X3S3	A0A2H1X3S3	25	15	12	tr|A0A2H1X3S3|A0A2H1X3S3_SPOFR SFRICE_041515 (Fragment) OS=Spodoptera frugiperda OX=7108 GN=SFRICE_041515 PE=3 SV=1	2	0	25	0	0	15	0	0	12	51.964	0	323.31	6.8	0	73.2	12320000000	0	0	12320000000	535640000	0	0	535640000	808;880;1239;1252;1580;2438;2638;3618;4206;4397;4643;5065;6139;6435;6605;6870;7445;7546;7782;7783;8178;9177;9796;10817;11124	0	0	56
661	Q95V32;A0A2H1W0D4	Q95V32;A0A2H1W0D4	10;10	10;10	10;10	sp|Q95V32|RS6_SPOFR 40S ribosomal protein S6 OS=Spodoptera frugiperda OX=7108 GN=RpS6 PE=2 SV=1;tr|A0A2H1W0D4|A0A2H1W0D4_SPOFR 40S ribosomal protein S6 OS=Spodoptera frugiperda OX=7108 GN=SFRICE_032623 PE=3 SV=1	0	0	10	0	0	10	0	0	10	29.253	0	86.97	0	0	36.4	4670300000	0	0	4670300000	518920000	0	0	518920000	3135;3196;4974;5616;5617;5637;6183;6644;6829;8423	0	0	18
1449	Q962T6	Q962T6	5	5	5	tr|Q962T6|Q962T6_SPOFR Ribosomal protein L22 OS=Spodoptera frugiperda OX=7108 GN=SFRICE_023778 PE=2 SV=1	0	0	5	0	0	5	0	0	5	16.86	0	50.105	0	0	38.8	2501800000	0	0	2501800000	500360000	0	0	500360000	2853;4725;4726;9849;10954	0	0	9
1115	Q962Q7;A0A2H1WSW0	Q962Q7;A0A2H1WSW0	7;7	7;7	7;7	sp|Q962Q7|RS23_SPOFR 40S ribosomal protein S23 OS=Spodoptera frugiperda OX=7108 GN=RpS23 PE=2 SV=1;tr|A0A2H1WSW0|A0A2H1WSW0_SPOFR SFRICE_018911 OS=Spodoptera frugiperda OX=7108 GN=SFRICE_018911 PE=3 SV=1	0	0	7	0	0	7	0	0	7	16.025	0	160.46	0	0	48.3	2929100000	0	0	2929100000	488190000	0	0	488190000	652;1371;3311;4982;5225;10201;11076	0	0	11
528	A0A2H1VRL9	A0A2H1VRL9	37	37	13	tr|A0A2H1VRL9|A0A2H1VRL9_SPOFR SFRICE027701.2 (Fragment) OS=Spodoptera frugiperda OX=7108 GN=SFRICE027701.2 PE=3 SV=1	0	0	37	0	0	37	0	0	13	60.73	0	323.31	0	0	67.7	15321000000	0	0	15321000000	478770000	0	0	478770000	39;558;850;999;1255;1276;2360;2361;2386;2387;2439;2610;4243;4367;5186;5589;5590;6871;7096;7802;7803;8325;8474;8631;8930;9206;9327;9328;9515;10022;10044;10328;10329;10470;10471;10820;11065	0	0	87
851	A0A2H1WC32;Q8ISR5;A0A2H1WZF4	A0A2H1WC32	22;5;5	22;5;5	22;5;5	tr|A0A2H1WC32|A0A2H1WC32_SPOFR SFRICE_019251 OS=Spodoptera frugiperda OX=7108 GN=SFRICE_019251 PE=3 SV=1	0	0	22	0	0	22	0	0	22	32.88	0	323.31	0	0	78.7	10998000000	0	0	10998000000	478190000	0	0	478190000	877;1361;2342;3092;3227;3365;3464;3608;3609;3610;5992;6926;7514;7521;8219;8220;8626;9075;9482;9555;11277;11287	0	0	45
801	A0A2H1W9K6	A0A2H1W9K6	27	23	12	tr|A0A2H1W9K6|A0A2H1W9K6_SPOFR SFRICE015416.2 OS=Spodoptera frugiperda OX=7108 GN=SFRICE015416.2 PE=3 SV=1	3	0	27	2	0	23	0	0	12	69.618	0	322.7	7.2	0	63.1	15235000000	23924000	0	15212000000	476110000	747640	0	475360000	808;880;1252;1579;2437;2584;2621;2638;3618;4206;4397;4643;4665;4667;4948;6434;7459;7546;7620;7780;7781;8018;8178;9246;9795;10023;11123	2	0	54
1440	Q962R4	Q962R4	5	5	5	tr|Q962R4|Q962R4_SPOFR Ribosomal protein S15 OS=Spodoptera frugiperda OX=7108 GN=SFRICE_028105 PE=2 SV=1	0	1	5	0	1	5	0	1	5	17.008	0	157.03	0	12.9	60.5	3339400000	0	17355000	3322100000	477060000	0	2479300	474580000	250;1876;3637;7378;9580	0	1	31
752	Q95V34;A0A2H1W659	Q95V34;A0A2H1W659	14;14	14;14	14;14	sp|Q95V34|RS4_SPOFR 40S ribosomal protein S4 OS=Spodoptera frugiperda OX=7108 GN=RpS4 PE=2 SV=1;tr|A0A2H1W659|A0A2H1W659_SPOFR 40S ribosomal protein S4 OS=Spodoptera frugiperda OX=7108 GN=SFRICE_008836 PE=3 SV=1	0	0	14	0	0	14	0	0	14	29.553	0	53.096	0	0	50.2	7307800000	0	0	7307800000	456740000	0	0	456740000	1898;2381;2656;3992;5687;6154;6346;6503;7553;9532;9688;10678;10834;11206	0	0	28
1209	A0A2H1WYZ0;G3CKA7;A0A2H1WFF5;A0A2H1V6C6;A0A2H1WZY3	A0A2H1WYZ0;G3CKA7;A0A2H1WFF5;A0A2H1V6C6	26;23;16;16;2	26;23;16;16;2	26;23;16;16;2	tr|A0A2H1WYZ0|A0A2H1WYZ0_SPOFR Tubulin alpha chain OS=Spodoptera frugiperda OX=7108 GN=SFRICE_029378 PE=3 SV=1;tr|G3CKA7|G3CKA7_SPOFR Tubulin alpha chain OS=Spodoptera frugiperda OX=7108 PE=2 SV=1;tr|A0A2H1WFF5|A0A2H1WFF5_SPOFR Tubulin alpha chain OS=Spodo	3	0	26	3	0	26	3	0	26	49.936	0	323.31	13.1	0	91.1	9486700000	28871000	0	9457800000	451750000	1374800	0	450370000	279;957;972;1050;1773;1897;1921;2123;2614;2619;4347;5283;5446;5531;5829;5830;6454;6975;7309;7995;7996;8929;9683;10059;10387;11436	3	0	67
756	Q8WQI5;A0A2H1W6B1	Q8WQI5;A0A2H1W6B1	13;13	13;13	13;13	sp|Q8WQI5|RS8_SPOFR 40S ribosomal protein S8 OS=Spodoptera frugiperda OX=7108 GN=RpS8 PE=2 SV=1;tr|A0A2H1W6B1|A0A2H1W6B1_SPOFR 40S ribosomal protein S8 OS=Spodoptera frugiperda OX=7108 GN=SFRICE_017895 PE=3 SV=1	0	0	13	0	0	13	0	0	13	23.791	0	114.73	0	0	58.7	3964200000	0	0	3964200000	440470000	0	0	440470000	162;2182;4372;5239;5481;5905;6477;6478;7077;7078;8258;10316;11263	0	0	17
3	P11042;A0A097PUU6	P11042;A0A097PUU6	19;19	19;19	19;19	sp|P11042|PP31_NPVAC Protein pp31 OS=Autographa californica nuclear polyhedrosis virus OX=46015 GN=39KD PE=1 SV=2;tr|A0A097PUU6|A0A097PUU6_NPVAC Ac-39K/pp31 OS=Autographa californica nuclear polyhedrosis virus OX=46015 GN=Ac-39K PE=4 SV=1	0	0	19	0	0	19	0	0	19	31.282	0	287.93	0	0	78.2	4815200000	0	0	4815200000	437750000	0	0	437750000	1468;4446;5094;5591;6004;6263;6724;7265;7266;7298;7526;8098;8211;8212;8431;9080;9339;10714;11349	0	0	41
479	A0A2H1VNW0	A0A2H1VNW0	5	5	5	tr|A0A2H1VNW0|A0A2H1VNW0_SPOFR SFRICE_031898 (Fragment) OS=Spodoptera frugiperda OX=7108 GN=SFRICE_031898 PE=4 SV=1	0	0	5	0	0	5	0	0	5	13.555	0	28.537	0	0	37.8	2859100000	0	0	2859100000	408440000	0	0	408440000	1656;2046;4923;5615;9480	0	0	6
669	A0A2H1W0N3	A0A2H1W0N3	23	23	23	tr|A0A2H1W0N3|A0A2H1W0N3_SPOFR Mothers against decapentaplegic homolog OS=Spodoptera frugiperda OX=7108 GN=SFRICE_000759 PE=3 SV=1	0	0	23	0	0	23	0	0	23	76.047	0	323.31	0	0	40.9	9106900000	0	0	9106900000	395950000	0	0	395950000	563;1083;1148;1149;1150;1340;1355;2153;2457;2599;2602;3177;3665;3691;4979;5570;6587;6940;7706;8052;8301;10764;11006	0	0	74
1231	A0A2H1WZT8;A0A0K2CU27;Q962R8	A0A2H1WZT8;A0A0K2CU27;Q962R8	13;12;10	13;12;10	13;12;10	tr|A0A2H1WZT8|A0A2H1WZT8_SPOFR SFRICE_018314 OS=Spodoptera frugiperda OX=7108 GN=SFRICE_018314 PE=3 SV=1;tr|A0A0K2CU27|A0A0K2CU27_SPOFR 40S ribosomal protein S11 OS=Spodoptera frugiperda OX=7108 PE=2 SV=1;tr|Q962R8|Q962R8_SPOFR Ribosomal protein S11 OS=Spo	0	0	13	0	0	13	0	0	13	22.688	0	58.564	0	0	43.1	4126600000	0	0	4126600000	375150000	0	0	375150000	1169;1750;1751;1808;1846;1847;4543;4903;7391;7799;7800;8107;8314	0	0	21
133	A0A2H1V339	A0A2H1V339	20	20	20	tr|A0A2H1V339|A0A2H1V339_SPOFR SFRICE_000213 OS=Spodoptera frugiperda OX=7108 GN=SFRICE_000213 PE=4 SV=1	0	0	20	0	0	20	0	0	20	37.661	0	323.31	0	0	78.6	5949700000	0	0	5949700000	371860000	0	0	371860000	1202;1294;3042;3896;4283;4878;5015;6689;7052;7377;7917;9009;9083;10215;10216;10750;11067;11448;11458;11605	0	0	43
251	A0A2H1VA85	A0A2H1VA85	47	47	47	tr|A0A2H1VA85|A0A2H1VA85_SPOFR SFRICE_000290 OS=Spodoptera frugiperda OX=7108 GN=SFRICE_000290 PE=4 SV=1	0	0	47	0	0	47	0	0	47	98.358	0	323.31	0	0	63.7	15973000000	0	0	15973000000	371460000	0	0	371460000	52;429;430;664;1106;1108;1258;1401;1441;1665;1774;1873;1874;1889;1896;1906;2201;2257;2441;3026;3027;4274;4340;5111;5286;5376;5984;5995;6048;6581;7499;7686;8312;8511;9410;9497;9928;9960;10255;10523;10792;10955;10956;11082;11283;11328;11587	0	0	105
288	Q962Q6;A0A2H1VC29	Q962Q6;A0A2H1VC29	6;6	6;6	6;6	sp|Q962Q6|RS24_SPOFR 40S ribosomal protein S24 OS=Spodoptera frugiperda OX=7108 GN=RpS24 PE=2 SV=1;tr|A0A2H1VC29|A0A2H1VC29_SPOFR 40S ribosomal protein S24 OS=Spodoptera frugiperda OX=7108 GN=SFRICE_000910 PE=3 SV=1	0	0	6	0	0	6	0	0	6	15.17	0	13.593	0	0	44.7	1839000000	0	0	1839000000	367810000	0	0	367810000	5150;8054;9307;9554;10924;10925	0	0	9
614	A0A2H1VX77	A0A2H1VX77	13	13	13	tr|A0A2H1VX77|A0A2H1VX77_SPOFR SFRICE_002078 OS=Spodoptera frugiperda OX=7108 GN=SFRICE_002078 PE=4 SV=1	0	0	13	0	0	13	0	0	13	41.809	0	172.07	0	0	52.4	5437000000	0	0	5437000000	362470000	0	0	362470000	1095;1577;2131;2132;2283;2709;3432;3664;3706;8124;9337;10388;10767	0	0	40
1432	Q8WQI3	Q8WQI3	3	3	3	sp|Q8WQI3|RS29_SPOFR 40S ribosomal protein S29 OS=Spodoptera frugiperda OX=7108 GN=RpS29 PE=3 SV=1	0	0	3	0	0	3	0	0	3	6.6285	0	9.2953	0	0	48.2	1063000000	0	0	1063000000	354350000	0	0	354350000	2553;3310;11303	0	0	4
1439	Q962Q3	Q962Q3	5	5	5	tr|Q962Q3|Q962Q3_SPOFR 40S ribosomal protein S27 OS=Spodoptera frugiperda OX=7108 GN=SFRICE_007480 PE=2 SV=1	0	0	5	0	0	5	0	0	5	9.405	0	20.404	0	0	56	1757000000	0	0	1757000000	351410000	0	0	351410000	4786;6482;6614;7680;7681	0	0	8
1126	A0A2H1WTK7	A0A2H1WTK7	8	8	8	tr|A0A2H1WTK7|A0A2H1WTK7_SPOFR SFRICE_012818 OS=Spodoptera frugiperda OX=7108 GN=SFRICE_012818 PE=3 SV=1	0	0	8	0	0	8	0	0	8	21.515	0	20.129	0	0	37.4	3034300000	0	0	3034300000	337140000	0	0	337140000	4593;4594;4930;5164;6584;7528;7876;8549	0	0	16
40	Q00732;A0A097PV56	Q00732;A0A097PV56	21;21	21;21	21;21	sp|Q00732|P48_NPVAC p48 protein OS=Autographa californica nuclear polyhedrosis virus OX=46015 GN=P48 PE=3 SV=2;tr|A0A097PV56|A0A097PV56_NPVAC Ac-p45 OS=Autographa californica nuclear polyhedrosis virus OX=46015 GN=Ac-p45 PE=4 SV=1	0	0	21	0	0	21	0	0	21	45.312	0	323.31	0	0	77.8	7047600000	0	0	7047600000	335600000	0	0	335600000	1054;1057;1555;2651;3441;4121;4156;4184;4639;7158;7191;7249;9236;9674;10610;11285;11384;11486;11514;11635;11636	0	0	44
734	A0A2H1W4Y2	A0A2H1W4Y2	6	6	6	tr|A0A2H1W4Y2|A0A2H1W4Y2_SPOFR SFRICE_008552 (Fragment) OS=Spodoptera frugiperda OX=7108 GN=SFRICE_008552 PE=4 SV=1	0	0	6	0	0	6	0	0	6	17.7	0	101.79	0	0	53.5	2605700000	0	0	2605700000	325720000	0	0	325720000	1529;3468;4459;4531;8347;11443	0	0	15
1150	A0A2H1WUX3	A0A2H1WUX3	66	66	66	tr|A0A2H1WUX3|A0A2H1WUX3_SPOFR SFRICE_013268 (Fragment) OS=Spodoptera frugiperda OX=7108 GN=SFRICE_013268 PE=4 SV=1	0	0	66	0	0	66	0	0	66	155.4	0	323.31	0	0	59.7	22046000000	0	0	22046000000	319510000	0	0	319510000	181;306;331;503;504;655;881;1062;1602;1698;1699;1942;2191;2307;2327;2527;3010;3086;3244;3264;3476;3477;3496;3802;3803;4803;4980;4986;4987;5154;5185;5187;5188;5581;5692;5933;5983;5994;6275;7502;7564;7631;7773;7847;8145;8404;8508;8594;8595;8777;8835;8905;9041;9205;9287;9613;9640;9700;10076;10211;10842;10886;11144;11275;11338;11339	0	0	169
635	A0A2H1VZ34	A0A2H1VZ34	6	6	6	tr|A0A2H1VZ34|A0A2H1VZ34_SPOFR SFRICE_017480 OS=Spodoptera frugiperda OX=7108 GN=SFRICE_017480 PE=4 SV=1	0	0	6	0	0	6	0	0	6	31.977	0	86.501	0	0	32.5	4057500000	0	0	4057500000	312120000	0	0	312120000	1119;5122;6786;10285;10311;11183	0	0	18
185	A0A2H1V6C9	A0A2H1V6C9	77	77	77	tr|A0A2H1V6C9|A0A2H1V6C9_SPOFR SFRICE_007854 (Fragment) OS=Spodoptera frugiperda OX=7108 GN=SFRICE_007854 PE=4 SV=1	0	0	77	0	0	77	0	0	77	171.88	0	323.31	0	0	61.5	22723000000	0	0	22723000000	311280000	0	0	311280000	132;165;362;427;875;1203;1366;1569;1762;1907;1954;2039;2065;2118;2130;2450;2455;2644;3037;3060;3132;3133;3243;3574;3767;4190;4529;4530;4567;4638;5088;5136;5209;5210;5263;5400;5463;5708;5937;6086;6223;6224;6252;6286;6452;6517;6789;6790;6969;7091;7110;7446;7588;7688;8064;8323;8383;8385;8409;8466;8555;8895;8896;8906;8970;8989;9576;9627;9629;9769;9770;9884;10202;10326;10615;10995;11503	0	0	198
796	A0A2H1W9G5	A0A2H1W9G5	14	13	12	tr|A0A2H1W9G5|A0A2H1W9G5_SPOFR SFRICE_007383 OS=Spodoptera frugiperda OX=7108 GN=SFRICE_007383 PE=4 SV=1	1	0	14	1	0	13	0	0	12	27.743	0	284.32	2.8	0	70	3932300000	8684200	0	3923700000	302490000	668020	0	301820000	615;1806;3378;3398;3399;3832;4581;4597;5021;6621;7628;7962;9362;11431	1	0	36
431	A0A2H1VKM7	A0A2H1VKM7	10	10	10	tr|A0A2H1VKM7|A0A2H1VKM7_SPOFR SFRICE_016606 (Fragment) OS=Spodoptera frugiperda OX=7108 GN=SFRICE_016606 PE=4 SV=1	0	0	10	0	0	10	0	0	10	82.957	0	323.31	0	0	12	11942000000	0	0	11942000000	298550000	0	0	298550000	677;678;2290;2291;3009;3563;3564;4969;7809;10836	0	0	42
41	P06545;A0A097PV57	P06545;A0A097PV57	2;2	2;2	2;2	sp|P06545|P69_NPVAC DNA-binding protein OS=Autographa californica nuclear polyhedrosis virus OX=46015 GN=P6.9 PE=1 SV=3;tr|A0A097PV57|A0A097PV57_NPVAC Ac-p6.9 OS=Autographa californica nuclear polyhedrosis virus OX=46015 GN=Ac-p6.9 PE=4 SV=1	0	0	2	0	0	2	0	0	2	6.8846	0	3.6537	0	0	21.8	284330000	0	0	284330000	284330000	0	0	284330000	9280;9281	0	0	2
357	A0A2H1VFV3	A0A2H1VFV3	8	8	8	tr|A0A2H1VFV3|A0A2H1VFV3_SPOFR Thioredoxin OS=Spodoptera frugiperda OX=7108 GN=SFRICE_020190 PE=3 SV=1	0	0	8	0	0	8	0	0	8	11.93	0	57.85	0	0	72.6	1417100000	0	0	1417100000	283410000	0	0	283410000	4220;4221;5010;5011;5291;5431;6651;10283	0	0	18
658	A0A2H1W030	A0A2H1W030	4	4	4	tr|A0A2H1W030|A0A2H1W030_SPOFR SFRICE_027745 (Fragment) OS=Spodoptera frugiperda OX=7108 GN=SFRICE_027745 PE=4 SV=1	0	0	4	0	0	4	0	0	4	8.9612	0	275.26	0	0	62	1405200000	0	0	1405200000	281040000	0	0	281040000	1377;2038;4916;7093	0	0	8
891	A0A2H1WES3	A0A2H1WES3	43	43	43	tr|A0A2H1WES3|A0A2H1WES3_SPOFR SFRICE_001697 (Fragment) OS=Spodoptera frugiperda OX=7108 GN=SFRICE_001697 PE=4 SV=1	0	0	43	0	0	43	0	0	43	95.87	0	323.31	0	0	65.1	11735000000	0	0	11735000000	279400000	0	0	279400000	462;490;1080;1139;1307;1842;1903;2243;2595;2636;2637;3008;3388;3692;3693;4020;4950;5060;6070;6094;6144;6607;6664;6734;7581;7640;8393;8643;9092;9093;9276;9913;9914;9915;10176;10192;10466;10565;10688;10810;10824;10825;11189	0	0	104
1405	S5G9A4;P16709	S5G9A4;P16709	4;4	4;4	4;4	tr|S5G9A4|S5G9A4_NPVAC Ac-v-ubi OS=Autographa californica nuclear polyhedrosis virus OX=46015 GN=v-ubi PE=4 SV=1;sp|P16709|UBIL_NPVAC viral Ubiquitin OS=Autographa californica nuclear polyhedrosis virus OX=46015 GN=vUbi PE=1 SV=2	0	0	4	0	0	4	0	0	4	8.6529	0	40.815	0	0	49.4	1115500000	0	0	1115500000	278880000	0	0	278880000	2053;2428;4131;9692	0	0	6
1149	Q962T5;A0A2H1WUX1	Q962T5;A0A2H1WUX1	4;4	4;4	4;4	sp|Q962T5|RL24_SPOFR 60S ribosomal protein L24 OS=Spodoptera frugiperda OX=7108 GN=RpL24 PE=2 SV=1;tr|A0A2H1WUX1|A0A2H1WUX1_SPOFR SFRICE_008486 OS=Spodoptera frugiperda OX=7108 GN=SFRICE_008486 PE=4 SV=1	0	0	4	0	0	4	0	0	4	17.405	0	14.308	0	0	19.4	2226800000	0	0	2226800000	278350000	0	0	278350000	418;5227;9587;10946	0	0	5
16	A0A097PUX4;Q06692	A0A097PUX4;Q06692	5;4	5;4	5;4	tr|A0A097PUX4|A0A097PUX4_NPVAC AcOrf-79 OS=Autographa californica nuclear polyhedrosis virus OX=46015 GN=AcOrf-79 PE=4 SV=1;sp|Q06692|Y079_NPVAC UPF0213 protein in VLF1-GP41 intergenic region OS=Autographa californica nuclear polyhedrosis virus OX=46015 PE	0	0	5	0	0	5	0	0	5	12.213	0	10.361	0	0	44.2	1097300000	0	0	1097300000	274320000	0	0	274320000	933;2815;6655;6729;11026	0	0	6
1065	A0A2H1WPJ2	A0A2H1WPJ2	77	77	77	tr|A0A2H1WPJ2|A0A2H1WPJ2_SPOFR SFRICE_002289 OS=Spodoptera frugiperda OX=7108 GN=SFRICE_002289 PE=4 SV=1	0	0	77	0	0	77	0	0	77	183.44	0	323.31	0	0	65.3	20450000000	0	0	20450000000	269080000	0	0	269080000	656;764;779;1027;1028;1124;1287;1304;1305;1386;1948;2037;2207;2281;2292;2950;2951;2990;3483;4279;4320;4432;4605;4635;4893;5059;5133;5726;5727;5836;6002;6045;6195;6245;6306;6719;6771;7033;7163;7236;7326;7368;7374;7407;7529;7530;7587;7611;7612;7699;7724;7751;7834;7919;7984;8026;8164;8900;8997;9286;9309;9310;9398;9490;9630;9838;9839;9896;10251;10297;10298;10638;10698;11312;11479;11485;11582	0	0	213
286	A0A2H1VC02	A0A2H1VC02	16	16	16	tr|A0A2H1VC02|A0A2H1VC02_SPOFR SFRICE_004708 OS=Spodoptera frugiperda OX=7108 GN=SFRICE_004708 PE=4 SV=1	0	0	16	0	0	16	0	0	16	37.595	0	189.57	0	0	75.1	3862700000	0	0	3862700000	257510000	0	0	257510000	1394;2956;2984;3330;4855;5869;6401;6835;7043;9746;9783;11030;11031;11118;11218;11348	0	0	30
509	A0A2H1VQW0	A0A2H1VQW0	36	36	36	tr|A0A2H1VQW0|A0A2H1VQW0_SPOFR SFRICE_006126 OS=Spodoptera frugiperda OX=7108 GN=SFRICE_006126 PE=4 SV=1	0	0	36	0	0	36	0	0	36	99.557	0	323.31	0	0	63.8	10439000000	0	0	10439000000	254620000	0	0	254620000	946;960;1546;1547;2173;2287;2423;2581;2631;2917;3491;3806;3951;3983;4850;4965;6332;6700;6805;6828;6983;8059;8421;8531;8642;8771;8783;8789;9087;9182;9265;9923;10631;11376;11390;11457	0	0	95
260	A0A2H1VAD1	A0A2H1VAD1	6	6	6	tr|A0A2H1VAD1|A0A2H1VAD1_SPOFR SFRICE_003052 (Fragment) OS=Spodoptera frugiperda OX=7108 GN=SFRICE_003052 PE=4 SV=1	0	0	6	0	0	6	0	0	6	10.344	0	213.96	0	0	66.7	1471300000	0	0	1471300000	245210000	0	0	245210000	6861;7614;7711;10101;10102;10103	0	0	14
437	A0A2H1VKW0	A0A2H1VKW0	18	18	18	tr|A0A2H1VKW0|A0A2H1VKW0_SPOFR tRNA pseudouridine synthase OS=Spodoptera frugiperda OX=7108 GN=SFRICE_000840 PE=3 SV=1	0	0	18	0	0	18	0	0	18	37.132	0	136.49	0	0	61.6	4801800000	0	0	4801800000	240090000	0	0	240090000	1913;2112;2113;2682;3248;4055;4056;6191;6227;6852;7232;7438;7667;8424;9007;9520;10727;11426	0	0	32
800	A0A2H1W9J5	A0A2H1W9J5	83	83	83	tr|A0A2H1W9J5|A0A2H1W9J5_SPOFR SFRICE_002305 OS=Spodoptera frugiperda OX=7108 GN=SFRICE_002305 PE=4 SV=1	0	0	83	0	0	83	0	0	83	180.14	0	323.31	0	0	68.1	20447000000	0	0	20447000000	237750000	0	0	237750000	69;203;245;302;493;521;606;733;795;889;993;1049;1056;1068;1174;1632;1797;1839;1840;1895;2181;2265;2485;2547;2568;2770;2771;2784;3049;3077;3115;3116;3167;3370;3410;3411;3865;4124;4444;4457;4984;5099;5114;5145;5295;5403;5474;5475;5510;5529;6031;6118;6120;6505;6748;6777;6992;7106;7200;7432;7579;7907;8265;8332;8334;8335;8656;8657;9226;9273;9492;9632;9894;9901;9902;9993;10324;10325;10508;10509;11008;1…	0	0	193
1253	A0A2H1X0Y7	A0A2H1X0Y7	37	37	37	tr|A0A2H1X0Y7|A0A2H1X0Y7_SPOFR SFRICE_018770 OS=Spodoptera frugiperda OX=7108 GN=SFRICE_018770 PE=4 SV=1	0	0	37	0	0	37	0	0	37	74.597	0	323.31	0	0	66.7	9980000000	0	0	9980000000	237620000	0	0	237620000	259;1098;1517;1949;2156;2157;2615;2940;3224;3508;3509;3596;5131;5503;5878;6168;6702;6970;7348;7384;7709;7744;7839;7856;7857;7900;7901;8123;8129;8151;8152;8487;8886;9418;9738;9924;11259	0	0	80
634	A0A2H1VZ23	A0A2H1VZ23	9	9	9	tr|A0A2H1VZ23|A0A2H1VZ23_SPOFR SFRICE_017092 (Fragment) OS=Spodoptera frugiperda OX=7108 GN=SFRICE_017092 PE=3 SV=1	0	0	9	0	0	9	0	0	9	28.266	0	106.13	0	0	54.4	2097400000	0	0	2097400000	233050000	0	0	233050000	1076;1176;1543;5293;6498;6976;7748;8416;8436	0	0	19
311	A0A2H1VDA5	A0A2H1VDA5	7	7	7	tr|A0A2H1VDA5|A0A2H1VDA5_SPOFR SFRICE_011445 (Fragment) OS=Spodoptera frugiperda OX=7108 GN=SFRICE_011445 PE=3 SV=1	0	0	7	0	0	7	0	0	7	13.196	0	109.93	0	0	77.9	1826100000	0	0	1826100000	228260000	0	0	228260000	618;2061;5863;6696;8319;10234;11564	0	0	15
1225	A0A2H1WZI0	A0A2H1WZI0	15	15	15	tr|A0A2H1WZI0|A0A2H1WZI0_SPOFR SFRICE_023220 OS=Spodoptera frugiperda OX=7108 GN=SFRICE_023220 PE=3 SV=1	0	0	15	0	0	15	0	0	15	44.091	0	158.94	0	0	44.4	4256200000	0	0	4256200000	224010000	0	0	224010000	1264;1535;2588;2589;2620;2661;2742;4497;4498;5124;5125;6773;7045;8992;11362	0	0	30
1093	A0A2H1WRK3	A0A2H1WRK3	49	49	49	tr|A0A2H1WRK3|A0A2H1WRK3_SPOFR SFRICE_005369 OS=Spodoptera frugiperda OX=7108 GN=SFRICE_005369 PE=4 SV=1	0	0	49	0	0	49	0	0	49	127.5	0	323.31	0	0	59.5	10453000000	0	0	10453000000	222400000	0	0	222400000	30;1198;1464;1469;1470;2032;2067;2126;2127;2142;2326;3568;3593;3798;3995;4441;4705;4756;4757;5559;5670;6243;6289;6330;6331;6677;6885;7024;7209;7513;7572;8010;8275;8311;8501;8583;8708;8843;8932;9105;9341;9607;9690;9812;10230;10491;11001;11308;11498	0	0	98
266	A0A2H1WIB8;P58375;A0A2H1VAQ6	A0A2H1WIB8;P58375;A0A2H1VAQ6	4;4;4	4;4;4	4;4;4	tr|A0A2H1WIB8|A0A2H1WIB8_SPOFR SFRICE_035402 (Fragment) OS=Spodoptera frugiperda OX=7108 GN=SFRICE_035402 PE=4 SV=1;sp|P58375|RL30_SPOFR 60S ribosomal protein L30 OS=Spodoptera frugiperda OX=7108 GN=RpL30 PE=3 SV=1;tr|A0A2H1VAQ6|A0A2H1VAQ6_SPOFR SFRICE_019	0	0	4	0	0	4	0	0	4	7.5075	0	49.326	0	0	78.3	663710000	0	0	663710000	221240000	0	0	221240000	5168;8683;9624;10238	0	0	10
1436	Q8WQJ2	Q8WQJ2	17	17	17	tr|Q8WQJ2|Q8WQJ2_SPOFR 60S acidic ribosomal protein P0 OS=Spodoptera frugiperda OX=7108 GN=SFRICE_006271 PE=2 SV=1	0	0	17	0	0	17	0	0	17	33.957	0	167.87	0	0	75.6	3056300000	0	0	3056300000	218310000	0	0	218310000	390;679;1100;1411;1985;2572;2850;3329;3480;3615;4408;4890;7337;7656;8252;9951;10372	0	0	31
478	A0A2H1VNV3	A0A2H1VNV3	7	7	7	tr|A0A2H1VNV3|A0A2H1VNV3_SPOFR SFRICE_002994 OS=Spodoptera frugiperda OX=7108 GN=SFRICE_002994 PE=4 SV=1	0	0	7	0	0	7	0	0	7	25.402	0	289.4	0	0	46	2502500000	0	0	2502500000	208540000	0	0	208540000	1162;1851;2495;6395;6842;7749;10116	0	0	21
1143	A0A2H1WUL6	A0A2H1WUL6	8	8	8	tr|A0A2H1WUL6|A0A2H1WUL6_SPOFR SFRICE_003366 OS=Spodoptera frugiperda OX=7108 GN=SFRICE_003366 PE=4 SV=1	0	0	8	0	0	8	0	0	8	95.706	0	102.34	0	0	25.3	7505700000	0	0	7505700000	208490000	0	0	208490000	2165;3072;3466;3894;7655;9063;9282;9414	0	0	78
1247	A0A2H1X0T0	A0A2H1X0T0	7	7	7	tr|A0A2H1X0T0|A0A2H1X0T0_SPOFR SFRICE_029749 (Fragment) OS=Spodoptera frugiperda OX=7108 GN=SFRICE_029749 PE=4 SV=1	0	0	7	0	0	7	0	0	7	17.165	0	191.33	0	0	65.8	1420900000	0	0	1420900000	202980000	0	0	202980000	2078;2674;5607;7746;9427;9564;10816	0	0	17
595	Q962T2;A0A2H1VVZ9	Q962T2;A0A2H1VVZ9	8;8	8;8	8;8	sp|Q962T2|RL28_SPOFR 60S ribosomal protein L28 OS=Spodoptera frugiperda OX=7108 GN=RpL28 PE=2 SV=1;tr|A0A2H1VVZ9|A0A2H1VVZ9_SPOFR SFRICE_033055 OS=Spodoptera frugiperda OX=7108 GN=SFRICE_033055 PE=4 SV=1	0	0	8	0	0	8	0	0	8	15.933	0	20.152	0	0	40.3	1177700000	0	0	1177700000	196290000	0	0	196290000	977;978;2322;3246;4902;7411;9242;11446	0	0	9
862	A0A2H1WCQ7	A0A2H1WCQ7	8	8	8	tr|A0A2H1WCQ7|A0A2H1WCQ7_SPOFR SFRICE_005066 OS=Spodoptera frugiperda OX=7108 GN=SFRICE_005066 PE=4 SV=1	0	0	8	0	0	8	0	0	8	13.764	0	184.2	0	0	77.9	1761000000	0	0	1761000000	195670000	0	0	195670000	793;1357;3546;3911;4991;7219;9234;10828	0	0	17
1419	S5GII8;P41481	S5GII8;P41481	6;6	6;6	6;6	tr|S5GII8|S5GII8_NPVAC AcOrf-93 OS=Autographa californica nuclear polyhedrosis virus OX=46015 GN=Orf-93 PE=4 SV=1;sp|P41481|VP18_NPVAC P18 protein OS=Autographa californica nuclear polyhedrosis virus OX=46015 GN=P18 PE=4 SV=1	0	0	6	0	0	6	0	0	6	18.38	0	58.165	0	0	59.6	1169600000	0	0	1169600000	194930000	0	0	194930000	2997;3871;3921;4845;7855;10139	0	0	11
1120	A0A2H1WT53	A0A2H1WT53	8	8	8	tr|A0A2H1WT53|A0A2H1WT53_SPOFR SFRICE_000983 OS=Spodoptera frugiperda OX=7108 GN=SFRICE_000983 PE=4 SV=1	0	0	8	0	0	8	0	0	8	16.612	0	47.111	0	0	81.6	1354400000	0	0	1354400000	193490000	0	0	193490000	131;1325;3358;3648;4033;4829;6135;8236	0	0	12
28	P41423;A0A097PV11	P41423;A0A097PV11	23;23	23;23	23;23	sp|P41423|Y013_NPVAC Uncharacterized 38.7 kDa protein in PK1-LEF1 intergenic region OS=Autographa californica nuclear polyhedrosis virus OX=46015 PE=4 SV=1;tr|A0A097PV11|A0A097PV11_NPVAC AcOrf-13 OS=Autographa californica nuclear polyhedrosis virus OX=4601	0	0	23	0	0	23	0	0	23	38.66	0	155.75	0	0	67	4219000000	0	0	4219000000	191770000	0	0	191770000	1224;1465;1525;2506;2633;2653;2858;3391;3841;4013;5310;5751;6141;6979;7164;7216;8303;8514;9066;9067;9486;10449;11327	0	0	48
273	A0A2H1VB60	A0A2H1VB60	41	41	41	tr|A0A2H1VB60|A0A2H1VB60_SPOFR SFRICE_002123 OS=Spodoptera frugiperda OX=7108 GN=SFRICE_002123 PE=4 SV=1	0	0	41	0	0	41	0	0	41	85.441	0	270.9	0	0	56.3	7471800000	0	0	7471800000	191590000	0	0	191590000	440;668;821;932;1046;1460;1822;1930;2442;2443;2690;2719;2720;2721;3194;3240;4160;4161;4181;4182;4900;6352;7369;7485;7754;7970;8283;8463;8800;8903;9498;9732;9733;9786;10184;10185;10224;11041;11299;11502;11601	0	0	82
995	A0A2H1WKS8	A0A2H1WKS8	12	12	12	tr|A0A2H1WKS8|A0A2H1WKS8_SPOFR SFRICE_002759 (Fragment) OS=Spodoptera frugiperda OX=7108 GN=SFRICE_002759 PE=4 SV=1	0	0	12	0	0	12	0	0	12	15.893	0	40.267	0	0	79.6	1886700000	0	0	1886700000	188670000	0	0	188670000	746;1682;1723;1724;2286;4942;5078;6504;6847;9168;9713;10927	0	0	28
924	Q8WQI7;A0A2H1WGA5	Q8WQI7;A0A2H1WGA5	11;11	11;11	11;11	sp|Q8WQI7|RL18A_SPOFR 60S ribosomal protein L18a OS=Spodoptera frugiperda OX=7108 GN=RpL18A PE=2 SV=1;tr|A0A2H1WGA5|A0A2H1WGA5_SPOFR 60S ribosomal protein L18a OS=Spodoptera frugiperda OX=7108 GN=SFRICE_020713 PE=3 SV=1	0	0	11	0	0	11	0	0	11	20.992	0	24.852	0	0	45.8	1871400000	0	0	1871400000	187140000	0	0	187140000	357;434;1539;2557;3182;4276;5069;6175;6256;7180;10005	0	0	16
307	A0A2H1VD71	A0A2H1VD71	24	24	24	tr|A0A2H1VD71|A0A2H1VD71_SPOFR Eukaryotic translation initiation factor 3 subunit M OS=Spodoptera frugiperda OX=7108 GN=SFRICE_006459 PE=3 SV=1	0	0	24	0	0	24	0	0	24	44.122	0	225.11	0	0	76.7	4621700000	0	0	4621700000	184870000	0	0	184870000	798;1126;1747;1768;2004;2015;2016;2321;2497;2498;2795;3190;3482;4527;4528;4812;5709;6448;6717;6967;9351;9352;10659;11333	0	0	41
74	A0A2H1UZY3	A0A2H1UZY3	16	16	16	tr|A0A2H1UZY3|A0A2H1UZY3_SPOFR Eukaryotic translation initiation factor 3 subunit H OS=Spodoptera frugiperda OX=7108 GN=SFRICE_014389 PE=3 SV=1	0	0	16	0	0	16	0	0	16	38.68	0	284.39	0	0	64.1	2932000000	0	0	2932000000	183250000	0	0	183250000	59;1345;2026;2788;3755;3759;4335;5545;6155;6521;6711;7490;8519;10250;10734;11497	0	0	38
460	A0A2H1VML7	A0A2H1VML7	27	27	27	tr|A0A2H1VML7|A0A2H1VML7_SPOFR SFRICE_012357 OS=Spodoptera frugiperda OX=7108 GN=SFRICE_012357 PE=4 SV=1	0	0	27	0	0	27	0	0	27	61.008	0	279.71	0	0	70.1	5781900000	0	0	5781900000	180680000	0	0	180680000	38;488;1064;1435;1859;1940;1973;2074;2530;3250;3734;5500;5899;6470;6486;6582;6583;6899;7933;7952;8017;8053;8815;8816;9018;10024;11392	0	0	59
348	A0A2H1VFC7	A0A2H1VFC7	25	25	25	tr|A0A2H1VFC7|A0A2H1VFC7_SPOFR Eukaryotic translation initiation factor 3 subunit D OS=Spodoptera frugiperda OX=7108 GN=SFRICE_017586 PE=3 SV=1	0	0	25	0	0	25	0	0	25	62.937	0	323.31	0	0	62.4	4652700000	0	0	4652700000	178950000	0	0	178950000	543;1088;1288;1589;1613;2027;2890;2999;3124;4092;4263;4678;4707;4708;5233;5341;7304;8681;9099;10061;11148;11178;11213;11374;11410	0	0	47
521	A0A2H1VRE1	A0A2H1VRE1	10	10	9	tr|A0A2H1VRE1|A0A2H1VRE1_SPOFR SFRICE_009285 OS=Spodoptera frugiperda OX=7108 GN=SFRICE_009285 PE=4 SV=1	0	0	10	0	0	10	0	0	9	25.578	0	255.13	0	0	43.8	1607600000	0	0	1607600000	178620000	0	0	178620000	796;938;4321;4663;4901;5023;5766;6913;7102;11507	0	0	16
50	A0A0K2CTM2;Q26487;J7EIC0;J7EIS8;J7EMG6;J7ELF8	A0A0K2CTM2;Q26487;J7EIC0	16;15;13;6;5;4	16;15;13;6;5;4	9;8;6;1;1;0	tr|A0A0K2CTM2|A0A0K2CTM2_SPOFR Elongation factor 1-alpha OS=Spodoptera frugiperda OX=7108 GN=SFRICE_011951 PE=2 SV=1;sp|Q26487|EF1A_SPOFR Elongation factor 1-alpha (Fragment) OS=Spodoptera frugiperda OX=7108 PE=1 SV=1;tr|J7EIC0|J7EIC0_SPOFR Elongation fact	2	1	16	2	1	16	0	0	9	50.377	0	209.35	4.1	2.4	59.8	4168500000	63044000	24571000	4080900000	181240000	2741000	1068300	177430000	1140;2060;3076;4299;4337;4349;5018;6241;6781;7381;8006;8772;9343;9373;10320;11645	2	1	38
1451	Q962U1;A0A2H1WPU7;A0A2H1VZD5	Q962U1;A0A2H1WPU7	11;8;3	11;8;3	11;8;3	sp|Q962U1|RL13_SPOFR 60S ribosomal protein L13 OS=Spodoptera frugiperda OX=7108 GN=RpL13 PE=2 SV=1;tr|A0A2H1WPU7|A0A2H1WPU7_SPOFR SFRICE_037571 (Fragment) OS=Spodoptera frugiperda OX=7108 GN=SFRICE_037571 PE=4 SV=1	0	0	11	0	0	11	0	0	11	24.963	0	24.878	0	0	47.9	1751900000	0	0	1751900000	175190000	0	0	175190000	413;1230;3376;3501;5875;5876;7608;9374;9663;10112;10564	0	0	13
664	A0A2H1W0H4	A0A2H1W0H4	11	11	11	tr|A0A2H1W0H4|A0A2H1W0H4_SPOFR SFRICE_000276 OS=Spodoptera frugiperda OX=7108 GN=SFRICE_000276 PE=3 SV=1	0	0	11	0	0	11	0	0	11	34.212	0	96.261	0	0	43.1	1927000000	0	0	1927000000	175180000	0	0	175180000	345;1222;1782;2896;3120;3121;4230;5696;5735;8327;8956	0	0	17
1152	A0A2H1WUY2	A0A2H1WUY2	8	8	8	tr|A0A2H1WUY2|A0A2H1WUY2_SPOFR Eukaryotic translation initiation factor 3 subunit I (Fragment) OS=Spodoptera frugiperda OX=7108 GN=SFRICE_020085 PE=3 SV=1	0	0	8	0	0	8	0	0	8	19.612	0	81.893	0	0	63.6	1523100000	0	0	1523100000	169230000	0	0	169230000	612;1265;2024;6661;9500;10049;10935;11093	0	0	14
827	A0A2H1WAZ5	A0A2H1WAZ5	12	12	12	tr|A0A2H1WAZ5|A0A2H1WAZ5_SPOFR SFRICE_003830 OS=Spodoptera frugiperda OX=7108 GN=SFRICE_003830 PE=4 SV=1	0	0	12	0	0	12	0	0	12	62.193	0	242.52	0	0	42.6	2654300000	0	0	2654300000	165890000	0	0	165890000	316;317;1617;3780;4623;4998;7768;8339;8502;9227;9643;9818	0	0	45
69	A0A1V0JHV2	A0A1V0JHV2	14	14	14	tr|A0A1V0JHV2|A0A1V0JHV2_SPOFR Vacuolar protein sorting-associated protein 28 homolog OS=Spodoptera frugiperda OX=7108 GN=Vps28 PE=2 SV=1	0	0	14	0	0	14	0	0	14	24.845	0	152.55	0	0	70	1762800000	0	0	1762800000	160250000	0	0	160250000	607;755;2140;3772;5419;5847;6391;6966;8011;8237;10794;11334;11335;11505	0	0	29
429	A0A2H1VKL2	A0A2H1VKL2	12	12	12	tr|A0A2H1VKL2|A0A2H1VKL2_SPOFR SFRICE_016607 OS=Spodoptera frugiperda OX=7108 GN=SFRICE_016607 PE=4 SV=1	0	0	12	0	0	12	0	0	12	21.677	0	108.19	0	0	63.5	1907000000	0	0	1907000000	158920000	0	0	158920000	109;700;1841;7697;7801;8115;8278;8718;8811;9025;10730;10731	0	0	20
386	A0A2H1VHB1	A0A2H1VHB1	20	20	20	tr|A0A2H1VHB1|A0A2H1VHB1_SPOFR SFRICE_009309 OS=Spodoptera frugiperda OX=7108 GN=SFRICE_009309 PE=4 SV=1	0	0	20	0	0	20	0	0	20	201.79	0	195.99	0	0	15	12452000000	0	0	12452000000	157620000	0	0	157620000	690;1321;1379;1581;1823;1864;2070;3873;4371;4478;5307;5544;5791;6502;6888;7994;9199;9285;10809;11423	0	0	45
175	A0A2H1V5U3	A0A2H1V5U3	41	41	41	tr|A0A2H1V5U3|A0A2H1V5U3_SPOFR Eukaryotic translation initiation factor 3 subunit C OS=Spodoptera frugiperda OX=7108 GN=SFRICE_001682 PE=3 SV=1	0	0	41	0	0	41	0	0	41	101.8	0	323.31	0	0	55.4	7036600000	0	0	7036600000	156370000	0	0	156370000	91;107;138;394;447;448;676;768;1356;1365;1398;1509;1622;1623;1659;1843;1844;1892;2215;2929;3137;4431;5423;5677;6564;6853;6963;7788;8051;8288;8938;9401;9597;10037;10392;10843;10883;11028;11252;11366;11367	0	0	72
361	A0A2H1VFY5	A0A2H1VFY5	25	25	25	tr|A0A2H1VFY5|A0A2H1VFY5_SPOFR SFRICE_008525 (Fragment) OS=Spodoptera frugiperda OX=7108 GN=SFRICE_008525 PE=4 SV=1	0	0	25	0	0	25	0	0	25	56.272	0	323.31	0	0	74	4057700000	0	0	4057700000	156060000	0	0	156060000	309;372;466;638;2041;2369;2846;3011;3908;3959;5095;5337;5387;5643;5944;6185;6742;7276;7376;8959;9673;9834;10626;11085;11394	0	0	51
936	A0A2H1WGW9	A0A2H1WGW9	7	7	7	tr|A0A2H1WGW9|A0A2H1WGW9_SPOFR SFRICE_036826 (Fragment) OS=Spodoptera frugiperda OX=7108 GN=SFRICE_036826 PE=4 SV=1	0	0	7	0	0	7	0	0	7	19.819	0	47.344	0	0	65.4	1088100000	0	0	1088100000	155440000	0	0	155440000	358;571;4041;7786;10486;11103;11592	0	0	16
346	A0A2H1VF90	A0A2H1VF90	15	15	15	tr|A0A2H1VF90|A0A2H1VF90_SPOFR Eukaryotic translation initiation factor 3 subunit K OS=Spodoptera frugiperda OX=7108 GN=SFRICE_010795 PE=3 SV=1	0	0	15	0	0	15	0	0	15	24.817	0	140.17	0	0	76.6	2297700000	0	0	2297700000	153180000	0	0	153180000	580;1143;2304;2859;3001;3002;4227;4717;4968;6721;7405;10429;11378;11452;11586	0	0	29
242	A0A2H1V9S7	A0A2H1V9S7	49	49	49	tr|A0A2H1V9S7|A0A2H1V9S7_SPOFR SFRICE_003529 (Fragment) OS=Spodoptera frugiperda OX=7108 GN=SFRICE_003529 PE=4 SV=1	0	0	49	0	0	49	0	0	49	134.18	0	323.31	0	0	53	8882700000	0	0	8882700000	153150000	0	0	153150000	19;169;525;546;666;965;1270;1271;1272;1284;1373;1532;1705;1715;2030;2052;2462;3926;3927;4006;4080;4110;4195;4284;4847;5104;5175;5272;5532;5628;6208;6212;6893;6894;6917;7025;7769;7874;7975;8318;8382;8962;9266;9267;9421;9974;10873;10951;11145	0	0	89
1176	A0A2H1WWX8	A0A2H1WWX8	6	6	6	tr|A0A2H1WWX8|A0A2H1WWX8_SPOFR SFRICE_031205 OS=Spodoptera frugiperda OX=7108 GN=SFRICE_031205 PE=3 SV=1	0	0	6	0	0	6	0	0	6	10.157	0	75.441	0	0	68.5	914100000	0	0	914100000	152350000	0	0	152350000	1125;1956;6783;6784;8133;11438	0	0	10
798	A0A2H1W9I3	A0A2H1W9I3	7	7	7	tr|A0A2H1W9I3|A0A2H1W9I3_SPOFR SFRICE_024672 OS=Spodoptera frugiperda OX=7108 GN=SFRICE_024672 PE=4 SV=1	0	0	7	0	0	7	0	0	7	22.265	0	86.366	0	0	47.7	1371100000	0	0	1371100000	152340000	0	0	152340000	2161;7018;7065;8717;9641;9921;10822	0	0	15
700	A0A2H1W218	A0A2H1W218	3	3	3	tr|A0A2H1W218|A0A2H1W218_SPOFR SFRICE_038605 OS=Spodoptera frugiperda OX=7108 GN=SFRICE_038605 PE=4 SV=1	0	0	3	0	0	3	0	0	3	13.112	0	46.899	0	0	22.3	601840000	0	0	601840000	150460000	0	0	150460000	7652;7980;11639	0	0	5
879	A0A2H1WDQ7	A0A2H1WDQ7	24	24	24	tr|A0A2H1WDQ7|A0A2H1WDQ7_SPOFR SFRICE_022593 (Fragment) OS=Spodoptera frugiperda OX=7108 GN=SFRICE_022593 PE=4 SV=1	0	0	24	0	0	24	0	0	24	70.852	0	195.63	0	0	38.9	5694900000	0	0	5694900000	149860000	0	0	149860000	748;749;1121;1881;1882;2371;2375;2406;2407;3157;3884;4669;4944;4945;5245;5482;5483;7150;7908;8706;9364;9365;11059;11398	0	0	54
679	A0A2H1W0Y8	A0A2H1W0Y8	39	39	39	tr|A0A2H1W0Y8|A0A2H1W0Y8_SPOFR SFRICE_021841 (Fragment) OS=Spodoptera frugiperda OX=7108 GN=SFRICE_021841 PE=4 SV=1	0	0	39	0	0	39	0	0	39	129.11	0	323.31	0	0	47.4	6528300000	0	0	6528300000	148370000	0	0	148370000	72;314;422;667;685;710;730;1211;1503;1570;3212;3318;3685;4553;5382;5417;5491;5554;5782;6008;6363;6612;6624;7401;8496;8506;8710;9785;9892;9893;10151;10222;10304;10323;10373;11099;11146;11161;11509	0	0	71
487	A0A2H1VPM4	A0A2H1VPM4	15	15	15	tr|A0A2H1VPM4|A0A2H1VPM4_SPOFR SFRICE_023210 OS=Spodoptera frugiperda OX=7108 GN=SFRICE_023210 PE=4 SV=1	0	0	15	0	0	15	0	0	15	39.582	0	311.75	0	0	56.6	2368100000	0	0	2368100000	148010000	0	0	148010000	70;145;185;441;780;781;1530;2057;2541;3291;5506;5954;6210;8856;11598	0	0	26
406	A0A2H1VIP1	A0A2H1VIP1	36	36	36	tr|A0A2H1VIP1|A0A2H1VIP1_SPOFR Eukaryotic translation initiation factor 3 subunit B OS=Spodoptera frugiperda OX=7108 GN=SFRICE_001465 PE=3 SV=1	0	0	36	0	0	36	0	0	36	80.778	0	300.04	0	0	53.9	3990000000	0	0	3990000000	147780000	0	0	147780000	1367;2028;2029;2109;2110;2137;2138;2394;2549;2578;2676;2755;2756;2757;3045;3633;4205;4821;5056;5248;5452;5719;5720;7328;7604;7713;7925;7926;8746;8776;8926;10793;10916;10917;11523;11641	0	0	62
445	A0A2H1VL54	A0A2H1VL54	7	7	7	tr|A0A2H1VL54|A0A2H1VL54_SPOFR Dynein light chain OS=Spodoptera frugiperda OX=7108 GN=SFRICE_015953 PE=3 SV=1	1	0	6	1	0	6	1	0	6	13.566	0	127.17	8.4	0	60.5	1105700000	81293000	0	1024400000	157950000	11613000	0	146340000	1419;2871;3814;7064;7182;9608;11453	2	0	12
1435	Q8WQJ1	Q8WQJ1	3	3	3	tr|Q8WQJ1|Q8WQJ1_SPOFR 60S acidic ribosomal protein P1 OS=Spodoptera frugiperda OX=7108 GN=SFRICE_003062 PE=2 SV=1	0	0	3	0	0	3	0	0	3	11.365	0	33.317	0	0	50.5	581480000	0	0	581480000	145370000	0	0	145370000	79;480;1500	0	0	7
861	A0A2H1WCK4	A0A2H1WCK4	14	14	14	tr|A0A2H1WCK4|A0A2H1WCK4_SPOFR Eukaryotic translation initiation factor 3 subunit F OS=Spodoptera frugiperda OX=7108 GN=SFRICE_026590 PE=3 SV=1	0	0	14	0	0	14	0	0	14	30.141	0	167.64	0	0	59.2	2173000000	0	0	2173000000	144870000	0	0	144870000	544;1510;1901;2059;2218;2219;2332;3680;3681;4354;8518;9920;10458;10673	0	0	28
135	A0A2H1V357	A0A2H1V357	44	44	44	tr|A0A2H1V357|A0A2H1V357_SPOFR SFRICE_003616 OS=Spodoptera frugiperda OX=7108 GN=SFRICE_003616 PE=4 SV=1	0	0	44	0	0	44	0	0	44	91.072	0	323.31	0	0	66.1	5926100000	0	0	5926100000	144540000	0	0	144540000	73;241;547;1037;1450;1451;1526;1588;1952;2040;2048;2282;2378;3469;3804;3901;4035;4036;4921;4938;6157;6328;7190;7731;7732;8126;8139;8348;8490;8933;9034;9110;9617;9871;9911;10310;10348;10414;10415;10416;10502;10503;10840;10841	0	0	91
476	A0A2H1VNM5	A0A2H1VNM5	20	20	20	tr|A0A2H1VNM5|A0A2H1VNM5_SPOFR SFRICE_031268 (Fragment) OS=Spodoptera frugiperda OX=7108 GN=SFRICE_031268 PE=4 SV=1	0	0	20	0	0	20	0	0	20	54.77	0	323.31	0	0	76.7	3601100000	0	0	3601100000	144040000	0	0	144040000	520;864;1189;3139;3386;3888;5261;5320;5349;5432;5856;6467;6641;7487;7893;7905;8548;9411;9619;10671	0	0	37
863	A0A2H1WCV4	A0A2H1WCV4	20	20	20	tr|A0A2H1WCV4|A0A2H1WCV4_SPOFR SFRICE_003978 (Fragment) OS=Spodoptera frugiperda OX=7108 GN=SFRICE_003978 PE=4 SV=1	0	0	20	0	0	20	0	0	20	61.267	0	323.31	0	0	47.5	3263200000	0	0	3263200000	141880000	0	0	141880000	484;1067;1078;2081;2141;2200;2708;2873;2910;4019;4267;4958;5234;6927;6972;7884;7885;8076;8616;11173	0	0	36
418	A0A2H1VJU1	A0A2H1VJU1	64	64	64	tr|A0A2H1VJU1|A0A2H1VJU1_SPOFR SFRICE_003270 OS=Spodoptera frugiperda OX=7108 GN=SFRICE_003270 PE=4 SV=1	0	0	64	0	0	64	0	0	64	251.38	0	323.31	0	0	32	12450000000	0	0	12450000000	141480000	0	0	141480000	125;610;1308;1309;1318;1335;1456;1457;1472;1652;1690;1838;1961;1990;2459;2516;2528;3350;3351;3934;4001;4096;4101;4314;4438;4519;4556;4909;4910;5043;5158;5232;5922;5923;6707;6733;6925;6946;7005;7126;7533;7638;7643;7664;7723;7791;7837;7838;8149;8195;8240;8300;8450;8473;9358;9479;9583;9804;10545;11293;11294;11475;11487;11550	0	0	125
717	A0A2H1W3R9	A0A2H1W3R9	18	18	18	tr|A0A2H1W3R9|A0A2H1W3R9_SPOFR SFRICE_002967 (Fragment) OS=Spodoptera frugiperda OX=7108 GN=SFRICE_002967 PE=4 SV=1	0	0	18	0	0	18	0	0	18	57.757	0	220.15	0	0	53.7	3107600000	0	0	3107600000	141250000	0	0	141250000	603;895;898;1066;1405;1410;1883;2263;3278;3279;3423;4058;4292;6319;7047;7210;9071;11116	0	0	36
982	A0A2H1WKA0	A0A2H1WKA0	25	25	25	tr|A0A2H1WKA0|A0A2H1WKA0_SPOFR SFRICE_021740 (Fragment) OS=Spodoptera frugiperda OX=7108 GN=SFRICE_021740 PE=4 SV=1	0	0	25	0	0	25	0	0	25	87.152	0	260.2	0	0	49.3	4802000000	0	0	4802000000	141240000	0	0	141240000	1910;2051;2458;2624;3259;5345;5379;6150;6211;6832;6833;6994;7510;8472;8585;8586;8620;8802;8845;8890;9006;9269;9313;10537;11237	0	0	64
247	A0A2H1V9Z0	A0A2H1V9Z0	13	13	13	tr|A0A2H1V9Z0|A0A2H1V9Z0_SPOFR SFRICE_013261 OS=Spodoptera frugiperda OX=7108 GN=SFRICE_013261 PE=4 SV=1	0	0	13	0	0	13	0	0	13	75.549	0	313.85	0	0	23.5	2946600000	0	0	2946600000	140310000	0	0	140310000	983;1375;1799;3203;3381;3978;3979;5002;6882;7973;10563;10699;11521	0	0	23
230	A0A2H1V8Y5	A0A2H1V8Y5	16	16	16	tr|A0A2H1V8Y5|A0A2H1V8Y5_SPOFR SFRICE_003948 (Fragment) OS=Spodoptera frugiperda OX=7108 GN=SFRICE_003948 PE=4 SV=1	0	0	16	0	0	16	0	0	16	56.069	0	198.76	0	0	33.6	2775100000	0	0	2775100000	138760000	0	0	138760000	32;1378;1408;1655;2514;2515;2520;3146;3787;4412;4464;4687;5434;7113;8262;8374	0	0	39
490	A0A2H1VPN5	A0A2H1VPN5	19	19	19	tr|A0A2H1VPN5|A0A2H1VPN5_SPOFR SFRICE_027362 OS=Spodoptera frugiperda OX=7108 GN=SFRICE_027362 PE=4 SV=1	0	0	19	0	0	19	0	0	19	55.521	0	274.82	0	0	55.2	3296800000	0	0	3296800000	137370000	0	0	137370000	617;706;729;1191;1603;1931;2594;3068;3209;6376;7362;7597;7690;9048;9425;11021;11023;11024;11159	0	0	35
166	A0A2H1V5B6	A0A2H1V5B6	11	11	11	tr|A0A2H1V5B6|A0A2H1V5B6_SPOFR SFRICE_020643 OS=Spodoptera frugiperda OX=7108 GN=SFRICE_020643 PE=4 SV=1	0	0	11	0	0	11	0	0	11	30.596	0	46.639	0	0	34.9	1762300000	0	0	1762300000	135560000	0	0	135560000	6;5456;5457;6215;6216;7586;7607;7735;8762;9942;10989	0	0	16
1057	Q962T7;A0A2H1WP35	Q962T7;A0A2H1WP35	6;6	6;6	6;6	tr|Q962T7|Q962T7_SPOFR Ribosomal protein L21 OS=Spodoptera frugiperda OX=7108 PE=2 SV=1;tr|A0A2H1WP35|A0A2H1WP35_SPOFR SFRICE_005363 OS=Spodoptera frugiperda OX=7108 GN=SFRICE_005363 PE=4 SV=1	0	0	6	0	0	6	0	0	6	18.068	0	21.785	0	0	40.9	813190000	0	0	813190000	135530000	0	0	135530000	7619;8094;9634;10376;11057;11058	0	0	10
189	A0A2H1V6R5	A0A2H1V6R5	20	20	20	tr|A0A2H1V6R5|A0A2H1V6R5_SPOFR SFRICE_003544 OS=Spodoptera frugiperda OX=7108 GN=SFRICE_003544 PE=4 SV=1	0	0	20	0	0	20	0	0	20	44.04	0	290.23	0	0	67.4	2646500000	0	0	2646500000	132330000	0	0	132330000	119;2511;3003;3162;3383;5439;5440;6200;6355;6809;7430;7544;8422;8747;8748;8827;9816;10295;10393;11464	0	0	44
766	A0A2H1W710	A0A2H1W710	30	30	30	tr|A0A2H1W710|A0A2H1W710_SPOFR SFRICE_010782 OS=Spodoptera frugiperda OX=7108 GN=SFRICE_010782 PE=4 SV=1	0	0	30	0	0	30	0	0	30	93.03	0	279.88	0	0	50.1	4615600000	0	0	4615600000	131870000	0	0	131870000	116;476;831;1188;1402;1946;2018;2617;2731;2864;3312;3673;4187;4614;4781;4800;5421;5705;5938;6099;7184;7403;8157;8338;10607;10650;10651;10998;11101;11102	0	0	57
957	A0A2H1WIK6	A0A2H1WIK6	27	27	27	tr|A0A2H1WIK6|A0A2H1WIK6_SPOFR SFRICE_024276 (Fragment) OS=Spodoptera frugiperda OX=7108 GN=SFRICE_024276 PE=4 SV=1	0	0	27	0	0	27	0	0	27	90.143	0	323.31	0	0	59.3	5206900000	0	0	5206900000	130170000	0	0	130170000	460;556;608;699;1802;3112;3164;3175;3301;3867;4618;5336;5478;5912;5979;6032;6354;7134;7727;7747;7979;8144;8238;10097;10518;10647;11313	0	0	63
1160	A0A2H1WVR3	A0A2H1WVR3	19	19	19	tr|A0A2H1WVR3|A0A2H1WVR3_SPOFR SFRICE_000797 OS=Spodoptera frugiperda OX=7108 GN=SFRICE_000797 PE=4 SV=1	0	0	19	0	0	19	0	0	19	54.586	0	323.31	0	0	63.9	2720100000	0	0	2720100000	129530000	0	0	129530000	1209;2778;3253;3315;3429;3484;3611;3634;4063;4854;4861;6489;7830;8749;8752;10371;11089;11170;11422	0	0	39
1256	A0A2H1X138	A0A2H1X138	22	22	22	tr|A0A2H1X138|A0A2H1X138_SPOFR Eukaryotic translation initiation factor 3 subunit L OS=Spodoptera frugiperda OX=7108 GN=SFRICE_002543 PE=3 SV=1	0	0	22	0	0	22	0	0	22	63.476	0	323.31	0	0	66.9	2583600000	0	0	2583600000	129180000	0	0	129180000	1035;1036;2058;2689;2729;2837;2919;4026;5260;5774;6429;6488;6891;6974;7379;7993;8192;9211;9439;9794;10546;10547	0	0	42
5	A0A097PUV1;P11038;Q89936	A0A097PUV1;P11038	16;15;7	16;15;7	16;15;7	tr|A0A097PUV1|A0A097PUV1_NPVAC Ac-pcna OS=Autographa californica nuclear polyhedrosis virus OX=46015 GN=Ac-pcna PE=3 SV=1;sp|P11038|PCNA_NPVAC Probable DNA polymerase sliding clamp OS=Autographa californica nuclear polyhedrosis virus OX=46015 GN=PCNA PE=2	0	0	16	0	0	16	0	0	16	32.125	0	148.32	0	0	74.7	1667300000	0	0	1667300000	128260000	0	0	128260000	85;86;87;205;646;1513;1565;1756;3671;3672;4175;6074;6569;6819;7569;8209	0	0	38
1433	Q8WQI6	Q8WQI6	3	3	3	tr|Q8WQI6|Q8WQI6_SPOFR Ribosomal protein L34 OS=Spodoptera frugiperda OX=7108 GN=SFRICE_036577 PE=2 SV=1	0	0	3	0	0	3	0	0	3	13.885	0	3.5407	0	0	20.2	509710000	0	0	509710000	127430000	0	0	127430000	265;6658;11050	0	0	3
1264	A0A2H1X1H4	A0A2H1X1H4	13	13	13	tr|A0A2H1X1H4|A0A2H1X1H4_SPOFR SFRICE_026676 (Fragment) OS=Spodoptera frugiperda OX=7108 GN=SFRICE_026676 PE=4 SV=1	0	0	13	0	0	13	0	0	13	54.954	0	204.33	0	0	58.8	1757600000	0	0	1757600000	125540000	0	0	125540000	294;849;856;857;922;1172;1615;1684;6551;8587;9296;11071;11449	0	0	24
378	A0A2H1VGX8	A0A2H1VGX8	9	9	9	tr|A0A2H1VGX8|A0A2H1VGX8_SPOFR SFRICE_026586 (Fragment) OS=Spodoptera frugiperda OX=7108 GN=SFRICE_026586 PE=4 SV=1	0	0	9	0	0	9	0	0	9	23.244	0	60.398	0	0	39.7	1117100000	0	0	1117100000	124120000	0	0	124120000	2249;3565;3566;5598;5599;7174;7675;9644;9845	0	0	12
1107	A0A2H1WSH8	A0A2H1WSH8	5	5	5	tr|A0A2H1WSH8|A0A2H1WSH8_SPOFR SFRICE_001166 OS=Spodoptera frugiperda OX=7108 GN=SFRICE_001166 PE=3 SV=1	0	0	5	0	0	5	0	0	5	10.17	0	26.453	0	0	65.6	743630000	0	0	743630000	123940000	0	0	123940000	756;2586;2732;3085;8640	0	0	11
1062	A0A2H1WPD7;A0A2H1W1U5	A0A2H1WPD7	22;1	22;1	22;1	tr|A0A2H1WPD7|A0A2H1WPD7_SPOFR SFRICE_027209 (Fragment) OS=Spodoptera frugiperda OX=7108 GN=SFRICE_027209 PE=4 SV=1	0	0	22	0	0	22	0	0	22	48.787	0	323.31	0	0	75.2	2477500000	0	0	2477500000	123870000	0	0	123870000	692;1310;1311;2329;2900;3696;3731;3732;3972;4767;5534;5811;5812;6444;8037;8576;8825;8826;9101;9455;11613;11614	0	0	54
1428	Q7KF88	Q7KF88	2	2	2	tr|Q7KF88|Q7KF88_SPOFR Ribosomal protein L44 OS=Spodoptera frugiperda OX=7108 GN=SFRICE_009172 PE=2 SV=1	0	0	2	0	0	2	0	0	2	12.297	0	2.5937	0	0	20.2	369740000	0	0	369740000	123250000	0	0	123250000	3805;8132	0	0	2
1096	A0A2H1WRS6;Q8WQI8	A0A2H1WRS6;Q8WQI8	14;12	14;12	13;12	tr|A0A2H1WRS6|A0A2H1WRS6_SPOFR 40S ribosomal protein S12 OS=Spodoptera frugiperda OX=7108 GN=SFRICE_002296 PE=3 SV=1;tr|Q8WQI8|Q8WQI8_SPOFR Ribosomal protein L7 OS=Spodoptera frugiperda OX=7108 PE=2 SV=1	0	0	14	0	0	14	0	0	13	47.766	0	132.02	0	0	34.2	2433600000	0	0	2433600000	121680000	0	0	121680000	941;1358;3354;3485;4133;6151;6199;7951;8066;9665;9666;9667;10744;11212	0	0	24
778	A0A2H1W7T2;Q962T9	A0A2H1W7T2;Q962T9	6;5	6;5	6;5	tr|A0A2H1W7T2|A0A2H1W7T2_SPOFR SFRICE_000258 (Fragment) OS=Spodoptera frugiperda OX=7108 GN=SFRICE_000258 PE=4 SV=1;tr|Q962T9|Q962T9_SPOFR Ribosomal protein L14 OS=Spodoptera frugiperda OX=7108 PE=2 SV=1	0	0	6	0	0	6	0	0	6	22.094	0	12.991	0	0	31.1	1212900000	0	0	1212900000	121290000	0	0	121290000	587;6161;6187;6640;10195;11171	0	0	9
363	A0A2H1VG10	A0A2H1VG10	2	2	2	tr|A0A2H1VG10|A0A2H1VG10_SPOFR SFRICE_006899 (Fragment) OS=Spodoptera frugiperda OX=7108 GN=SFRICE_006899 PE=4 SV=1	0	0	2	0	0	2	0	0	2	12.58	0	54.647	0	0	73.2	242290000	0	0	242290000	121140000	0	0	121140000	283;7305	0	0	2
1297	A0A2H1X346	A0A2H1X346	21	21	21	tr|A0A2H1X346|A0A2H1X346_SPOFR Eukaryotic translation initiation factor 3 subunit E OS=Spodoptera frugiperda OX=7108 GN=SFRICE_000080 PE=3 SV=1	0	0	21	0	0	21	0	0	21	52.059	0	273.95	0	0	65.2	2874800000	0	0	2874800000	119780000	0	0	119780000	1608;2471;3684;3948;4244;4357;5085;5357;5688;6084;6160;6348;6921;7595;8356;8659;9848;10479;10480;11248;11385	0	0	35
1240	A0A2H1X0F6	A0A2H1X0F6	10	10	10	tr|A0A2H1X0F6|A0A2H1X0F6_SPOFR SFRICE_035321 (Fragment) OS=Spodoptera frugiperda OX=7108 GN=SFRICE_035321 PE=4 SV=1	0	0	10	0	0	10	0	0	10	25.384	0	39.367	0	0	62.8	1658200000	0	0	1658200000	118440000	0	0	118440000	1833;4065;4378;5780;6317;6698;7084;8050;10370;10636	0	0	17
617	Q963B6;A0A2H1VXE3	Q963B6;A0A2H1VXE3	8;8	8;8	8;8	sp|Q963B6|RL10A_SPOFR 60S ribosomal protein L10a OS=Spodoptera frugiperda OX=7108 GN=RpL10A PE=2 SV=1;tr|A0A2H1VXE3|A0A2H1VXE3_SPOFR SFRICE_003059 OS=Spodoptera frugiperda OX=7108 GN=SFRICE_003059 PE=4 SV=1	0	0	8	0	0	8	0	0	8	24.518	0	97.294	0	0	38.7	938920000	0	0	938920000	117370000	0	0	117370000	313;1717;2893;5961;6973;7186;8428;9031	0	0	13
68	A0A1V0JHU5	A0A1V0JHU5	19	19	19	tr|A0A1V0JHU5|A0A1V0JHU5_SPOFR SFRICE_019474 OS=Spodoptera frugiperda OX=7108 GN=Tsg101 PE=2 SV=1	0	0	19	0	0	19	0	0	19	45.414	0	323.31	0	0	43.9	1754900000	0	0	1754900000	116990000	0	0	116990000	225;848;1511;2139;2204;2365;2366;2501;2542;3128;4920;5496;5517;5854;5855;5887;5888;7568;11054	0	0	35
1148	Q962T4;A0A2H1WUU5	Q962T4;A0A2H1WUU5	5;5	5;5	5;5	tr|Q962T4|Q962T4_SPOFR Ribosomal protein L26 OS=Spodoptera frugiperda OX=7108 PE=2 SV=1;tr|A0A2H1WUU5|A0A2H1WUU5_SPOFR SFRICE_034996 OS=Spodoptera frugiperda OX=7108 GN=SFRICE_034996 PE=4 SV=1	0	0	5	0	0	5	0	0	5	17.115	0	30.23	0	0	35.1	700450000	0	0	700450000	116740000	0	0	116740000	645;1317;3046;3379;10578	0	0	6
1441	Q962R5	Q962R5	5	5	5	tr|Q962R5|Q962R5_SPOFR Ribosomal protein S14 OS=Spodoptera frugiperda OX=7108 GN=SFRICE_000902 PE=2 SV=1	0	0	5	0	0	5	0	0	5	16.217	0	80.254	0	0	58.3	462380000	0	0	462380000	115600000	0	0	115600000	1969;4216;4217;9878;10501	0	0	7
868	A0A2H1WD52	A0A2H1WD52	15	15	15	tr|A0A2H1WD52|A0A2H1WD52_SPOFR SFRICE_025796 (Fragment) OS=Spodoptera frugiperda OX=7108 GN=SFRICE_025796 PE=4 SV=1	0	0	15	0	0	15	0	0	15	41.307	0	323.31	0	0	72.6	1270300000	0	0	1270300000	115480000	0	0	115480000	1163;2056;3174;4005;4293;5772;5773;5781;5840;7721;8403;9377;9897;10042;11440	0	0	24
0	P41444;A0A097PUS4	P41444;A0A097PUS4	8;8	8;8	8;8	sp|P41444|FGFH_NPVAC Fibroblast growth factor homolog OS=Autographa californica nuclear polyhedrosis virus OX=46015 GN=FGF PE=3 SV=1;tr|A0A097PUS4|A0A097PUS4_NPVAC Ac-fgf OS=Autographa californica nuclear polyhedrosis virus OX=46015 GN=Ac-fgf PE=4 SV=1	0	0	8	0	0	8	0	0	8	20.619	0	107.54	0	0	44.8	807950000	0	0	807950000	115420000	0	0	115420000	1111;4814;6461;6462;6542;7879;7880;8415	0	0	13
807	A0A2H1W9W5	A0A2H1W9W5	10	10	10	tr|A0A2H1W9W5|A0A2H1W9W5_SPOFR SFRICE_020832 (Fragment) OS=Spodoptera frugiperda OX=7108 GN=SFRICE_020832 PE=4 SV=1	0	0	10	0	0	10	0	0	10	26.922	0	94.141	0	0	61.7	1153400000	0	0	1153400000	115340000	0	0	115340000	1152;1153;5047;5455;5900;6728;6765;6915;7380;10208	0	0	16
29	A0A097PV19;S5G982;P41415	A0A097PV19;S5G982;P41415	15;14;14	15;14;14	15;14;14	tr|A0A097PV19|A0A097PV19_NPVAC Ac-pk-1 OS=Autographa californica nuclear polyhedrosis virus OX=46015 GN=Ac-pk-1 PE=4 SV=1;tr|S5G982|S5G982_NPVAC Protein kinase OS=Autographa californica nuclear polyhedrosis virus OX=46015 GN=bAcMK011 PE=4 SV=1;sp|P41415|PK	0	0	15	0	0	15	0	0	15	32.05	0	107.62	0	0	70.2	1716800000	0	0	1716800000	114450000	0	0	114450000	934;1369;3184;3792;3961;4724;4864;5568;7983;8155;8488;8727;9689;10428;11069	0	0	27
1404	S5G9L3;P08160	S5G9L3;P08160	11;11	11;11	11;11	tr|S5G9L3|S5G9L3_NPVAC Ac-p35 OS=Autographa californica nuclear polyhedrosis virus OX=46015 GN=Ac-p35 PE=4 SV=1;sp|P08160|P35_NPVAC Early 35 kDa protein OS=Autographa californica nuclear polyhedrosis virus OX=46015 GN=P35 PE=1 SV=1	0	0	11	0	0	11	0	0	11	34.828	0	87.425	0	0	62.2	1816200000	0	0	1816200000	113510000	0	0	113510000	479;1815;4260;4562;5764;7127;8934;10252;10496;10648;11281	0	0	29
504	A0A2H1VQE9	A0A2H1VQE9	18	18	18	tr|A0A2H1VQE9|A0A2H1VQE9_SPOFR SFRICE_004071 OS=Spodoptera frugiperda OX=7108 GN=SFRICE_004071 PE=4 SV=1	0	0	18	0	0	18	0	0	18	91.533	0	82.062	0	0	34.3	3943500000	0	0	3943500000	112670000	0	0	112670000	455;861;924;1177;1302;2317;4123;4631;5346;5347;5636;6758;7687;8161;9752;10209;10803;11331	0	0	31
267	A0A2H1VAU8	A0A2H1VAU8	60	60	59	tr|A0A2H1VAU8|A0A2H1VAU8_SPOFR SFRICE_019276 OS=Spodoptera frugiperda OX=7108 GN=SFRICE_019276 PE=4 SV=1	0	0	60	0	0	60	0	0	59	136.51	0	323.31	0	0	56.6	7500900000	0	0	7500900000	111950000	0	0	111950000	111;192;267;1348;1397;1479;1566;1679;2373;2410;2411;2544;2759;2803;2804;2881;3409;3459;3500;3893;3940;4315;4551;4552;4881;4924;4961;4962;5106;5189;5426;5427;5852;5999;6027;6345;6768;6785;7212;7454;7466;7755;7858;8176;8177;8539;8720;8754;8897;8998;9335;9400;9735;9766;9767;10707;11225;11371;11441;11540	0	0	118
419	A0A2H1VJX0	A0A2H1VJX0	16	16	16	tr|A0A2H1VJX0|A0A2H1VJX0_SPOFR SFRICE_002472 OS=Spodoptera frugiperda OX=7108 GN=SFRICE_002472 PE=4 SV=1	0	0	16	0	0	16	0	0	16	48.116	0	142.17	0	0	58.7	2121700000	0	0	2121700000	111670000	0	0	111670000	129;130;1585;1972;2513;2743;3590;5849;6703;6839;7112;7960;7997;8208;9053;10685	0	0	27
965	A0A2H1WJ05	A0A2H1WJ05	23	23	23	tr|A0A2H1WJ05|A0A2H1WJ05_SPOFR SFRICE_026690 OS=Spodoptera frugiperda OX=7108 GN=SFRICE_026690 PE=4 SV=1	0	0	23	0	0	23	0	0	23	46.595	0	279.26	0	0	67.9	1875800000	0	0	1875800000	110340000	0	0	110340000	599;769;1943;3281;3686;5211;5212;6062;7192;7410;7868;7869;8021;8022;8215;8345;8579;8788;9162;9163;9841;10352;10353	0	0	50
351	A0A2H1VFJ5	A0A2H1VFJ5	32	32	32	tr|A0A2H1VFJ5|A0A2H1VFJ5_SPOFR SFRICE_001765 OS=Spodoptera frugiperda OX=7108 GN=SFRICE_001765 PE=4 SV=1	0	0	32	0	0	32	0	0	32	72.801	0	317.67	0	0	77	3479000000	0	0	3479000000	108720000	0	0	108720000	369;486;516;1110;1194;1212;1911;2066;2300;2499;3075;3153;3933;4547;4620;4788;6302;6303;6876;6905;7364;7661;8331;9088;9353;9396;9494;9566;9593;9867;10981;11377	0	0	57
1208	A0A2H1WYY2	A0A2H1WYY2	7	7	7	tr|A0A2H1WYY2|A0A2H1WYY2_SPOFR SFRICE_024050 (Fragment) OS=Spodoptera frugiperda OX=7108 GN=SFRICE_024050 PE=4 SV=1	0	0	7	0	0	7	0	0	7	17.525	0	33.755	0	0	52.9	1086200000	0	0	1086200000	108620000	0	0	108620000	419;1476;1983;2174;4313;10182;11241	0	0	11
1438	Q962Q1	Q962Q1	2	2	2	tr|Q962Q1|Q962Q1_SPOFR 40S ribosomal protein S30 OS=Spodoptera frugiperda OX=7108 PE=2 SV=1	0	0	2	0	0	2	0	0	2	14.314	0	5.5104	0	0	8.4	323370000	0	0	323370000	107790000	0	0	107790000	3035;8330	0	0	2
1417	S5G8K8;P41469;A0A193DTJ3	S5G8K8;P41469;A0A193DTJ3	12;12;9	12;12;9	12;12;9	tr|S5G8K8|S5G8K8_NPVAC Ac-Mtase OS=Autographa californica nuclear polyhedrosis virus OX=46015 GN=Ac-Mtase PE=4 SV=1;sp|P41469|CMTR_NPVAC Cap-specific mRNA (nucleoside-2-O-)-methyltransferase OS=Autographa californica nuclear polyhedrosis virus OX=46015 PE	0	0	12	0	0	12	0	0	12	30.355	0	86.262	0	0	52.7	1387400000	0	0	1387400000	106720000	0	0	106720000	1048;1381;4085;5091;5850;5877;6632;7571;8775;10332;11182;11407	0	0	20
944	A0A2H1WHC5	A0A2H1WHC5	7	7	7	tr|A0A2H1WHC5|A0A2H1WHC5_SPOFR SFRICE_038290 (Fragment) OS=Spodoptera frugiperda OX=7108 GN=SFRICE_038290 PE=4 SV=1	0	0	7	0	0	7	0	0	7	14.85	0	68.563	0	0	56.3	1171700000	0	0	1171700000	106510000	0	0	106510000	1557;2374;4568;9155;10136;10199;10200	0	0	11
1135	Q95V39;A0A2H1WU52	Q95V39;A0A2H1WU52	10;10	10;10	10;10	sp|Q95V39|RL8_SPOFR 60S ribosomal protein L8 OS=Spodoptera frugiperda OX=7108 GN=RpL8 PE=2 SV=1;tr|A0A2H1WU52|A0A2H1WU52_SPOFR SFRICE_014136 OS=Spodoptera frugiperda OX=7108 GN=SFRICE_014136 PE=4 SV=1	0	0	10	0	0	10	0	0	10	27.918	0	83.668	0	0	38.9	1270300000	0	0	1270300000	105860000	0	0	105860000	839;905;2187;3094;3457;4899;4941;4972;7107;8954	0	0	14
901	A0A2H1WFD3	A0A2H1WFD3	19	5	1	tr|A0A2H1WFD3|A0A2H1WFD3_SPOFR Tubulin beta chain OS=Spodoptera frugiperda OX=7108 GN=SFRICE_019068 PE=3 SV=1	3	0	19	0	0	5	0	0	1	49.567	0	31.242	9.5	0	49.7	2114600000	0	0	2114600000	105730000	0	0	105730000	585;2125;2480;2894;2895;3333;3334;4601;4712;5032;5390;5754;6978;7383;7495;8375;8808;9483;10849	0	0	22
11	P41453;A0A097PUW1	P41453;A0A097PUW1	23;23	23;23	23;23	sp|P41453|LEF3_NPVAC Late expression factor 3 OS=Autographa californica nuclear polyhedrosis virus OX=46015 GN=LEF-3 PE=1 SV=1;tr|A0A097PUW1|A0A097PUW1_NPVAC Ac-lef3 OS=Autographa californica nuclear polyhedrosis virus OX=46015 GN=Ac-lef3 PE=4 SV=1	0	0	23	0	0	23	0	0	23	44.551	0	194.59	0	0	70.1	2622000000	0	0	2622000000	104880000	0	0	104880000	1567;2397;2959;2960;3561;3807;4081;4650;4651;5393;7015;7344;8624;8695;8696;9022;9378;9379;9747;10913;10970;11233;11234	0	0	38
178	A0A2H1V5Z7	A0A2H1V5Z7	52	52	52	tr|A0A2H1V5Z7|A0A2H1V5Z7_SPOFR SFRICE_004290 OS=Spodoptera frugiperda OX=7108 GN=SFRICE_004290 PE=3 SV=1	0	0	52	0	0	52	0	0	52	152.76	0	323.31	0	0	51.8	7215500000	0	0	7215500000	103080000	0	0	103080000	605;651;1254;1427;1428;1854;2002;2172;2325;3261;3262;3285;3349;3575;3816;3876;3945;4559;4700;5024;5165;5370;6250;6938;7425;7476;7580;7665;7849;7922;8086;8106;8138;8294;8295;8481;8593;8674;9070;9115;9147;9248;9298;9308;9664;9742;9853;9879;10541;11493;11494;11573	0	0	109
271	A0A2H1VB15	A0A2H1VB15	35	35	35	tr|A0A2H1VB15|A0A2H1VB15_SPOFR SFRICE_008755 OS=Spodoptera frugiperda OX=7108 GN=SFRICE_008755 PE=4 SV=1	0	0	35	0	0	35	0	0	35	104.53	0	323.31	0	0	46.9	4412900000	0	0	4412900000	102630000	0	0	102630000	804;1128;1389;1600;3275;4031;4044;4046;4295;4976;4981;5038;5490;6104;6769;6981;7278;8015;8016;8510;8803;8841;9202;9249;9609;9615;9623;9862;10247;10248;10266;10291;10386;10591;11242	0	0	64
579	A0A2H1VV46	A0A2H1VV46	8	8	8	tr|A0A2H1VV46|A0A2H1VV46_SPOFR SFRICE_018789 OS=Spodoptera frugiperda OX=7108 GN=SFRICE_018789 PE=4 SV=1	0	0	8	0	0	8	0	0	8	22.582	0	195.06	0	0	60.6	1222800000	0	0	1222800000	101900000	0	0	101900000	249;1129;1884;3245;3737;6336;10576;10639	0	0	19
1113	Q962Q9;A0A2H1WSU2	Q962Q9;A0A2H1WSU2	3;3	3;3	3;3	tr|Q962Q9|Q962Q9_SPOFR Ribosomal protein S20 OS=Spodoptera frugiperda OX=7108 PE=2 SV=1;tr|A0A2H1WSU2|A0A2H1WSU2_SPOFR SFRICE_016791 OS=Spodoptera frugiperda OX=7108 GN=SFRICE_016791 PE=3 SV=1	0	0	3	0	0	3	0	0	3	13.732	0	6.778	0	0	29.3	604760000	0	0	604760000	100790000	0	0	100790000	1429;10226;10446	0	0	5
1448	Q962T3	Q962T3	4	4	4	tr|Q962T3|Q962T3_SPOFR 60S ribosomal protein L27 OS=Spodoptera frugiperda OX=7108 GN=SFRICE_006128 PE=2 SV=1	0	0	4	0	0	4	0	0	4	15.86	0	18.285	0	0	33.6	498720000	0	0	498720000	99744000	0	0	99744000	7584;7585;10990;11545	0	0	4
958	A0A2H1WIL8;A0A2H1WIQ9	A0A2H1WIL8	56;3	56;3	56;3	tr|A0A2H1WIL8|A0A2H1WIL8_SPOFR SFRICE_001938 OS=Spodoptera frugiperda OX=7108 GN=SFRICE_001938 PE=3 SV=1	0	0	56	0	0	56	0	0	56	133.44	0	323.31	0	0	59.4	6412500000	0	0	6412500000	98655000	0	0	98655000	163;301;1155;1688;1718;2284;2607;2926;2996;3503;3600;3651;3758;3783;3960;4067;4225;4361;4362;4363;4590;5022;5036;5050;5139;5449;5659;6180;6960;7129;7241;7242;7336;7439;7440;7613;7750;7798;7836;7924;8028;8250;8738;9084;10069;10107;10319;10327;10368;10504;10526;10567;10592;10846;10968;11230	0	0	100
898	A0A2H1WF53	A0A2H1WF53	5	5	5	tr|A0A2H1WF53|A0A2H1WF53_SPOFR SFRICE_009696 OS=Spodoptera frugiperda OX=7108 GN=SFRICE_009696 PE=4 SV=1	0	0	5	0	0	5	0	0	5	20.072	0	54.834	0	0	37.9	983930000	0	0	983930000	98393000	0	0	98393000	3567;6930;6957;8999;9537	0	0	12
300	Q962R1;A0A2H1VCW1	Q962R1;A0A2H1VCW1	6;6	6;6	6;6	sp|Q962R1|RS18_SPOFR 40S ribosomal protein S18 OS=Spodoptera frugiperda OX=7108 GN=RpS18 PE=2 SV=1;tr|A0A2H1VCW1|A0A2H1VCW1_SPOFR SFRICE_008263 OS=Spodoptera frugiperda OX=7108 GN=SFRICE_008263 PE=3 SV=1	0	0	6	0	0	6	0	0	6	17.741	0	15.887	0	0	38.2	883970000	0	0	883970000	98219000	0	0	98219000	4610;4842;9040;10658;11531;11536	0	0	6
806	A0A2H1W9S5	A0A2H1W9S5	2	2	2	tr|A0A2H1W9S5|A0A2H1W9S5_SPOFR SFRICE_024671 OS=Spodoptera frugiperda OX=7108 GN=SFRICE_024671 PE=4 SV=1	0	0	2	0	0	2	0	0	2	10.368	0	9.6413	0	0	44.6	391490000	0	0	391490000	97872000	0	0	97872000	6585;6823	0	0	5
1072	A0A2H1WQ17	A0A2H1WQ17	6	6	6	tr|A0A2H1WQ17|A0A2H1WQ17_SPOFR SFRICE_014501 (Fragment) OS=Spodoptera frugiperda OX=7108 GN=SFRICE_014501 PE=4 SV=1	0	0	6	0	0	6	0	0	6	17.887	0	39.464	0	0	52.6	781120000	0	0	781120000	97641000	0	0	97641000	533;4595;7887;9651;10953;11467	0	0	13
159	A0A2H1V4V5;Q962U2	A0A2H1V4V5;Q962U2	5;4	5;4	5;4	tr|A0A2H1V4V5|A0A2H1V4V5_SPOFR SFRICE_000309 OS=Spodoptera frugiperda OX=7108 GN=SFRICE_000309 PE=3 SV=1;sp|Q962U2|RL11_SPOFR 60S ribosomal protein L11 OS=Spodoptera frugiperda OX=7108 GN=RpL11 PE=2 SV=1	0	0	5	0	0	5	0	0	5	22.223	0	33.082	0	0	36.1	868880000	0	0	868880000	96543000	0	0	96543000	211;5033;10548;11236;11238	0	0	8
999	A0A2H1WKY2;Q9GQG6;A0A2H1V5F5	A0A2H1WKY2;Q9GQG6	34;33;1	34;33;1	34;33;1	tr|A0A2H1WKY2|A0A2H1WKY2_SPOFR SFRICE030031.2 OS=Spodoptera frugiperda OX=7108 GN=SFRICE030031.2 PE=3 SV=1;tr|Q9GQG6|Q9GQG6_SPOFR 90-kDa heat shock protein HSP83 OS=Spodoptera frugiperda OX=7108 GN=hsp83 PE=2 SV=1	0	0	34	0	0	34	0	0	34	82.613	0	310.95	0	0	60.8	3063900000	0	0	3063900000	95747000	0	0	95747000	179;529;691;1545;1721;1925;1926;2212;3678;3704;3823;3889;3890;3910;3958;4051;4215;4404;4695;5001;5690;5698;6568;7061;7645;8284;8357;8513;8680;9028;10343;11272;11332;11555	0	0	59
1141	A0A2H1WUH4	A0A2H1WUH4	19	19	19	tr|A0A2H1WUH4|A0A2H1WUH4_SPOFR SFRICE_024442 (Fragment) OS=Spodoptera frugiperda OX=7108 GN=SFRICE_024442 PE=4 SV=1	0	0	19	0	0	19	0	0	19	32.727	0	323.31	0	0	67.9	1810200000	0	0	1810200000	95274000	0	0	95274000	108;1403;2013;3736;4442;4460;4461;5572;6310;7399;7400;7829;9863;11269;11363;11570;11571;11572;11615	0	0	30
425	A0A2H1VKF5	A0A2H1VKF5	31	31	31	tr|A0A2H1VKF5|A0A2H1VKF5_SPOFR SFRICE_016362 OS=Spodoptera frugiperda OX=7108 GN=SFRICE_016362 PE=4 SV=1	0	0	31	0	0	31	0	0	31	90.441	0	323.31	0	0	57.8	3898500000	0	0	3898500000	95086000	0	0	95086000	557;611;1653;1764;1870;2385;2718;3757;4359;4964;4997;6643;7757;7812;7853;8282;8365;8699;8812;8939;9509;9967;10375;10413;10434;10742;10876;10877;11015;11260;11321	0	0	48
1452	Q962Y9	Q962Y9	5	5	5	tr|Q962Y9|Q962Y9_SPOFR Ribosomal protein L17/23 OS=Spodoptera frugiperda OX=7108 GN=SFRICE_010550 PE=2 SV=1	0	0	5	0	0	5	0	0	5	14.835	0	31.201	0	0	40.7	852580000	0	0	852580000	94731000	0	0	94731000	4730;6165;6190;7373;10663	0	0	9
768	Q963B7;A0A2H1W7A2	Q963B7;A0A2H1W7A2	7;7	7;7	7;7	sp|Q963B7|RL9_SPOFR 60S ribosomal protein L9 OS=Spodoptera frugiperda OX=7108 GN=RpL9 PE=2 SV=1;tr|A0A2H1W7A2|A0A2H1W7A2_SPOFR SFRICE_002160 OS=Spodoptera frugiperda OX=7108 GN=SFRICE_002160 PE=4 SV=1	0	0	7	0	0	7	0	0	7	21.409	0	167.02	0	0	48.9	847060000	0	0	847060000	94117000	0	0	94117000	1342;4960;7969;9417;10035;10047;10505	0	0	9
1423	S5GIP5;P41702	S5GIP5;P41702	10;10	10;10	10;10	tr|S5GIP5|S5GIP5_NPVAC Ac-odv-ec27 OS=Autographa californica nuclear polyhedrosis virus OX=46015 GN=odv-ec27 PE=4 SV=1;sp|P41702|E27_NPVAC Occlusion-derived virus envelope protein E27 OS=Autographa californica nuclear polyhedrosis virus OX=46015 GN=E27 PE=	0	0	10	0	0	10	0	0	10	33.528	0	248.67	0	0	45.5	1223000000	0	0	1223000000	94078000	0	0	94078000	1978;2723;2982;4596;7358;7591;7934;9027;10090;11437	0	0	18
113	A0A2H1V2D7;A0A2H1VVX9	A0A2H1V2D7	11;4	11;4	11;4	tr|A0A2H1V2D7|A0A2H1V2D7_SPOFR SFRICE_017995 OS=Spodoptera frugiperda OX=7108 GN=SFRICE_017995 PE=4 SV=1	0	0	11	0	0	11	0	0	11	31.418	0	172.3	0	0	42.8	1301500000	0	0	1301500000	92965000	0	0	92965000	519;1263;3179;5153;6766;6767;9910;10131;10210;10830;10977	0	0	19
514	A0A2H1VR03	A0A2H1VR03	7	7	7	tr|A0A2H1VR03|A0A2H1VR03_SPOFR SFRICE_035109 OS=Spodoptera frugiperda OX=7108 GN=SFRICE_035109 PE=4 SV=1	0	0	7	0	0	7	0	0	7	20.829	0	46.161	0	0	48.6	1111400000	0	0	1111400000	92614000	0	0	92614000	184;1639;1970;3863;6709;9382;10544	0	0	14
472	A0A2H1VNE1	A0A2H1VNE1	4	4	4	tr|A0A2H1VNE1|A0A2H1VNE1_SPOFR SFRICE_029784 OS=Spodoptera frugiperda OX=7108 GN=SFRICE_029784 PE=4 SV=1	0	0	4	0	0	4	0	0	4	12.299	0	73.309	0	0	63.5	554650000	0	0	554650000	92441000	0	0	92441000	6874;7189;9556;9595	0	0	6
128	A0A2H1V345;A0A2H1V301	A0A2H1V345;A0A2H1V301	8;8	8;8	8;8	tr|A0A2H1V345|A0A2H1V345_SPOFR SFRICE_034985 OS=Spodoptera frugiperda OX=7108 GN=SFRICE_034985 PE=3 SV=1;tr|A0A2H1V301|A0A2H1V301_SPOFR SFRICE_035708 OS=Spodoptera frugiperda OX=7108 GN=SFRICE_035708 PE=3 SV=1	0	0	8	0	0	8	0	0	8	25.196	0	99.086	0	0	59.2	1191800000	0	0	1191800000	91674000	0	0	91674000	407;1964;2692;3215;4735;8299;9501;11577	0	0	21
785	A0A2H1W8U6	A0A2H1W8U6	27	27	27	tr|A0A2H1W8U6|A0A2H1W8U6_SPOFR SFRICE_014296 OS=Spodoptera frugiperda OX=7108 GN=SFRICE_014296 PE=3 SV=1	0	0	27	0	0	27	0	0	27	50.4	0	237.52	0	0	72.4	2546600000	0	0	2546600000	90949000	0	0	90949000	1262;2166;2222;2333;3339;3455;3461;3462;3677;3690;3938;4250;4743;4879;4907;5026;6304;6741;6845;6920;7361;7949;8851;9602;10411;10447;10670	0	0	47
1263	Q7KF90;A0A2H1X1G5	Q7KF90;A0A2H1X1G5	3;3	3;3	3;3	sp|Q7KF90|RL31_SPOFR 60S ribosomal protein L31 OS=Spodoptera frugiperda OX=7108 GN=RpL31 PE=2 SV=1;tr|A0A2H1X1G5|A0A2H1X1G5_SPOFR SFRICE_002348 OS=Spodoptera frugiperda OX=7108 GN=SFRICE_002348 PE=4 SV=1	0	0	3	0	0	3	0	0	3	14.299	0	8.1604	0	0	28.2	636070000	0	0	636070000	90868000	0	0	90868000	3428;5652;8565	0	0	4
1431	Q8I9V9	Q8I9V9	8	8	8	tr|Q8I9V9|Q8I9V9_SPOFR Ribosomal protein L15 OS=Spodoptera frugiperda OX=7108 GN=SFRICE_013977 PE=2 SV=1	0	0	8	0	0	8	0	0	8	24.045	0	29.516	0	0	37.7	809410000	0	0	809410000	89934000	0	0	89934000	4602;7353;7519;7898;9170;10586;11280;11357	0	0	11
1116	Q962T0;A0A2H1WSZ0	Q962T0;A0A2H1WSZ0	2;2	2;2	2;2	tr|Q962T0|Q962T0_SPOFR Ribosomal protein L35 OS=Spodoptera frugiperda OX=7108 PE=2 SV=1;tr|A0A2H1WSZ0|A0A2H1WSZ0_SPOFR SFRICE_003709 OS=Spodoptera frugiperda OX=7108 GN=SFRICE_003709 PE=3 SV=1	0	0	2	0	0	2	0	0	2	14.436	0	2.9844	0	0	17.1	262550000	0	0	262550000	87518000	0	0	87518000	7988;11052	0	0	4
727	A0A2H1W4G8	A0A2H1W4G8	13	13	13	tr|A0A2H1W4G8|A0A2H1W4G8_SPOFR Defective in cullin neddylation protein (Fragment) OS=Spodoptera frugiperda OX=7108 GN=SFRICE_005752 PE=4 SV=1	0	0	13	0	0	13	0	0	13	29.122	0	111.18	0	0	67.6	1225000000	0	0	1225000000	87504000	0	0	87504000	532;1640;2569;2601;3438;8047;8665;8769;8770;8990;10051;11078;11548	0	0	24
7	P41662;A0A097PUV5	P41662;A0A097PUV5	20;20	20;20	20;20	sp|P41662|AC109_NPVAC Protein AC109 OS=Autographa californica nuclear polyhedrosis virus OX=46015 GN=ORF109 PE=4 SV=1;tr|A0A097PUV5|A0A097PUV5_NPVAC AcOrf-109 OS=Autographa californica nuclear polyhedrosis virus OX=46015 GN=AcOrf-109 PE=4 SV=1	0	0	20	0	0	20	0	0	20	44.802	0	181.43	0	0	72.8	1657800000	0	0	1657800000	87255000	0	0	87255000	1170;2663;2876;3169;3785;4377;5190;5815;5816;5817;6146;6147;7120;7794;9079;9478;9843;10357;10619;11590	0	0	34
27	P69037;A0A097PV10	P69037;A0A097PV10	12;12	12;12	12;12	sp|P69037|FP25_NPVAC Protein FP25 OS=Autographa californica nuclear polyhedrosis virus OX=46015 GN=FP PE=1 SV=1;tr|A0A097PV10|A0A097PV10_NPVAC Ac-FP OS=Autographa californica nuclear polyhedrosis virus OX=46015 GN=Ac-FP PE=4 SV=1	0	0	12	0	0	12	0	0	12	25.228	0	48.556	0	0	61.2	863480000	0	0	863480000	86348000	0	0	86348000	1269;4090;4091;4168;4280;5600;6776;7155;7194;8397;9917;11622	0	0	13
770	A0A2H1W7B6	A0A2H1W7B6	4	4	4	tr|A0A2H1W7B6|A0A2H1W7B6_SPOFR SFRICE_012306 (Fragment) OS=Spodoptera frugiperda OX=7108 GN=SFRICE_012306 PE=4 SV=1	0	0	4	0	0	4	0	0	4	21.074	0	71.998	0	0	43.7	345040000	0	0	345040000	86259000	0	0	86259000	4762;5758;6908;7274	0	0	7
1447	Q962T1;A0A2H1WET7;A0A2H1WEA3	Q962T1;A0A2H1WET7	8;5;3	8;5;3	8;5;3	sp|Q962T1|RL32_SPOFR 60S ribosomal protein L32 OS=Spodoptera frugiperda OX=7108 GN=RpL32 PE=2 SV=1;tr|A0A2H1WET7|A0A2H1WET7_SPOFR SFRICE_037518 (Fragment) OS=Spodoptera frugiperda OX=7108 GN=SFRICE_037518 PE=4 SV=1	0	0	8	0	0	8	0	0	8	16.101	0	27.433	0	0	49.3	599120000	0	0	599120000	85589000	0	0	85589000	408;783;2184;2767;3552;5236;10632;11216	0	0	10
1434	Q8WQI9	Q8WQI9	13	13	13	tr|Q8WQI9|Q8WQI9_SPOFR Ribosomal protein L3 OS=Spodoptera frugiperda OX=7108 GN=SFRICE_007472 PE=2 SV=1	0	0	13	0	0	13	0	0	13	46.989	0	51.256	0	0	38.5	1621500000	0	0	1621500000	85344000	0	0	85344000	346;538;539;1312;2072;4684;5202;7396;8902;10158;10439;10853;11158	0	0	24
629	A0A2H1VY86;Q962R3	A0A2H1VY86;Q962R3	6;5	6;5	6;5	tr|A0A2H1VY86|A0A2H1VY86_SPOFR SFRICE_008094 OS=Spodoptera frugiperda OX=7108 GN=SFRICE_008094 PE=3 SV=1;tr|Q962R3|Q962R3_SPOFR Ribosomal protein S15A OS=Spodoptera frugiperda OX=7108 PE=2 SV=1	0	0	6	0	0	6	0	0	6	14.692	0	29.719	0	0	53.5	751850000	0	0	751850000	83539000	0	0	83539000	2628;3858;4848;6942;7877;11176	0	0	9
36	Q06690;A0A097PV45	Q06690;A0A097PV45	2;2	2;2	2;2	sp|Q06690|AC76_NPVAC Protein Ac76 OS=Autographa californica nuclear polyhedrosis virus OX=46015 GN=Ac76 PE=1 SV=1;tr|A0A097PV45|A0A097PV45_NPVAC AcOrf-76 OS=Autographa californica nuclear polyhedrosis virus OX=46015 GN=AcOrf-76 PE=4 SV=1	0	0	2	0	0	2	0	0	2	9.44	0	12.836	0	0	32.1	332450000	0	0	332450000	83112000	0	0	83112000	5044;7509	0	0	3
1445	Q962S8	Q962S8	4	4	4	tr|Q962S8|Q962S8_SPOFR Ribosomal protein L36A OS=Spodoptera frugiperda OX=7108 GN=SFRICE_008254 PE=2 SV=1	0	0	4	0	0	4	0	0	4	13.945	0	33.223	0	0	25.4	326920000	0	0	326920000	81731000	0	0	81731000	1958;2539;2646;5159	0	0	7
211	A0A2H1V844	A0A2H1V844	18	18	18	tr|A0A2H1V844|A0A2H1V844_SPOFR SFRICE_002974 OS=Spodoptera frugiperda OX=7108 GN=SFRICE_002974 PE=4 SV=1	0	0	18	0	0	18	0	0	18	45.482	0	214.12	0	0	71	1548500000	0	0	1548500000	81499000	0	0	81499000	155;156;832;1016;2297;5110;5344;5802;6132;6133;7159;8103;8134;8230;8928;9584;10118;10129	0	0	32
46	P41704;A0A097PV72	P41704;A0A097PV72	10;10	10;10	10;10	sp|P41704|Y146_NPVAC Uncharacterized 22.9 kDa protein in IE0-IE1 intergenic region OS=Autographa californica nuclear polyhedrosis virus OX=46015 PE=4 SV=1;tr|A0A097PV72|A0A097PV72_NPVAC AcOrf-146 OS=Autographa californica nuclear polyhedrosis virus OX=4601	0	0	10	0	0	10	0	0	10	22.881	0	53.153	0	0	65.2	1053000000	0	0	1053000000	80997000	0	0	80997000	1518;3906;5448;6636;8904;9404;9405;9631;9835;11552	0	0	15
303	A0A2H1VD08	A0A2H1VD08	21	21	21	tr|A0A2H1VD08|A0A2H1VD08_SPOFR SFRICE_013227 (Fragment) OS=Spodoptera frugiperda OX=7108 GN=SFRICE_013227 PE=4 SV=1	0	0	21	0	0	21	0	0	21	73.427	0	143.09	0	0	46.4	2409800000	0	0	2409800000	80326000	0	0	80326000	284;633;1406;2647;2727;2932;3851;4908;6061;6232;6458;6539;6954;7105;7517;8719;8784;9516;9740;10798;11291	0	0	37
52	A0A0K2CTV1	A0A0K2CTV1	10	10	10	tr|A0A0K2CTV1|A0A0K2CTV1_SPOFR Ribosomal protein L23A OS=Spodoptera frugiperda OX=7108 GN=SFRICE_011400 PE=2 SV=1	0	0	10	0	0	10	0	0	10	31.095	0	31.042	0	0	36.4	871620000	0	0	871620000	79238000	0	0	79238000	82;101;1801;4214;5009;5082;5102;6688;10709;11469	0	0	16
1011	A0A2H1WLF0	A0A2H1WLF0	17	17	17	tr|A0A2H1WLF0|A0A2H1WLF0_SPOFR SFRICE_030824 OS=Spodoptera frugiperda OX=7108 GN=SFRICE_030824 PE=4 SV=1	0	0	17	0	0	17	0	0	17	30.091	0	97.601	0	0	75.5	1407900000	0	0	1407900000	78214000	0	0	78214000	93;94;118;1023;1536;2012;4208;4319;4880;7370;7371;7570;7671;8371;8735;10600;10686	0	0	32
18	P41473;A0A097PUX8	P41473;A0A097PUX8	13;13	13;13	13;13	sp|P41473|Y074_NPVAC Uncharacterized 30.6 kDa protein in IAP2-VLF1 intergenic region OS=Autographa californica nuclear polyhedrosis virus OX=46015 PE=4 SV=1;tr|A0A097PUX8|A0A097PUX8_NPVAC AcOrf-74 OS=Autographa californica nuclear polyhedrosis virus OX=460	0	0	13	0	0	13	0	0	13	30.567	0	153.62	0	0	60	1244200000	0	0	1244200000	77763000	0	0	77763000	1437;2556;4545;4582;5228;6171;7968;8043;8728;8861;9504;9563;10960	0	0	18
1129	A0A2H1WTQ8;Q95V36	A0A2H1WTQ8;Q95V36	15;14	15;14	15;14	tr|A0A2H1WTQ8|A0A2H1WTQ8_SPOFR SFRICE_000787 OS=Spodoptera frugiperda OX=7108 GN=SFRICE_000787 PE=3 SV=1;tr|Q95V36|Q95V36_SPOFR Ribosomal protein S3 OS=Spodoptera frugiperda OX=7108 PE=2 SV=1	2	0	15	2	0	15	2	0	15	26.745	0	49.255	10.3	0	66.7	1469200000	4968300	0	1464200000	77327000	261490	0	77065000	229;998;1347;2160;2746;2872;3006;3016;3131;3387;4561;5128;5129;8685;8942	3	0	18
654	A0A2H1VZS1;E7CIJ8	A0A2H1VZS1	12;1	12;1	9;1	tr|A0A2H1VZS1|A0A2H1VZS1_SPOFR SFRICE_004363 OS=Spodoptera frugiperda OX=7108 GN=SFRICE_004363 PE=3 SV=1	1	0	12	1	0	12	1	0	9	34.605	0	249.12	2.6	0	38.7	1449400000	8368500	0	1441000000	76282000	440450	0	75842000	1055;1687;2084;2531;5305;7341;7770;7771;9366;10487;11231;11380	1	0	18
1444	Q962S6	Q962S6	3	3	3	tr|Q962S6|Q962S6_SPOFR Ribosomal protein L37A OS=Spodoptera frugiperda OX=7108 GN=SFRICE_021801 PE=2 SV=1	0	0	3	0	0	3	0	0	3	10.032	0	20.561	0	0	38.9	303030000	0	0	303030000	75758000	0	0	75758000	8614;10041;11553	0	0	4
713	A0A2H1W393	A0A2H1W393	29	29	29	tr|A0A2H1W393|A0A2H1W393_SPOFR SFRICE_000927 OS=Spodoptera frugiperda OX=7108 GN=SFRICE_000927 PE=3 SV=1	0	0	29	0	0	29	0	0	29	100	0	316.43	0	0	42	3234600000	0	0	3234600000	75223000	0	0	75223000	469;704;705;909;1130;1164;2467;3032;3705;3943;4052;4228;5005;5509;5528;6420;6618;6619;7222;7633;8071;8500;8790;8818;9055;9056;9200;9301;11430	0	0	55
1279	A0A2H1X241	A0A2H1X241	11	11	11	tr|A0A2H1X241|A0A2H1X241_SPOFR SFRICE_030086 (Fragment) OS=Spodoptera frugiperda OX=7108 GN=SFRICE_030086 PE=4 SV=1	0	0	11	0	0	11	0	0	11	26.183	0	323.31	0	0	75.9	969470000	0	0	969470000	74575000	0	0	74575000	206;2915;4153;4606;4607;6856;7288;8723;8724;8940;9530	0	0	22
91	A0A2H1V105	A0A2H1V105	36	36	36	tr|A0A2H1V105|A0A2H1V105_SPOFR SFRICE_000617 OS=Spodoptera frugiperda OX=7108 GN=SFRICE_000617 PE=4 SV=1	0	0	36	0	0	36	0	0	36	154.12	0	323.31	0	0	37.2	4169600000	0	0	4169600000	73152000	0	0	73152000	88;385;550;838;904;930;1090;1210;1229;1669;1670;2216;2735;2736;3095;3435;3860;3966;4087;4213;5171;5966;8281;8439;8494;8599;8949;9068;9388;9389;9518;9703;10569;10838;10839;11596	0	0	59
1199	A0A2H1WYK4	A0A2H1WYK4	9	9	9	tr|A0A2H1WYK4|A0A2H1WYK4_SPOFR SFRICE_021238 (Fragment) OS=Spodoptera frugiperda OX=7108 GN=SFRICE_021238 PE=4 SV=1	0	0	9	0	0	9	0	0	9	27.238	0	39.374	0	0	45	1242700000	0	0	1242700000	73103000	0	0	73103000	62;2847;3061;4616;4617;5860;6122;7741;7939	0	0	16
1408	S5G9K9;P24729	S5G9K9;P24729	6;6	6;6	6;6	tr|S5G9K9|S5G9K9_NPVAC Ac-gp16 OS=Autographa californica nuclear polyhedrosis virus OX=46015 GN=gp16 PE=4 SV=1;sp|P24729|GP16_NPVAC Glycoprotein GP16 OS=Autographa californica nuclear polyhedrosis virus OX=46015 GN=GP16 PE=1 SV=1	0	0	6	0	0	6	0	0	6	12.112	0	25.051	0	0	58.5	584100000	0	0	584100000	73013000	0	0	73013000	3821;4598;4734;8879;9539;10106	0	0	7
39	P41480;A0A097PV54	P41480;A0A097PV54	13;13	13;13	13;13	sp|P41480|FLSO_NPVAC FAD-linked sulfhydryl oxidase OS=Autographa californica nuclear polyhedrosis virus OX=46015 GN=P33 PE=1 SV=1;tr|A0A097PV54|A0A097PV54_NPVAC Ac-p33 OS=Autographa californica nuclear polyhedrosis virus OX=46015 GN=Ac-p33 PE=4 SV=1	0	0	13	0	0	13	0	0	13	30.937	0	95.273	0	0	67.2	1015100000	0	0	1015100000	72504000	0	0	72504000	1474;1691;3231;3232;6047;6858;7343;8756;9250;10004;11274;11315;11370	0	0	25
577	A0A2H1VUZ4	A0A2H1VUZ4	16	16	16	tr|A0A2H1VUZ4|A0A2H1VUZ4_SPOFR SFRICE_000874 OS=Spodoptera frugiperda OX=7108 GN=SFRICE_000874 PE=3 SV=1	0	0	16	0	0	16	0	0	16	37.703	0	276.76	0	0	74.5	1511400000	0	0	1511400000	71974000	0	0	71974000	1097;1498;3185;3186;3919;4246;4862;6755;8739;9449;9512;10240;10344;10945;10982;11029	0	0	25
31	P41429;A0A097PV29	P41429;A0A097PV29	10;10	10;10	10;10	sp|P41429|PIKP1_NPVAC Protein kinase-interacting protein PIKP1 OS=Autographa californica nuclear polyhedrosis virus OX=46015 GN=AC24 PE=1 SV=1;tr|A0A097PV29|A0A097PV29_NPVAC Ac-pkip-1 OS=Autographa californica nuclear polyhedrosis virus OX=46015 GN=Ac-pkip	0	0	10	0	0	10	0	0	10	19.193	0	71.517	0	0	65.7	863400000	0	0	863400000	71950000	0	0	71950000	737;3547;3548;3905;4037;4989;5438;6877;8609;11442	0	0	15
1254	A0A2H1X100	A0A2H1X100	4	4	4	tr|A0A2H1X100|A0A2H1X100_SPOFR Small nuclear ribonucleoprotein Sm D1 (Fragment) OS=Spodoptera frugiperda OX=7108 GN=SFRICE_018643 PE=3 SV=1	0	0	4	0	0	4	0	0	4	13.629	0	26.651	0	0	51.6	286150000	0	0	286150000	71537000	0	0	71537000	6408;7215;7286;11632	0	0	7
755	A0A2H1W687	A0A2H1W687	4	4	4	tr|A0A2H1W687|A0A2H1W687_SPOFR SFRICE_024019 OS=Spodoptera frugiperda OX=7108 GN=SFRICE_024019 PE=4 SV=1	0	0	4	0	0	4	0	0	4	10.994	0	34.461	0	0	62	426660000	0	0	426660000	71111000	0	0	71111000	2234;4150;4151;9042	0	0	10
847	A0A2H1WBP4	A0A2H1WBP4	22	22	22	tr|A0A2H1WBP4|A0A2H1WBP4_SPOFR SFRICE_014253 OS=Spodoptera frugiperda OX=7108 GN=SFRICE_014253 PE=4 SV=1	0	0	22	0	0	22	0	0	22	64.469	0	278.76	0	0	54.9	1698600000	0	0	1698600000	70777000	0	0	70777000	271;794;1186;1286;1336;1387;1516;2134;3838;3993;6281;6793;7632;7707;8097;9354;9355;9412;10135;10720;10889;11066	0	0	39
340	A0A2H1VER9	A0A2H1VER9	45	45	45	tr|A0A2H1VER9|A0A2H1VER9_SPOFR SFRICE_001557 OS=Spodoptera frugiperda OX=7108 GN=SFRICE_001557 PE=4 SV=1	0	0	45	0	0	45	0	0	45	152.5	0	321.76	0	0	44.4	4462100000	0	0	4462100000	69721000	0	0	69721000	698;989;1144;1697;2421;2521;2796;2879;3004;3327;3765;3778;3815;4066;5097;5194;5381;5422;5614;5732;5901;5908;6361;6404;7066;7435;7720;8025;8102;8150;8175;8455;8704;8964;9100;9138;9145;9146;9173;10214;10287;10908;11270;11506;11508	0	0	69
1000	Q962Y8;A0A2H1WKY8	Q962Y8;A0A2H1WKY8	4;4	4;4	4;4	sp|Q962Y8|RL18_SPOFR 60S ribosomal protein L18 OS=Spodoptera frugiperda OX=7108 GN=RpL18 PE=2 SV=1;tr|A0A2H1WKY8|A0A2H1WKY8_SPOFR SFRICE_000820 OS=Spodoptera frugiperda OX=7108 GN=SFRICE_000820 PE=4 SV=1	0	0	4	0	0	4	0	0	4	20.969	0	64.296	0	0	27.9	625870000	0	0	625870000	69541000	0	0	69541000	2043;2878;4452;6999	0	0	8
136	A0A2H1V364	A0A2H1V364	28	28	28	tr|A0A2H1V364|A0A2H1V364_SPOFR SFRICE_007347 OS=Spodoptera frugiperda OX=7108 GN=SFRICE_007347 PE=4 SV=1	0	0	28	0	0	28	0	0	28	68.893	0	166.04	0	0	60.1	2293400000	0	0	2293400000	69498000	0	0	69498000	60;397;791;792;1092;1115;1116;1488;1496;1497;1506;1754;2903;3144;4105;4874;5014;5217;5951;6014;6351;6884;7089;8814;9096;9152;9755;11402	0	0	42
250	A0A2H1VA39	A0A2H1VA39	9	9	9	tr|A0A2H1VA39|A0A2H1VA39_SPOFR SFRICE_003379 OS=Spodoptera frugiperda OX=7108 GN=SFRICE_003379 PE=4 SV=1	0	0	9	0	0	9	0	0	9	21.024	0	52.892	0	0	52.2	733820000	0	0	733820000	66711000	0	0	66711000	766;2107;2566;3473;4077;6130;8433;9011;9819	0	0	12
977	A0A2H1WJU1	A0A2H1WJU1	11	11	11	tr|A0A2H1WJU1|A0A2H1WJU1_SPOFR SFRICE_011021 (Fragment) OS=Spodoptera frugiperda OX=7108 GN=SFRICE_011021 PE=4 SV=1	0	0	11	0	0	11	0	0	11	35.875	0	68.335	0	0	49.4	1053600000	0	0	1053600000	65850000	0	0	65850000	582;888;1213;1440;1927;7923;8128;8169;9192;9233;10758	0	0	18
804	A0A2H1W9N4	A0A2H1W9N4	23	23	23	tr|A0A2H1W9N4|A0A2H1W9N4_SPOFR SFRICE_015550 (Fragment) OS=Spodoptera frugiperda OX=7108 GN=SFRICE_015550 PE=4 SV=1	0	0	23	0	0	23	0	0	23	89.063	0	120.35	0	0	35.3	2888900000	0	0	2888900000	65658000	0	0	65658000	49;195;824;1743;1787;1988;2175;2176;2235;3078;4402;4783;4860;6572;7356;7663;8091;8320;8438;8711;10084;10321;11640	0	0	38
875	A0A2H1WDF9	A0A2H1WDF9	21	21	21	tr|A0A2H1WDF9|A0A2H1WDF9_SPOFR SFRICE_031346 OS=Spodoptera frugiperda OX=7108 GN=SFRICE_031346 PE=4 SV=1	0	0	21	0	0	21	0	0	21	58.421	0	190.24	0	0	53.3	1969100000	0	0	1969100000	65636000	0	0	65636000	1190;1548;1981;3489;4268;4346;5161;5450;5664;5667;5919;5963;7745;8389;9039;9054;9807;9922;10831;11138;11397	0	0	37
912	A0A2H1WFV1;H6T598	A0A2H1WFV1;H6T598	13;13	13;13	13;13	tr|A0A2H1WFV1|A0A2H1WFV1_SPOFR SFRICE_006176 OS=Spodoptera frugiperda OX=7108 GN=SFRICE_006176 PE=4 SV=1;tr|H6T598|H6T598_SPOFR Prohibitin 2 OS=Spodoptera frugiperda OX=7108 PE=2 SV=1	0	0	13	0	0	13	0	0	13	32.256	0	77.557	0	0	59.5	1293400000	0	0	1293400000	64669000	0	0	64669000	614;1534;2861;4300;4833;6843;8001;8153;10347;10599;10616;10779;10957	0	0	25
193	A0A2H1V755	A0A2H1V755	14	14	4	tr|A0A2H1V755|A0A2H1V755_SPOFR SFRICE_017734 (Fragment) OS=Spodoptera frugiperda OX=7108 GN=SFRICE_017734 PE=3 SV=1	0	0	14	0	0	14	0	0	4	30.484	0	81.824	0	0	69	1084200000	0	0	1084200000	63778000	0	0	63778000	166;1393;2144;3952;4120;5301;6881;8600;8809;9125;9142;9782;10405;10725	0	0	21
996	A0A2H1WKT4	A0A2H1WKT4	7	7	7	tr|A0A2H1WKT4|A0A2H1WKT4_SPOFR SFRICE_010235 OS=Spodoptera frugiperda OX=7108 GN=SFRICE_010235 PE=4 SV=1	0	0	7	0	0	7	0	0	7	49.335	0	20.831	0	0	27.1	1080500000	0	0	1080500000	63557000	0	0	63557000	1395;3235;5580;5763;8430;8454;9129	0	0	17
1252	A0A2H1X0X4	A0A2H1X0X4	30	30	30	tr|A0A2H1X0X4|A0A2H1X0X4_SPOFR SFRICE_018321 (Fragment) OS=Spodoptera frugiperda OX=7108 GN=SFRICE_018321 PE=4 SV=1	0	0	30	0	0	30	0	0	30	81.608	0	220.35	0	0	53.2	2719900000	0	0	2719900000	63253000	0	0	63253000	813;931;1141;1171;1852;1853;1875;2189;2635;2838;4387;4641;4820;5019;5087;5535;6143;6726;6995;9909;10025;10087;10147;10149;10495;10566;11284;11539;11546;11603	0	0	41
44	A0A193DTR6;A0A097PV69;S5GG39;P41700;Q64796	A0A193DTR6;A0A097PV69;S5GG39;P41700;Q64796	19;19;18;18;16	19;19;18;18;16	19;19;18;18;16	tr|A0A193DTR6|A0A193DTR6_NPVAC Early 49 Daa protein OS=Autographa californica nuclear polyhedrosis virus OX=46015 GN=49K PE=4 SV=1;tr|A0A097PV69|A0A097PV69_NPVAC Ac-p49 OS=Autographa californica nuclear polyhedrosis virus OX=46015 GN=Ac-p49 PE=4 SV=1;tr|S5	0	0	19	0	0	19	0	0	19	55.431	0	115.08	0	0	49.9	1760500000	0	0	1760500000	62877000	0	0	62877000	1524;3021;3170;3824;3949;4532;4587;5020;5119;5466;5619;5971;6495;6710;6803;7054;8798;10034;11401	0	0	30
1274	A0A2H1X206	A0A2H1X206	17	17	17	tr|A0A2H1X206|A0A2H1X206_SPOFR SFRICE_026948 (Fragment) OS=Spodoptera frugiperda OX=7108 GN=SFRICE_026948 PE=4 SV=1	0	0	17	0	0	17	0	0	17	54.748	0	323.31	0	0	49.9	1382500000	0	0	1382500000	62840000	0	0	62840000	389;423;1061;3256;6085;7793;8469;8581;9024;9135;9259;9485;9626;11083;11084;11626;11627	0	0	26
1074	A0A2H1WQ42	A0A2H1WQ42	21	21	21	tr|A0A2H1WQ42|A0A2H1WQ42_SPOFR SFRICE_014941 (Fragment) OS=Spodoptera frugiperda OX=7108 GN=SFRICE_014941 PE=4 SV=1	0	0	21	0	0	21	0	0	21	59.914	0	288.02	0	0	52.9	2106900000	0	0	2106900000	61967000	0	0	61967000	98;207;227;444;445;743;762;919;1226;1800;2444;4054;4251;4368;5257;5747;6112;6325;6394;8140;10318	0	0	32
100	A0A2H1V1E5	A0A2H1V1E5	29	29	29	tr|A0A2H1V1E5|A0A2H1V1E5_SPOFR SFRICE_005130 OS=Spodoptera frugiperda OX=7108 GN=SFRICE_005130 PE=4 SV=1	0	0	29	0	0	29	0	0	29	98.482	0	272.55	0	0	53.1	2911300000	0	0	2911300000	61942000	0	0	61942000	14;104;127;569;782;1091;1131;1372;1914;1924;3478;3520;3730;4624;5223;5251;5776;6652;7056;7639;8297;8447;8507;8607;9016;10175;10533;10653;10654	0	0	49
588	A0A2H1VVK9	A0A2H1VVK9	12	12	12	tr|A0A2H1VVK9|A0A2H1VVK9_SPOFR SFRICE_005340 OS=Spodoptera frugiperda OX=7108 GN=SFRICE_005340 PE=4 SV=1	0	0	12	0	0	12	0	0	12	31.706	0	88.928	0	0	66.3	960320000	0	0	960320000	60020000	0	0	60020000	602;2280;2296;3226;3434;4514;4677;5537;5716;6653;7347;7350	0	0	21
1316	A0A2H1X4L7	A0A2H1X4L7	14	14	14	tr|A0A2H1X4L7|A0A2H1X4L7_SPOFR SFRICE_017328 (Fragment) OS=Spodoptera frugiperda OX=7108 GN=SFRICE_017328 PE=4 SV=1	0	0	14	0	0	14	0	0	14	43.702	0	137.66	0	0	60.2	1191500000	0	0	1191500000	59575000	0	0	59575000	3208;3430;3818;4027;6145;6699;8181;8435;8578;9969;10462;11209;11257;11258	0	0	29
37	P17499;A0A097PV51;Q65332	P17499;A0A097PV51	10;10;3	10;10;3	10;10;3	sp|P17499|MCP_NPVAC Major capsid protein OS=Autographa californica nuclear polyhedrosis virus OX=46015 GN=P39 PE=1 SV=1;tr|A0A097PV51|A0A097PV51_NPVAC Ac-vp39 OS=Autographa californica nuclear polyhedrosis virus OX=46015 GN=Ac-vp39 PE=4 SV=1	0	0	10	0	0	10	0	0	10	38.951	0	146.67	0	0	54.5	770950000	0	0	770950000	59304000	0	0	59304000	654;951;2669;3255;7036;7100;8875;9109;9793;11557	0	0	14
902	A0A2H1WFE5	A0A2H1WFE5	8	8	8	tr|A0A2H1WFE5|A0A2H1WFE5_SPOFR SFRICE_023279 OS=Spodoptera frugiperda OX=7108 GN=SFRICE_023279 PE=4 SV=1	0	0	8	0	0	8	0	0	8	30.376	0	39.49	0	0	31.7	646160000	0	0	646160000	58742000	0	0	58742000	770;4827;5191;5902;7170;9502;10144;10757	0	0	14
1055	A0A2H1WP13	A0A2H1WP13	21	21	21	tr|A0A2H1WP13|A0A2H1WP13_SPOFR SFRICE_020613 (Fragment) OS=Spodoptera frugiperda OX=7108 GN=SFRICE_020613 PE=4 SV=1	0	0	21	0	0	21	0	0	21	63.639	0	229.21	0	0	45.3	1820700000	0	0	1820700000	58732000	0	0	58732000	497;902;1559;2392;3029;3751;4748;5162;6747;7108;7739;7861;8544;8920;9274;9277;10096;10556;10761;10762;11488	0	0	30
1289	A0A2H1X2W9	A0A2H1X2W9	25	25	25	tr|A0A2H1X2W9|A0A2H1X2W9_SPOFR E3 ubiquitin-protein ligase OS=Spodoptera frugiperda OX=7108 GN=SFRICE_007311 PE=4 SV=1	0	0	25	0	0	25	0	0	25	88.114	0	141.32	0	0	41.7	2313100000	0	0	2313100000	57828000	0	0	57828000	170;230;561;1537;2930;2994;3151;3172;3192;3382;3551;3748;4480;4751;5650;5882;6022;7144;7429;7910;8257;8520;9372;9990;11152	0	0	40
1249	A0A2H1X0V2	A0A2H1X0V2	10	10	10	tr|A0A2H1X0V2|A0A2H1X0V2_SPOFR SFRICE_023061 (Fragment) OS=Spodoptera frugiperda OX=7108 GN=SFRICE_023061 PE=4 SV=1	0	0	10	0	0	10	0	0	10	41.68	0	105.38	0	0	50.1	799020000	0	0	799020000	57073000	0	0	57073000	1146;2092;2605;2809;3754;4351;9565;10934;11204;11279	0	0	17
123	A0A2H1V2M1	A0A2H1V2M1	4	4	4	tr|A0A2H1V2M1|A0A2H1V2M1_SPOFR SFRICE_021411 OS=Spodoptera frugiperda OX=7108 GN=SFRICE_021411 PE=4 SV=1	0	0	4	0	0	4	0	0	4	11.737	0	32.065	0	0	50.5	337950000	0	0	337950000	56324000	0	0	56324000	255;1616;5075;6548	0	0	9
708	A0A2H1W2V1	A0A2H1W2V1	4	4	4	tr|A0A2H1W2V1|A0A2H1W2V1_SPOFR SFRICE_020331 (Fragment) OS=Spodoptera frugiperda OX=7108 GN=SFRICE_020331 PE=4 SV=1	0	0	4	0	0	4	0	0	4	44.153	0	25.652	0	0	12.9	447020000	0	0	447020000	55877000	0	0	55877000	6236;6264;8686;10081	0	0	9
1166	A0A2H1WW80	A0A2H1WW80	32	32	32	tr|A0A2H1WW80|A0A2H1WW80_SPOFR SFRICE_014079 OS=Spodoptera frugiperda OX=7108 GN=SFRICE_014079 PE=4 SV=1	0	0	32	0	0	32	0	0	32	132.95	0	323.31	0	0	37.3	2569200000	0	0	2569200000	55853000	0	0	55853000	27;237;238;330;719;1337;1416;1809;2358;2359;2868;2928;3321;3708;3809;4115;5471;5561;6001;6343;6344;6511;6512;8096;8321;8464;9102;9171;9784;10507;10854;11512	0	0	62
1127	A0A2H1WTL6	A0A2H1WTL6	34	34	34	tr|A0A2H1WTL6|A0A2H1WTL6_SPOFR SFRICE_015259 OS=Spodoptera frugiperda OX=7108 GN=SFRICE_015259 PE=4 SV=1	0	0	34	0	0	34	0	0	34	108.04	0	226.65	0	0	37	2399700000	0	0	2399700000	55807000	0	0	55807000	324;721;1315;1380;1638;1658;2133;2270;2331;2560;2571;3517;3774;4233;4248;4448;5045;5549;6177;6436;6878;7142;7319;7320;7811;8286;8310;9304;10134;10664;10669;11187;11594;11634	0	0	49
706	A0A2P1DM84;A0A2H1W2A7;A0A2P1DM68;A0A2P1DM66	A0A2P1DM84;A0A2H1W2A7;A0A2P1DM68;A0A2P1DM66	13;13;11;10	13;13;11;10	2;2;2;2	tr|A0A2P1DM84|A0A2P1DM84_SPOFR Loquacious-PBb OS=Spodoptera frugiperda OX=7108 PE=2 SV=1;tr|A0A2H1W2A7|A0A2H1W2A7_SPOFR SFRICE_007915 OS=Spodoptera frugiperda OX=7108 GN=SFRICE_007915 PE=4 SV=1;tr|A0A2P1DM68|A0A2P1DM68_SPOFR Loquacious-PA OS=Spodoptera fru	0	0	13	0	0	13	0	0	2	41.951	0	85.63	0	0	46.6	947770000	0	0	947770000	55751000	0	0	55751000	1281;3051;3052;4747;6082;6237;6494;7051;9906;10941;11265;11495;11510	0	0	24
1215	A0A2H1WZ85	A0A2H1WZ85	12	12	12	tr|A0A2H1WZ85|A0A2H1WZ85_SPOFR SFRICE_022836 OS=Spodoptera frugiperda OX=7108 GN=SFRICE_022836 PE=4 SV=1	0	0	12	0	0	12	0	0	12	34.196	0	68.399	0	0	62.3	945580000	0	0	945580000	55623000	0	0	55623000	1384;2882;5668;7008;7795;8661;8888;10241;10656;11292;11623;11624	0	0	20
1210	A0A2H1WYZ1	A0A2H1WYZ1	19	2	2	tr|A0A2H1WYZ1|A0A2H1WYZ1_SPOFR Tubulin beta chain (Fragment) OS=Spodoptera frugiperda OX=7108 GN=SFRICE_023432 PE=3 SV=1	3	0	19	0	0	2	0	0	2	31.72	0	57.559	14.6	0	90.6	662260000	0	0	662260000	55188000	0	0	55188000	396;1837;2125;2894;2895;3048;3333;3334;4563;4601;4929;5032;5390;5754;6450;6451;6978;8808;10849	0	0	6
150	A0A2H1V4I3	A0A2H1V4I3	15	15	15	tr|A0A2H1V4I3|A0A2H1V4I3_SPOFR SFRICE_005137 OS=Spodoptera frugiperda OX=7108 GN=SFRICE_005137 PE=4 SV=1	0	0	15	0	0	15	0	0	15	38.105	0	111.35	0	0	55.7	1031800000	0	0	1031800000	54307000	0	0	54307000	2432;2490;2558;2654;3554;5460;6536;6537;6836;7575;9013;9316;10522;11036;11409	0	0	19
292	A0A2H1VC98	A0A2H1VC98	26	26	26	tr|A0A2H1VC98|A0A2H1VC98_SPOFR SFRICE_015561 OS=Spodoptera frugiperda OX=7108 GN=SFRICE_015561 PE=4 SV=1	0	0	26	0	0	26	0	0	26	116.74	0	198.54	0	0	27.3	2533900000	0	0	2533900000	53913000	0	0	53913000	1334;1560;1595;1804;2465;2466;2937;3553;4122;4247;5176;5770;6487;6787;6788;7508;7536;8159;8180;8370;9058;9557;10385;10390;10940;11246	0	0	50
23	S5GG43;P11138;A0A097PV04;A0A097PUZ1;Q86702;Q64807;Q64798	S5GG43;P11138;A0A097PV04;A0A097PUZ1;Q86702	27;27;27;27;26;1;1	27;27;27;27;26;1;1	27;27;27;27;26;1;1	tr|S5GG43|S5GG43_NPVAC Early gene transactivator OS=Autographa californica nuclear polyhedrosis virus OX=46015 GN=bAcMK149 PE=4 SV=1;sp|P11138|IE1_NPVAC Trans-activating transcriptional regulatory protein OS=Autographa californica nuclear polyhedrosis viru	0	0	27	0	0	27	0	0	27	66.88	0	182.75	0	0	67	1454900000	0	0	1454900000	53884000	0	0	53884000	71;834;1746;1917;2020;2415;2430;2609;2854;2938;3325;4946;5035;5169;5436;5909;7287;7329;8713;9312;10000;10367;11324;11325;11518;11600;11610	0	0	37
1157	A0A2H1WVB4	A0A2H1WVB4	10	10	10	tr|A0A2H1WVB4|A0A2H1WVB4_SPOFR SFRICE_009927 OS=Spodoptera frugiperda OX=7108 GN=SFRICE_009927 PE=3 SV=1	0	0	10	0	0	10	0	0	10	32.718	0	58.852	0	0	40.4	911110000	0	0	911110000	53595000	0	0	53595000	1219;1654;2105;2199;2213;2526;4754;5706;7085;7775	0	0	14
35	P32651;A0A097PV43	P32651;A0A097PV43	15;15	15;15	15;15	sp|P32651|GP41_NPVAC Structural glycoprotein gp41 OS=Autographa californica nuclear polyhedrosis virus OX=46015 GN=GP41 PE=1 SV=2;tr|A0A097PV43|A0A097PV43_NPVAC Ac-gp41 OS=Autographa californica nuclear polyhedrosis virus OX=46015 GN=Ac-gp41 PE=4 SV=1	0	0	15	0	0	15	0	0	15	45.381	0	248.46	0	0	53.5	789670000	0	0	789670000	52645000	0	0	52645000	1160;1197;1278;1554;2196;2305;2328;2655;3753;8105;8326;8541;8542;8923;9089	0	0	23
1415	S5G687;P41454	S5G687;P41454	8;8	8;8	8;8	tr|S5G687|S5G687_NPVAC Ac-IAP2 OS=Autographa californica nuclear polyhedrosis virus OX=46015 GN=Ac-IAP2 PE=4 SV=1;sp|P41454|IAP2_NPVAC Probable apoptosis inhibitor 2 OS=Autographa californica nuclear polyhedrosis virus OX=46015 GN=IAP2 PE=4 SV=1	0	0	8	0	0	8	0	0	8	28.621	0	40.244	0	0	37.3	737020000	0	0	737020000	52644000	0	0	52644000	1183;2099;2828;3904;6457;7871;8479;9610	0	0	17
1453	Q964Q9	Q964Q9	10	10	10	tr|Q964Q9|Q964Q9_SPOFR SFRICE_013063 OS=Spodoptera frugiperda OX=7108 GN=SFRICE_013063 PE=2 SV=1	0	0	10	0	0	10	0	0	10	24.307	0	152.02	0	0	71	630810000	0	0	630810000	52567000	0	0	52567000	325;3628;3996;4334;7469;7902;7903;7918;10109;11134	0	0	18
319	A0A2H1VDS7	A0A2H1VDS7	16	16	3	tr|A0A2H1VDS7|A0A2H1VDS7_SPOFR SFRICE_020526 OS=Spodoptera frugiperda OX=7108 GN=SFRICE_020526 PE=4 SV=1	0	0	16	0	0	16	0	0	3	37.086	0	101.87	0	0	70.6	1036300000	0	0	1036300000	51815000	0	0	51815000	136;912;2405;2512;3900;4332;5442;5443;6100;6297;7062;7248;10121;10394;10395;11061	0	0	24
1203	A0A2H1WYS0	A0A2H1WYS0	14	14	14	tr|A0A2H1WYS0|A0A2H1WYS0_SPOFR SFRICE_028069 (Fragment) OS=Spodoptera frugiperda OX=7108 GN=SFRICE_028069 PE=4 SV=1	0	0	14	0	0	14	0	0	14	56.368	0	180.4	0	0	43.7	1238500000	0	0	1238500000	51603000	0	0	51603000	682;953;2054;2634;2987;3204;3880;3881;6933;9224;9847;10494;11051;11602	0	0	25
12	P41476;A0A097PUW6	P41476;A0A097PUW6	32;32	32;32	32;32	sp|P41476|RNL1_NPVAC Putative bifunctional polynucleotide kinase/RNA ligase OS=Autographa californica nuclear polyhedrosis virus OX=46015 GN=PNK/PNL PE=4 SV=1;tr|A0A097PUW6|A0A097PUW6_NPVAC Ac-PNK/PNL OS=Autographa californica nuclear polyhedrosis virus OX	0	0	32	0	0	32	0	0	32	80.759	0	215.24	0	0	59.4	1975400000	0	0	1975400000	50651000	0	0	50651000	988;1218;1644;2677;2863;3557;4443;4636;4844;4896;5352;5486;5635;5638;6076;6102;6595;6739;6761;7318;7397;7512;7602;7716;8014;8633;8655;9386;10696;10697;11445;11460	0	0	49
799	A0A2H1W9J2	A0A2H1W9J2	10	10	10	tr|A0A2H1W9J2|A0A2H1W9J2_SPOFR SFRICE_031563 OS=Spodoptera frugiperda OX=7108 GN=SFRICE_031563 PE=4 SV=1	0	0	10	0	0	10	0	0	10	36.195	0	42.331	0	0	48.3	599100000	0	0	599100000	49925000	0	0	49925000	63;64;252;1266;1481;1904;3746;8611;10300;10964	0	0	14
455	A0A2H1VM80	A0A2H1VM80	15	15	15	tr|A0A2H1VM80|A0A2H1VM80_SPOFR SFRICE_002710 OS=Spodoptera frugiperda OX=7108 GN=SFRICE_002710 PE=4 SV=1	0	0	15	0	0	15	0	0	15	70.169	0	209.72	0	0	22.4	1433900000	0	0	1433900000	49445000	0	0	49445000	48;1324;2737;2738;3364;3756;4185;4959;5041;5042;5848;8239;8276;8346;9963	0	0	22
1437	Q95V38	Q95V38	4	4	4	tr|Q95V38|Q95V38_SPOFR Ribosomal protein L12 OS=Spodoptera frugiperda OX=7108 GN=SFRICE_019473 PE=2 SV=1	0	0	4	0	0	4	0	0	4	17.595	0	114.52	0	0	44.5	488610000	0	0	488610000	48861000	0	0	48861000	1207;2101;3962;4317	0	0	10
168	A0A2H1V5C6	A0A2H1V5C6	12	12	12	tr|A0A2H1V5C6|A0A2H1V5C6_SPOFR SFRICE_000473 OS=Spodoptera frugiperda OX=7108 GN=SFRICE_000473 PE=4 SV=1	0	0	12	0	0	12	0	0	12	45.272	0	62.119	0	0	38.3	1110000000	0	0	1110000000	48262000	0	0	48262000	3140;3141;3163;4256;5318;5511;5934;6962;7920;8131;8480;9883	0	0	19
1114	A0A2H1WSU5	A0A2H1WSU5	83	83	83	tr|A0A2H1WSU5|A0A2H1WSU5_SPOFR SFRICE_000446 OS=Spodoptera frugiperda OX=7108 GN=SFRICE_000446 PE=4 SV=1	0	0	83	0	0	83	0	0	83	306.76	0	323.31	0	0	44	5865200000	0	0	5865200000	48075000	0	0	48075000	44;45;140;355;356;410;442;459;592;896;944;1082;1192;1338;1385;1432;1646;1683;1720;1722;1872;1987;2323;2362;2424;2475;2538;2686;2716;2980;2981;3199;3331;3458;3502;4082;4143;4158;4282;4380;4381;4753;4764;4824;5006;5152;5479;5541;5740;6033;6246;6416;6499;6705;6902;6987;7042;7725;7756;7823;7824;7935;8009;8136;8158;8228;8316;8453;8535;8763;9256;9495;9968;10030;10358;10403;10404;10431;11009;11132;11140…	0	0	146
96	A0A2H1V154;A0A2H1WB25	A0A2H1V154;A0A2H1WB25	20;16	20;16	20;16	tr|A0A2H1V154|A0A2H1V154_SPOFR SFRICE_013369 (Fragment) OS=Spodoptera frugiperda OX=7108 GN=SFRICE_013369 PE=4 SV=1;tr|A0A2H1WB25|A0A2H1WB25_SPOFR SFRICE_027809 (Fragment) OS=Spodoptera frugiperda OX=7108 GN=SFRICE_027809 PE=4 SV=1	0	0	20	0	0	20	0	0	20	82.111	0	142.2	0	0	29.5	1057100000	0	0	1057100000	48052000	0	0	48052000	15;282;350;1208;1237;1601;1835;2136;3487;3735;3797;5518;6178;6916;8349;8392;8478;8492;9239;10180	0	0	27
1156	A0A2H1WV83	A0A2H1WV83	11	11	11	tr|A0A2H1WV83|A0A2H1WV83_SPOFR SFRICE_002112 OS=Spodoptera frugiperda OX=7108 GN=SFRICE_002112 PE=4 SV=1	0	0	11	0	0	11	0	0	11	32.527	0	46.213	0	0	52.5	766920000	0	0	766920000	47933000	0	0	47933000	560;709;754;1151;1306;3847;4733;6269;7576;7873;9800	0	0	17
626	A0A2H1VY06;Q8ISR3	A0A2H1VY06;Q8ISR3	6;4	6;4	6;4	tr|A0A2H1VY06|A0A2H1VY06_SPOFR Ribosomal protein L19 OS=Spodoptera frugiperda OX=7108 GN=SFRICE_022340 PE=3 SV=1;tr|Q8ISR3|Q8ISR3_SPOFR Ribosomal protein L19 (Fragment) OS=Spodoptera frugiperda OX=7108 PE=2 SV=1	0	0	6	0	0	6	0	0	6	35.547	0	63.023	0	0	15.2	661180000	0	0	661180000	47227000	0	0	47227000	1955;4932;5230;6914;8517;11035	0	0	17
1195	Q95V35;A0A2H1WY38	Q95V35;A0A2H1WY38	12;12	12;12	12;12	sp|Q95V35|RS3A_SPOFR 40S ribosomal protein S3a OS=Spodoptera frugiperda OX=7108 PE=2 SV=1;tr|A0A2H1WY38|A0A2H1WY38_SPOFR 40S ribosomal protein S3a OS=Spodoptera frugiperda OX=7108 GN=SFRICE_030596 PE=3 SV=1	0	0	12	0	0	12	0	0	12	29.906	0	58.631	0	0	45.5	799490000	0	0	799490000	47029000	0	0	47029000	1783;4799;4928;5784;6078;6759;7543;8221;9998;10331;10340;11160	0	0	19
692	A0A2H1W1T4	A0A2H1W1T4	4	4	4	tr|A0A2H1W1T4|A0A2H1W1T4_SPOFR SFRICE_029835 OS=Spodoptera frugiperda OX=7108 GN=SFRICE_029835 PE=4 SV=1	0	0	4	0	0	4	0	0	4	10.581	0	12.356	0	0	78.5	140320000	0	0	140320000	46775000	0	0	46775000	5801;10244;11025;11320	0	0	4
360	A0A2H1VFW9	A0A2H1VFW9	45	45	45	tr|A0A2H1VFW9|A0A2H1VFW9_SPOFR SFRICE_007715 OS=Spodoptera frugiperda OX=7108 GN=SFRICE_007715 PE=4 SV=1	0	0	45	0	0	45	0	0	45	151.72	0	306.31	0	0	54	3026800000	0	0	3026800000	45861000	0	0	45861000	150;588;637;887;935;968;1005;1228;1544;1826;2245;2790;2791;3044;4167;4278;4369;4436;4516;4656;4810;5231;5355;5401;5414;5563;5858;6156;6594;6998;7071;7207;7859;7912;7915;7992;8196;8551;8761;9349;10330;10588;10703;11117;11617	0	0	70
155	A0A2H1V4N6	A0A2H1V4N6	14	14	14	tr|A0A2H1V4N6|A0A2H1V4N6_SPOFR SFRICE_003481 OS=Spodoptera frugiperda OX=7108 GN=SFRICE_003481 PE=3 SV=1	0	0	14	0	0	14	0	0	14	34.601	0	89.701	0	0	70.3	641310000	0	0	641310000	45808000	0	0	45808000	1729;2047;2340;3317;3407;4613;5375;5553;6864;8420;8820;10985;11305;11306	0	0	18
499	A0A2H1VQ16	A0A2H1VQ16	2	2	2	tr|A0A2H1VQ16|A0A2H1VQ16_SPOFR SFRICE_031473 OS=Spodoptera frugiperda OX=7108 GN=SFRICE_031473 PE=4 SV=1	0	0	2	0	0	2	0	0	2	15.671	0	6.4748	0	0	8.8	317340000	0	0	317340000	45335000	0	0	45335000	5424;8387	0	0	4
913	A0A2H1WFV2	A0A2H1WFV2	15	15	15	tr|A0A2H1WFV2|A0A2H1WFV2_SPOFR SFRICE_006175 OS=Spodoptera frugiperda OX=7108 GN=SFRICE_006175 PE=4 SV=1	0	0	15	0	0	15	0	0	15	42.756	0	119.8	0	0	59.7	1021400000	0	0	1021400000	44410000	0	0	44410000	244;500;555;1060;1175;1831;3729;3813;5348;5874;6029;6030;6989;8120;9503	0	0	25
1136	A0A2H1WU70	A0A2H1WU70	18	18	18	tr|A0A2H1WU70|A0A2H1WU70_SPOFR SFRICE_019278 (Fragment) OS=Spodoptera frugiperda OX=7108 GN=SFRICE_019278 PE=4 SV=1	0	0	18	0	0	18	0	0	18	72.502	0	105.6	0	0	42.2	1188100000	0	0	1188100000	44006000	0	0	44006000	12;634;747;923;4422;4849;5539;6368;6941;7137;7883;8394;8944;9297;10593;10865;11208;11359	0	0	25
1153	A0A2H1WV13	A0A2H1WV13	5	5	5	tr|A0A2H1WV13|A0A2H1WV13_SPOFR SFRICE_008485 (Fragment) OS=Spodoptera frugiperda OX=7108 GN=SFRICE_008485 PE=4 SV=1	0	0	5	0	0	5	0	0	5	18.923	0	23.484	0	0	50.9	259560000	0	0	259560000	43261000	0	0	43261000	365;2839;4520;4555;6615	0	0	5
1056	A0A2H1WP31	A0A2H1WP31	5	5	5	tr|A0A2H1WP31|A0A2H1WP31_SPOFR SFRICE_035777 (Fragment) OS=Spodoptera frugiperda OX=7108 GN=SFRICE_035777 PE=4 SV=1	0	0	5	0	0	5	0	0	5	22.139	0	32.404	0	0	46.2	301950000	0	0	301950000	43136000	0	0	43136000	741;3320;4083;4338;7635	0	0	12
19	A0A097PUY1;P41676	A0A097PUY1;P41676	10;9	10;9	10;9	tr|A0A097PUY1|A0A097PUY1_NPVAC Ac-PK2 OS=Autographa californica nuclear polyhedrosis virus OX=46015 GN=Ac-PK2 PE=4 SV=1;sp|P41676|PK2_NPVAC Probable serine/threonine-protein kinase 2 OS=Autographa californica nuclear polyhedrosis virus OX=46015 GN=PK2 PE=1	0	0	10	0	0	10	0	0	10	24.978	0	44.458	0	0	69.3	560680000	0	0	560680000	43129000	0	0	43129000	386;2464;4863;5857;6872;7119;7354;7414;7415;7422	0	0	14
1413	S5GFS5;P41435	S5GFS5;P41435	13;13	13;13	13;13	tr|S5GFS5|S5GFS5_NPVAC Ac-iap-1 OS=Autographa californica nuclear polyhedrosis virus OX=46015 GN=Ac-iap-1 PE=4 SV=1;sp|P41435|IAP1_NPVAC Apoptosis inhibitor 1 OS=Autographa californica nuclear polyhedrosis virus OX=46015 GN=IAP1 PE=4 SV=1	0	0	13	0	0	13	0	0	13	33.32	0	83.992	0	0	55.2	730620000	0	0	730620000	42978000	0	0	42978000	1297;1558;1587;1798;1976;3148;3374;3375;3727;6782;7583;7833;11455	0	0	20
34	Q06669;A0A097PV41	Q06669;A0A097PV41	4;4	4;4	4;4	sp|Q06669|AC75_NPVAC Protein Ac75 OS=Autographa californica nuclear polyhedrosis virus OX=46015 GN=Ac75 PE=1 SV=1;tr|A0A097PV41|A0A097PV41_NPVAC AcOrf-75 OS=Autographa californica nuclear polyhedrosis virus OX=46015 GN=AcOrf-75 PE=4 SV=1	0	0	4	0	0	4	0	0	4	15.512	0	44.292	0	0	49.6	340710000	0	0	340710000	42588000	0	0	42588000	3005;6570;10014;10994	0	0	7
718	A0A2H1W3T1	A0A2H1W3T1	3	3	3	tr|A0A2H1W3T1|A0A2H1W3T1_SPOFR SFRICE_002966 OS=Spodoptera frugiperda OX=7108 GN=SFRICE_002966 PE=4 SV=1	0	0	3	0	0	3	0	0	3	30.709	0	58.224	0	0	10.4	722960000	0	0	722960000	42527000	0	0	42527000	1462;2977;10646	0	0	6
978	A0A2H1WJW4	A0A2H1WJW4	6	6	6	tr|A0A2H1WJW4|A0A2H1WJW4_SPOFR SFRICE_029410 (Fragment) OS=Spodoptera frugiperda OX=7108 GN=SFRICE_029410 PE=4 SV=1	0	0	6	0	0	6	0	0	6	41.662	0	106.57	0	0	30.7	717950000	0	0	717950000	42232000	0	0	42232000	2684;3650;4995;6754;8077;9469	0	0	18
223	A0A2H1V8K7	A0A2H1V8K7	23	23	23	tr|A0A2H1V8K7|A0A2H1V8K7_SPOFR SFRICE_003051 OS=Spodoptera frugiperda OX=7108 GN=SFRICE_003051 PE=4 SV=1	0	0	23	0	0	23	0	0	23	88.824	0	157.32	0	0	39.5	1880600000	0	0	1880600000	41791000	0	0	41791000	285;708;1791;1856;2897;2898;3576;3794;3796;4049;4071;5071;5501;7496;7945;8146;8302;8391;8458;8523;9621;10819;11110	0	0	38
513	A0A2H1VR01;A0A2H1WVK8	A0A2H1VR01;A0A2H1WVK8	27;15	27;15	27;15	tr|A0A2H1VR01|A0A2H1VR01_SPOFR SFRICE_007807 OS=Spodoptera frugiperda OX=7108 GN=SFRICE_007807 PE=4 SV=1;tr|A0A2H1WVK8|A0A2H1WVK8_SPOFR SFRICE_027928 (Fragment) OS=Spodoptera frugiperda OX=7108 GN=SFRICE_027928 PE=4 SV=1	0	0	27	0	0	27	0	0	27	95.805	0	179.88	0	0	41.2	1708100000	0	0	1708100000	41661000	0	0	41661000	695;696;1259;2055;2242;2820;2821;2832;3059;3101;3467;4103;4542;5555;6103;6449;6596;6934;7202;9367;9669;9764;10009;10093;10756;10992;11202	0	0	33
1071	A0A2H1WQ09	A0A2H1WQ09	5	5	5	tr|A0A2H1WQ09|A0A2H1WQ09_SPOFR SFRICE_014942 OS=Spodoptera frugiperda OX=7108 GN=SFRICE_014942 PE=4 SV=1	0	0	5	0	0	5	0	0	5	15.478	0	48.483	0	0	56.2	370320000	0	0	370320000	41147000	0	0	41147000	2825;5109;6708;7246;9723	0	0	8
285	A0A2H1VBZ8	A0A2H1VBZ8	29	29	29	tr|A0A2H1VBZ8|A0A2H1VBZ8_SPOFR SFRICE_000915 OS=Spodoptera frugiperda OX=7108 GN=SFRICE_000915 PE=4 SV=1	0	0	29	0	0	29	0	0	29	78.101	0	201.16	0	0	61.2	1722000000	0	0	1722000000	41000000	0	0	41000000	57;581;812;885;979;1350;2707;3143;3454;4604;4611;4697;5289;5497;5498;5662;5760;6172;6676;6686;7999;8039;8448;9531;9885;10540;11004;11355;11391	0	0	38
216	A0A2H1V8B1	A0A2H1V8B1	19	19	19	tr|A0A2H1V8B1|A0A2H1V8B1_SPOFR SFRICE_002877 OS=Spodoptera frugiperda OX=7108 GN=SFRICE_002877 PE=4 SV=1	0	0	19	0	0	19	0	0	19	85.911	0	89.121	0	0	39.6	1421800000	0	0	1421800000	40624000	0	0	40624000	133;286;515;903;1009;1102;1168;2246;2944;3326;5469;5550;6327;6443;7224;7478;9095;11019;11141	0	0	26
1292	A0A2H1X2Y2	A0A2H1X2Y2	22	22	22	tr|A0A2H1X2Y2|A0A2H1X2Y2_SPOFR SFRICE_009890 (Fragment) OS=Spodoptera frugiperda OX=7108 GN=SFRICE_009890 PE=4 SV=1	0	0	22	0	0	22	0	0	22	102.27	0	154.14	0	0	42.2	1905800000	0	0	1905800000	40549000	0	0	40549000	725;1117;2068;2357;3470;4196;4197;4249;4696;4939;6166;6501;6953;7026;7537;7615;7928;7929;8574;8842;10713;11326	0	0	36
350	A0A2H1VFH3	A0A2H1VFH3	31	31	31	tr|A0A2H1VFH3|A0A2H1VFH3_SPOFR SFRICE_015684 (Fragment) OS=Spodoptera frugiperda OX=7108 GN=SFRICE_015684 PE=4 SV=1	0	0	31	0	0	31	0	0	31	163.06	0	323.31	0	0	33.9	2220900000	0	0	2220900000	40380000	0	0	40380000	220;438;590;920;1084;1085;2185;2251;3640;3674;4504;4785;5098;5118;5418;7088;7444;7488;7717;7940;8125;8173;8380;8860;9158;9198;9271;9542;10148;11395;11500	0	0	62
1095	A0A2H1WRS1	A0A2H1WRS1	9	9	9	tr|A0A2H1WRS1|A0A2H1WRS1_SPOFR SFRICE_004647 OS=Spodoptera frugiperda OX=7108 GN=SFRICE_004647 PE=4 SV=1	0	0	9	0	0	9	0	0	9	29.162	0	58.777	0	0	59.5	478520000	0	0	478520000	39877000	0	0	39877000	715;1932;3703;7121;7198;8065;8352;9340;9381	0	0	12
489	A0A2H1VPM6	A0A2H1VPM6	3	2	2	tr|A0A2H1VPM6|A0A2H1VPM6_SPOFR SFRICE_023211 (Fragment) OS=Spodoptera frugiperda OX=7108 GN=SFRICE_023211 PE=4 SV=1	0	0	3	0	0	2	0	0	2	14.23	0	17.107	0	0	51.6	276110000	0	0	276110000	39444000	0	0	39444000	1075;6027;8606	0	0	3
87	A0A2H1V0P5;A0A2H1VHJ2	A0A2H1V0P5	9;4	8;4	8;4	tr|A0A2H1V0P5|A0A2H1V0P5_SPOFR SFRICE_003279 OS=Spodoptera frugiperda OX=7108 GN=SFRICE_003279 PE=4 SV=1	1	0	9	0	0	8	0	0	8	25.153	0	123.98	3.1	0	53.3	512640000	0	0	512640000	39434000	0	0	39434000	273;432;1974;3404;3833;3955;4711;9362;10814	0	0	17
832	A0A2H1WB26	A0A2H1WB26	9	9	9	tr|A0A2H1WB26|A0A2H1WB26_SPOFR SFRICE_037322 (Fragment) OS=Spodoptera frugiperda OX=7108 GN=SFRICE_037322 PE=4 SV=1	0	0	9	0	0	9	0	0	9	29.367	0	79.758	0	0	57.4	467120000	0	0	467120000	38927000	0	0	38927000	822;1199;1515;1941;3161;5592;6598;7840;8461	0	0	15
811	A0A2H1WAA4	A0A2H1WAA4	15	15	15	tr|A0A2H1WAA4|A0A2H1WAA4_SPOFR SFRICE_014997 OS=Spodoptera frugiperda OX=7108 GN=SFRICE_014997 PE=4 SV=1	0	0	15	0	0	15	0	0	15	35.942	0	81.377	0	0	67.7	764440000	0	0	764440000	38222000	0	0	38222000	619;1351;1352;1770;2277;2957;3616;3922;4580;6674;8644;11034;11465;11561;11619	0	0	21
62	Q06694;A0A193DTK7;A0A097PV47	Q06694;A0A193DTK7;A0A097PV47	9;9;8	9;9;8	9;9;8	sp|Q06694|AC81_NPVAC Protein AC81 OS=Autographa californica nuclear polyhedrosis virus OX=46015 GN=AC81 PE=3 SV=1;tr|A0A193DTK7|A0A193DTK7_NPVAC Orf-81 peptide OS=Autographa californica nuclear polyhedrosis virus OX=46015 GN=Orf-81 PE=4 SV=1;tr|A0A097PV47|	0	0	9	0	0	9	0	0	9	26.92	0	66.651	0	0	54.9	456190000	0	0	456190000	38016000	0	0	38016000	3191;4450;4749;7101;7471;9585;9600;10032;10561	0	0	15
823	Q962R6;A0A2H1WAZ0	Q962R6;A0A2H1WAZ0	5;5	5;5	5;5	sp|Q962R6|RS13_SPOFR 40S ribosomal protein S13 OS=Spodoptera frugiperda OX=7108 GN=RpS13 PE=2 SV=3;tr|A0A2H1WAZ0|A0A2H1WAZ0_SPOFR SFRICE_012297 OS=Spodoptera frugiperda OX=7108 GN=SFRICE_012297 PE=3 SV=1	0	0	5	0	0	5	0	0	5	17.204	0	13.026	0	0	34.4	338690000	0	0	338690000	37632000	0	0	37632000	613;3361;3362;3443;6465	0	0	10
1446	Q962S9	Q962S9	6	6	6	tr|Q962S9|Q962S9_SPOFR Ribosomal protein L35A OS=Spodoptera frugiperda OX=7108 GN=SFRICE_002776 PE=2 SV=1	0	0	6	0	0	6	0	0	6	17.393	0	11.87	0	0	32.7	333800000	0	0	333800000	37089000	0	0	37089000	83;7442;9078;9216;9217;10661	0	0	8
443	A0A2H1VL09	A0A2H1VL09	11	11	11	tr|A0A2H1VL09|A0A2H1VL09_SPOFR SFRICE_009712 (Fragment) OS=Spodoptera frugiperda OX=7108 GN=SFRICE_009712 PE=4 SV=1	0	0	11	0	0	11	0	0	11	25.904	0	74.736	0	0	65.5	554160000	0	0	554160000	36944000	0	0	36944000	161;623;1086;1103;1105;1114;1363;3211;4030;4828;6834	0	0	16
103	A0A2H1V1V9	A0A2H1V1V9	5	5	5	tr|A0A2H1V1V9|A0A2H1V1V9_SPOFR SFRICE_000763 OS=Spodoptera frugiperda OX=7108 GN=SFRICE_000763 PE=4 SV=1	0	0	5	0	0	5	0	0	5	20.825	0	119.98	0	0	29	255690000	0	0	255690000	36527000	0	0	36527000	3885;3886;4570;5451;6812	0	0	8
703	A0A2H1W267	A0A2H1W267	36	36	36	tr|A0A2H1W267|A0A2H1W267_SPOFR SFRICE_000275 OS=Spodoptera frugiperda OX=7108 GN=SFRICE_000275 PE=4 SV=1	0	0	36	0	0	36	0	0	36	188.67	0	230.14	0	0	31.7	2259700000	0	0	2259700000	35867000	0	0	35867000	305;367;439;2236;2486;2491;2596;2884;2885;2958;3394;3400;3534;3660;4011;4242;4782;5309;5807;5993;6072;6098;6277;6524;7742;8127;8313;8613;8667;8687;9603;9686;10307;10475;10629;11081	0	0	50
1019	A0A2H1WM00;A0A2H1W090;A0A2H1VXY6	A0A2H1WM00	9;4;3	3;2;1	3;2;1	tr|A0A2H1WM00|A0A2H1WM00_SPOFR Tubulin beta chain (Fragment) OS=Spodoptera frugiperda OX=7108 GN=SFRICE_032801 PE=3 SV=1	1	0	9	0	0	3	0	0	3	34.274	0	11.186	3.3	0	23.1	499260000	0	0	499260000	35661000	0	0	35661000	2894;2895;5032;5390;6347;6737;6738;7495;11428	0	0	8
241	A0A2H1V9M3	A0A2H1V9M3	12	12	12	tr|A0A2H1V9M3|A0A2H1V9M3_SPOFR SFRICE_019291 (Fragment) OS=Spodoptera frugiperda OX=7108 GN=SFRICE_019291 PE=4 SV=1	0	0	12	0	0	12	0	0	12	144.36	0	224.26	0	0	16.9	1726600000	0	0	1726600000	35236000	0	0	35236000	89;726;1292;3586;5304;6815;9193;9243;9279;9559;9905;11579	0	0	25
582	A0A2H1VV92	A0A2H1VV92	11	11	11	tr|A0A2H1VV92|A0A2H1VV92_SPOFR SFRICE_011249 OS=Spodoptera frugiperda OX=7108 GN=SFRICE_011249 PE=4 SV=1	0	0	11	0	0	11	0	0	11	31.047	0	100.56	0	0	50	690920000	0	0	690920000	34546000	0	0	34546000	906;907;1204;1293;2115;2773;3620;5238;6515;7705;10301	0	0	16
955	A0A2H1WI61	A0A2H1WI61	4	4	4	tr|A0A2H1WI61|A0A2H1WI61_SPOFR SFRICE_031113 OS=Spodoptera frugiperda OX=7108 GN=SFRICE_031113 PE=4 SV=1	0	0	4	0	0	4	0	0	4	16.896	0	50.776	0	0	30.6	169260000	0	0	169260000	33852000	0	0	33852000	251;640;6909;11549	0	0	11
640	A0A2H1VZ98;A0A2H1W020	A0A2H1VZ98	8;3	8;3	8;3	tr|A0A2H1VZ98|A0A2H1VZ98_SPOFR SFRICE027725.2 (Fragment) OS=Spodoptera frugiperda OX=7108 GN=SFRICE027725.2 PE=4 SV=1	0	0	8	0	0	8	0	0	8	23.184	0	57.186	0	0	48	503950000	0	0	503950000	33596000	0	0	33596000	56;3928;5980;8259;9876;10173;10961;11197	0	0	10
1191	A0A2H1WXP0	A0A2H1WXP0	7	7	7	tr|A0A2H1WXP0|A0A2H1WXP0_SPOFR SFRICE_029802 OS=Spodoptera frugiperda OX=7108 GN=SFRICE_029802 PE=4 SV=1	0	0	7	0	0	7	0	0	7	26.785	0	45.808	0	0	57.2	299600000	0	0	299600000	33289000	0	0	33289000	4376;5480;5976;6433;8978;10408;10948	0	0	11
457	A0A2H1VME9	A0A2H1VME9	12	12	12	tr|A0A2H1VME9|A0A2H1VME9_SPOFR SFRICE_009109 OS=Spodoptera frugiperda OX=7108 GN=SFRICE_009109 PE=4 SV=1	0	0	12	0	0	12	0	0	12	38.796	0	178.72	0	0	56.6	525840000	0	0	525840000	32865000	0	0	32865000	3084;4064;4165;4463;5054;5765;7682;8031;9330;10549;11039;11112	0	0	23
389	A0A2H1VHH7	A0A2H1VHH7	20	20	20	tr|A0A2H1VHH7|A0A2H1VHH7_SPOFR SFRICE_001656 OS=Spodoptera frugiperda OX=7108 GN=SFRICE_001656 PE=3 SV=1	0	0	20	0	0	20	0	0	20	58.958	0	173.99	0	0	50.6	1212600000	0	0	1212600000	32774000	0	0	32774000	135;368;446;1134;2488;2592;2691;2830;4479;5738;6532;6825;7072;7258;7870;8266;8545;10073;10220;10275	0	0	28
453	A0A2H1VM13	A0A2H1VM13	30	30	30	tr|A0A2H1VM13|A0A2H1VM13_SPOFR SFRICE_003907 (Fragment) OS=Spodoptera frugiperda OX=7108 GN=SFRICE_003907 PE=4 SV=1	0	0	30	0	0	30	0	0	30	108.57	0	180.13	0	0	41.2	1761800000	0	0	1761800000	32625000	0	0	32625000	210;865;1231;1257;1763;1767;1828;1865;2116;2152;2214;2380;2562;3087;3507;4157;4690;4906;5290;5340;5671;6273;6357;8451;8615;9633;9939;10231;10708;11551	0	0	44
2	A0A097PUU1;P41430	A0A097PUU1;P41430	13;12	13;12	13;12	tr|A0A097PUU1|A0A097PUU1_NPVAC Ac-dbp OS=Autographa californica nuclear polyhedrosis virus OX=46015 GN=Ac-dbp PE=4 SV=1;sp|P41430|Y025_NPVAC Uncharacterized 36.6 kDa protein in EGT-IAP1 intergenic region OS=Autographa californica nuclear polyhedrosis virus	0	0	13	0	0	13	0	0	13	36.535	0	82.279	0	0	56	709870000	0	0	709870000	32267000	0	0	32267000	3937;3976;4291;4759;5613;6425;7002;7555;7641;8679;9069;10036;10799	0	0	17
1214	A0A2H1WZ70	A0A2H1WZ70	6	6	6	tr|A0A2H1WZ70|A0A2H1WZ70_SPOFR SFRICE_029524 OS=Spodoptera frugiperda OX=7108 GN=SFRICE_029524 PE=4 SV=1	0	0	6	0	0	6	0	0	6	18.003	0	68.195	0	0	29.3	352550000	0	0	352550000	32050000	0	0	32050000	28;5055;5827;5844;5845;6762	0	0	8
20	A0A097PUY6;P08161	A0A097PUY6;P08161	31;30	31;30	31;30	tr|A0A097PUY6|A0A097PUY6_NPVAC Ac-p94 OS=Autographa californica nuclear polyhedrosis virus OX=46015 GN=Ac-p94 PE=4 SV=1;sp|P08161|VE94_NPVAC Early 94 kDa protein OS=Autographa californica nuclear polyhedrosis virus OX=46015 PE=4 SV=2	0	0	31	0	0	31	0	0	31	94.54	0	194.09	0	0	56.5	1377800000	0	0	1377800000	32041000	0	0	32041000	1343;2748;2888;3882;3883;4137;4370;4588;4825;5372;5533;6071;6259;7003;7083;7111;7263;7297;7340;7480;8027;8200;8452;9000;9220;9815;10172;10510;10644;10690;11433	0	0	48
297	A0A2H1VCR1	A0A2H1VCR1	18	18	18	tr|A0A2H1VCR1|A0A2H1VCR1_SPOFR SFRICE_002609 OS=Spodoptera frugiperda OX=7108 GN=SFRICE_002609 PE=4 SV=1	0	0	18	0	0	18	0	0	18	75.165	0	180.18	0	0	44.3	951350000	0	0	951350000	31712000	0	0	31712000	96;159;452;531;1065;1396;2613;4951;7684;7894;8063;8268;8558;8666;8840;9207;9508;11317	0	0	31
967	Q962R2;A0A2H1WJA7	Q962R2;A0A2H1WJA7	3;3	3;3	3;3	sp|Q962R2|RS17_SPOFR 40S ribosomal protein S17 OS=Spodoptera frugiperda OX=7108 GN=RpS17 PE=2 SV=3;tr|A0A2H1WJA7|A0A2H1WJA7_SPOFR SFRICE_004555 (Fragment) OS=Spodoptera frugiperda OX=7108 GN=SFRICE_004555 PE=3 SV=1	0	0	3	0	0	3	0	0	3	15.422	0	8.6179	0	0	27.1	157060000	0	0	157060000	31411000	0	0	31411000	1598;1599;6507	0	0	4
1119	A0A2H1WT46	A0A2H1WT46	22	22	22	tr|A0A2H1WT46|A0A2H1WT46_SPOFR SFRICE_025795 (Fragment) OS=Spodoptera frugiperda OX=7108 GN=SFRICE_025795 PE=4 SV=1	0	0	22	0	0	22	0	0	22	81.564	0	142.71	0	0	50.6	1032100000	0	0	1032100000	31277000	0	0	31277000	147;714;814;943;1010;1011;1079;1458;1905;2034;3791;4068;4474;5593;6417;7630;7700;8468;8844;9270;10888;11167	0	0	25
1090	A0A2H1WRG9	A0A2H1WRG9	11	11	11	tr|A0A2H1WRG9|A0A2H1WRG9_SPOFR SFRICE_025888 (Fragment) OS=Spodoptera frugiperda OX=7108 GN=SFRICE_025888 PE=4 SV=1	0	0	11	0	0	11	0	0	11	64.638	0	124.27	0	0	34.9	559200000	0	0	559200000	31067000	0	0	31067000	1238;2429;3912;4737;5990;7797;8040;9376;9788;9840;9908	0	0	19
9	A0A097PUV7;P24307	A0A097PUV7;P24307	51;50	51;50	51;50	tr|A0A097PUV7|A0A097PUV7_NPVAC Ac-helicase OS=Autographa californica nuclear polyhedrosis virus OX=46015 GN=Ac-helicase PE=4 SV=1;sp|P24307|HELI_NPVAC DNA replication helicase OS=Autographa californica nuclear polyhedrosis virus OX=46015 GN=HELI PE=1 SV=2	0	0	51	0	0	51	0	0	51	143.18	0	323.31	0	0	54.5	2264800000	0	0	2264800000	31025000	0	0	31025000	139;421;636;1333;1868;2577;2606;2612;2700;2989;3771;3968;4114;4257;4410;4802;4830;5027;5046;5053;5569;5618;5625;5629;5630;5631;5717;6169;6740;6846;6895;7148;7175;7176;7187;7772;8400;8596;8759;9237;9856;9858;10017;10122;10140;10190;10339;10519;11353;11421;11435	0	0	65
1421	S5GIM6;P41678;Q65349	S5GIM6;P41678	7;7;3	7;7;3	7;7;3	tr|S5GIM6|S5GIM6_NPVAC Ac-p24 OS=Autographa californica nuclear polyhedrosis virus OX=46015 GN=p24 PE=4 SV=1;sp|P41678|P24_NPVAC Capsid protein p24 OS=Autographa californica nuclear polyhedrosis virus OX=46015 GN=P24 PE=3 SV=1	0	0	7	0	0	7	0	0	7	22.11	0	97.444	0	0	54.5	276960000	0	0	276960000	30773000	0	0	30773000	4761;6292;6939;7592;8870;9918;11424	0	0	10
1091	A0A2H1WRJ9	A0A2H1WRJ9	7	7	7	tr|A0A2H1WRJ9|A0A2H1WRJ9_SPOFR SFRICE_010998 OS=Spodoptera frugiperda OX=7108 GN=SFRICE_010998 PE=4 SV=1	0	0	7	0	0	7	0	0	7	50.197	0	211.1	0	0	22.8	639590000	0	0	639590000	30457000	0	0	30457000	819;1877;2019;3451;5552;5703;7562	0	0	11
26	P12828;A0A097PUZ5	P12828;A0A097PUZ5	11;11	11;11	11;11	sp|P12828|AC18_NPVAC Protein AC18 OS=Autographa californica nuclear polyhedrosis virus OX=46015 GN=DA41 PE=2 SV=2;tr|A0A097PUZ5|A0A097PUZ5_NPVAC AcOrf-18 OS=Autographa californica nuclear polyhedrosis virus OX=46015 GN=AcOrf-18 PE=4 SV=1	0	0	11	0	0	11	0	0	11	40.87	0	48.859	0	0	49	562590000	0	0	562590000	29610000	0	0	29610000	1200;4466;4784;5061;5605;6005;6126;6818;7201;9933;10581	0	0	13
249	A0A2H1VA22	A0A2H1VA22	11	8	8	tr|A0A2H1VA22|A0A2H1VA22_SPOFR SFRICE_002878 OS=Spodoptera frugiperda OX=7108 GN=SFRICE_002878 PE=3 SV=1	0	0	11	0	0	8	0	0	8	29.716	0	84.483	0	0	42	441760000	0	0	441760000	29451000	0	0	29451000	42;43;1426;1687;3923;4416;5305;7341;7563;8707;11235	0	0	13
1001	A0A2H1WKZ3	A0A2H1WKZ3	6	6	6	tr|A0A2H1WKZ3|A0A2H1WKZ3_SPOFR SFRICE_029937 OS=Spodoptera frugiperda OX=7108 GN=SFRICE_029937 PE=4 SV=1	0	0	6	0	0	6	0	0	6	47.357	0	15.7	0	0	17.3	631080000	0	0	631080000	28686000	0	0	28686000	2412;4750;5626;8088;9900;10218	0	0	8
294	A0A2H1VCK0;A0A2H1VP65;A0A2H1VMJ3	A0A2H1VCK0	23;8;2	23;8;2	23;8;2	tr|A0A2H1VCK0|A0A2H1VCK0_SPOFR SFRICE_013608 OS=Spodoptera frugiperda OX=7108 GN=SFRICE_013608 PE=4 SV=1	0	0	23	0	0	23	0	0	23	115.67	0	261.11	0	0	41.6	1483800000	0	0	1483800000	28534000	0	0	28534000	632;1693;1776;2158;2463;2519;2625;4029;5972;6035;6258;6360;7321;8147;8182;8395;8662;8669;8755;9051;9604;9936;11105	0	0	41
893	A0A2H1WEV7	A0A2H1WEV7	9	9	9	tr|A0A2H1WEV7|A0A2H1WEV7_SPOFR SFRICE_024068 OS=Spodoptera frugiperda OX=7108 GN=SFRICE_024068 PE=4 SV=1	0	0	9	0	0	9	0	0	9	33.394	0	34.864	0	0	53.1	397300000	0	0	397300000	28379000	0	0	28379000	2334;7634;8256;8470;8936;8937;9941;10474;11463	0	0	11
815	A0A2H1WAL8;A0A2H1WC98	A0A2H1WAL8;A0A2H1WC98	12;12	12;12	12;12	tr|A0A2H1WAL8|A0A2H1WAL8_SPOFR SFRICE_030671 OS=Spodoptera frugiperda OX=7108 GN=SFRICE_030671 PE=4 SV=1;tr|A0A2H1WC98|A0A2H1WC98_SPOFR SFRICE_029358 (Fragment) OS=Spodoptera frugiperda OX=7108 GN=SFRICE_029358 PE=4 SV=1	0	0	12	0	0	12	0	0	12	53.581	0	75.612	0	0	36.8	612170000	0	0	612170000	27826000	0	0	27826000	947;1781;1795;6312;6635;6744;6778;7160;7577;8799;9975;10217	0	0	18
555	A0A2H1VTS6	A0A2H1VTS6	24	24	24	tr|A0A2H1VTS6|A0A2H1VTS6_SPOFR SFRICE_021153 (Fragment) OS=Spodoptera frugiperda OX=7108 GN=SFRICE_021153 PE=4 SV=1	0	0	24	0	0	24	0	0	24	81.302	0	228.82	0	0	52.1	1262500000	0	0	1262500000	27446000	0	0	27446000	276;788;2025;2260;2470;2985;3079;3460;3624;3717;3747;4022;6125;6438;6440;6441;6509;8333;8725;8908;9134;9932;10618;11314	0	0	36
1406	S5G976;P24656;A0A2H1VWC9	S5G976;P24656	9;9;1	9;9;1	9;9;1	tr|S5G976|S5G976_NPVAC Ac-ptp OS=Autographa californica nuclear polyhedrosis virus OX=46015 GN=Orf-1 PE=4 SV=1;sp|P24656|PTP_NPVAC Tyrosine-protein phosphatase OS=Autographa californica nuclear polyhedrosis virus OX=46015 GN=PTP PE=1 SV=2	0	0	9	0	0	9	0	0	9	19.288	0	74.557	0	0	70.2	273860000	0	0	273860000	27386000	0	0	27386000	1678;4675;8080;8093;9628;9887;11111;11415;11416	0	0	12
320	A0A2H1VDU5	A0A2H1VDU5	26	26	26	tr|A0A2H1VDU5|A0A2H1VDU5_SPOFR SFRICE003577.2 OS=Spodoptera frugiperda OX=7108 GN=SFRICE003577.2 PE=3 SV=1	0	0	26	0	0	26	0	0	26	91.06	0	171.68	0	0	42.3	1226700000	0	0	1226700000	27261000	0	0	27261000	304;1779;1780;2005;3129;3752;3769;4025;5601;5889;6020;6087;6234;6356;6389;6608;7079;7081;7333;7813;7821;8398;9659;10520;10691;11200	0	0	35
1102	A0A2H1WSA1	A0A2H1WSA1	3	3	3	tr|A0A2H1WSA1|A0A2H1WSA1_SPOFR SFRICE_017267 OS=Spodoptera frugiperda OX=7108 GN=SFRICE_017267 PE=4 SV=1	0	0	3	0	0	3	0	0	3	21.665	0	8.017	0	0	26.5	215800000	0	0	215800000	26975000	0	0	26975000	1563;6892;9258	0	0	4
1023	A0A2H1WMB6	A0A2H1WMB6	8	8	8	tr|A0A2H1WMB6|A0A2H1WMB6_SPOFR SFRICE_013273 OS=Spodoptera frugiperda OX=7108 GN=SFRICE_013273 PE=4 SV=1	0	0	8	0	0	8	0	0	8	41.4	0	86.704	0	0	38	561790000	0	0	561790000	26752000	0	0	26752000	3356;5229;6556;8722;9132;10239;10437;11011	0	0	13
1190	A0A2H1WXK1	A0A2H1WXK1	10	10	10	tr|A0A2H1WXK1|A0A2H1WXK1_SPOFR SFRICE_024723 OS=Spodoptera frugiperda OX=7108 GN=SFRICE_024723 PE=4 SV=1	0	0	10	0	0	10	0	0	10	55.103	0	93.097	0	0	35.7	481450000	0	0	481450000	26747000	0	0	26747000	2857;3337;4016;4895;5920;6965;9496;9978;11142;11356	0	0	13
45	Q06687;A0A097PV71	Q06687;A0A097PV71	10;10	10;10	10;10	sp|Q06687|VLF1_NPVAC Very late expression factor 1 OS=Autographa californica nuclear polyhedrosis virus OX=46015 GN=VLF-1 PE=1 SV=1;tr|A0A097PV71|A0A097PV71_NPVAC Ac-vlf-1 OS=Autographa californica nuclear polyhedrosis virus OX=46015 GN=Ac-vlf-1 PE=4 SV=1	0	0	10	0	0	10	0	0	10	44.363	0	44.73	0	0	35.9	583950000	0	0	583950000	26543000	0	0	26543000	1193;2658;4851;5936;6907;7149;7540;7541;8032;11439	0	0	15
1105	A0A2H1WSE1	A0A2H1WSE1	3	3	3	tr|A0A2H1WSE1|A0A2H1WSE1_SPOFR SFRICE_001167 OS=Spodoptera frugiperda OX=7108 GN=SFRICE_001167 PE=4 SV=1	0	0	3	0	0	3	0	0	3	25.485	0	11.303	0	0	20.8	317870000	0	0	317870000	26489000	0	0	26489000	4577;5955;10019	0	0	3
760	A0A2H1W6H0	A0A2H1W6H0	11	11	11	tr|A0A2H1W6H0|A0A2H1W6H0_SPOFR SFRICE_018208 OS=Spodoptera frugiperda OX=7108 GN=SFRICE_018208 PE=4 SV=1	0	0	11	0	0	11	0	0	11	37.48	0	50.347	0	0	53.6	395380000	0	0	395380000	26359000	0	0	26359000	1494;3655;4773;5769;8866;9415;9571;9837;10979;11017;11224	0	0	13
1410	S5G6E3;P24731;A0A193DU53	S5G6E3;P24731;A0A193DU53	11;11;10	11;11;10	11;11;10	tr|S5G6E3|S5G6E3_NPVAC Ac-AN OS=Autographa californica nuclear polyhedrosis virus OX=46015 GN=Ac-AN PE=4 SV=1;sp|P24731|AN_NPVAC Alkaline nuclease OS=Autographa californica nuclear polyhedrosis virus OX=46015 GN=AN PE=1 SV=1;tr|A0A193DU53|A0A193DU53_NPVAC	0	0	11	0	0	11	0	0	11	48.29	0	84.37	0	0	34.8	579120000	0	0	579120000	26324000	0	0	26324000	1071;3764;6816;7147;7503;7622;8058;8078;9642;9660;9720	0	0	15
907	A0A2H1WFP3	A0A2H1WFP3	5	5	5	tr|A0A2H1WFP3|A0A2H1WFP3_SPOFR SFRICE_007893 OS=Spodoptera frugiperda OX=7108 GN=SFRICE_007893 PE=4 SV=1	0	0	5	0	0	5	0	0	5	43.643	0	80.592	0	0	20.6	288250000	0	0	288250000	26205000	0	0	26205000	4178;6723;7255;10402;11558	0	0	12
985	A0A2H1WKB0	A0A2H1WKB0	7	7	7	tr|A0A2H1WKB0|A0A2H1WKB0_SPOFR SFRICE_021573 (Fragment) OS=Spodoptera frugiperda OX=7108 GN=SFRICE_021573 PE=4 SV=1	0	0	7	0	0	7	0	0	7	30.01	0	44.941	0	0	43.9	339540000	0	0	339540000	26119000	0	0	26119000	1915;1999;2563;4548;5853;8634;9561	0	0	14
805	Q962U0;A0A2H1W9Q2	Q962U0;A0A2H1W9Q2	4;4	4;4	4;4	sp|Q962U0|RL13A_SPOFR 60S ribosomal protein L13a OS=Spodoptera frugiperda OX=7108 GN=RpL13A PE=2 SV=1;tr|A0A2H1W9Q2|A0A2H1W9Q2_SPOFR SFRICE_002261 OS=Spodoptera frugiperda OX=7108 GN=SFRICE_002261 PE=3 SV=1	0	0	4	0	0	4	0	0	4	23.366	0	7.5133	0	0	14.2	259080000	0	0	259080000	25908000	0	0	25908000	1039;1040;6409;11018	0	0	4
668	A0A2H1W0M1	A0A2H1W0M1	33	33	33	tr|A0A2H1W0M1|A0A2H1W0M1_SPOFR SFRICE_000752 OS=Spodoptera frugiperda OX=7108 GN=SFRICE_000752 PE=4 SV=1	0	0	33	0	0	33	0	0	33	157.29	0	214.03	0	0	31.1	1624200000	0	0	1624200000	25781000	0	0	25781000	103;242;379;936;1346;1582;1975;2250;2474;3254;3273;3442;4508;5267;5287;5297;5412;5907;5989;6042;6692;6693;7683;7810;8292;8384;8406;8505;8675;8765;9019;9881;10179	0	0	56
849	A0A2H1WBT4	A0A2H1WBT4	18	8	7	tr|A0A2H1WBT4|A0A2H1WBT4_SPOFR Tubulin beta chain OS=Spodoptera frugiperda OX=7108 GN=SFRICE_010207 PE=3 SV=1	2	0	18	0	0	8	0	0	7	51.503	0	100.44	5.3	0	50.8	510970000	0	0	510970000	25548000	0	0	25548000	392;585;2481;2894;2895;3332;4563;4712;4755;5032;5390;5754;7383;7493;8375;10753;10850;11428	0	0	12
305	A0A2H1VD20;T1P4R6	A0A2H1VD20;T1P4R6	8;5	8;5	8;5	tr|A0A2H1VD20|A0A2H1VD20_SPOFR Metalloendopeptidase (Fragment) OS=Spodoptera frugiperda OX=7108 GN=SFRICE_013226 PE=4 SV=1;tr|T1P4R6|T1P4R6_SPOFR Metalloendopeptidase (Fragment) OS=Spodoptera frugiperda OX=7108 PE=2 SV=1	0	0	8	0	0	8	0	0	8	79.675	0	79.089	0	0	20.5	942700000	0	0	942700000	25478000	0	0	25478000	1572;1807;2701;3569;3630;6459;6480;9760	0	0	17
1430	Q8I865;A0A2H1V9M5	Q8I865	6;2	6;2	6;2	tr|Q8I865|Q8I865_SPOFR Ribosomal protein S2 OS=Spodoptera frugiperda OX=7108 GN=SFRICE_001163 PE=2 SV=1	0	0	6	0	0	6	0	0	6	28.041	0	17.88	0	0	28.4	406860000	0	0	406860000	25429000	0	0	25429000	277;942;1979;4188;5583;6028	0	0	9
233	A0A2H1V964	A0A2H1V964	9	9	9	tr|A0A2H1V964|A0A2H1V964_SPOFR SFRICE_001296 OS=Spodoptera frugiperda OX=7108 GN=SFRICE_001296 PE=4 SV=1	0	0	9	0	0	9	0	0	9	23.745	0	25.799	0	0	59.6	303520000	0	0	303520000	25293000	0	0	25293000	196;2618;3440;8538;9235;9581;10257;11088;11120	0	0	11
554	A0A2H1VTJ8	A0A2H1VTJ8	9	9	9	tr|A0A2H1VTJ8|A0A2H1VTJ8_SPOFR SFRICE_000991 OS=Spodoptera frugiperda OX=7108 GN=SFRICE_000991 PE=4 SV=1	0	0	9	0	0	9	0	0	9	54.899	0	113.45	0	0	27.1	479460000	0	0	479460000	25234000	0	0	25234000	197;1225;1232;1650;1869;4222;5367;9228;10290	0	0	13
1154	A0A2H1WV28	A0A2H1WV28	6	6	6	tr|A0A2H1WV28|A0A2H1WV28_SPOFR SFRICE_016123 OS=Spodoptera frugiperda OX=7108 GN=SFRICE_016123 PE=4 SV=1	0	0	6	0	0	6	0	0	6	18.97	0	32.041	0	0	48.1	301340000	0	0	301340000	25111000	0	0	25111000	2855;4264;5311;7658;7712;10812	0	0	9
422	A0A2H1VJZ7	A0A2H1VJZ7	20	20	20	tr|A0A2H1VJZ7|A0A2H1VJZ7_SPOFR FACT complex subunit SSRP1 OS=Spodoptera frugiperda OX=7108 GN=SFRICE_021761 PE=3 SV=1	0	0	20	0	0	20	0	0	20	78.58	0	89.117	0	0	34.1	925110000	0	0	925110000	25003000	0	0	25003000	415;431;870;2740;2867;3694;4621;4891;5608;6800;7006;7165;7911;8046;8437;8721;9864;10312;10355;10909	0	0	23
1206	A0A2H1WYV6;A0A2H1WWK0;A0A2H1WQD8;A0A2H1X0W1	A0A2H1WYV6	18;3;1;1	18;3;1;1	15;0;0;0	tr|A0A2H1WYV6|A0A2H1WYV6_SPOFR SFRICE_022835 OS=Spodoptera frugiperda OX=7108 GN=SFRICE_022835 PE=3 SV=1	0	0	18	0	0	18	0	0	15	61.676	0	150.26	0	0	46.3	861560000	0	0	861560000	24616000	0	0	24616000	842;1195;1370;1549;2171;3152;3627;3639;5792;6181;6880;7365;7504;8337;8925;9722;9925;11589	0	0	23
59	A0A191T7V9;A0A2H1W6A7	A0A191T7V9;A0A2H1W6A7	5;3	5;3	5;3	tr|A0A191T7V9|A0A191T7V9_SPOFR Uncharacterized protein (Fragment) OS=Spodoptera frugiperda OX=7108 PE=4 SV=1;tr|A0A2H1W6A7|A0A2H1W6A7_SPOFR SFRICE_041185 (Fragment) OS=Spodoptera frugiperda OX=7108 GN=SFRICE_041185 PE=4 SV=1	0	0	5	0	0	5	0	0	5	42.001	0	99.968	0	0	16.3	466740000	0	0	466740000	24565000	0	0	24565000	1349;3594;3982;7168;9289	0	0	9
380	A0A2H1VH22	A0A2H1VH22	16	16	16	tr|A0A2H1VH22|A0A2H1VH22_SPOFR SFRICE_003693 (Fragment) OS=Spodoptera frugiperda OX=7108 GN=SFRICE_003693 PE=4 SV=1	0	0	16	0	0	16	0	0	16	90.384	0	216.15	0	0	30.5	902320000	0	0	902320000	24387000	0	0	24387000	66;742;2100;2256;2524;3328;3418;4823;5270;5582;7850;8044;8122;9108;9701;10595	0	0	25
14	P25695;A0A097PUX1	P25695;A0A097PUX1	12;12	12;12	12;12	sp|P25695|C42_NPVAC Protein C42 OS=Autographa californica nuclear polyhedrosis virus OX=46015 GN=ORF101 PE=1 SV=2;tr|A0A097PUX1|A0A097PUX1_NPVAC Ac-p40 OS=Autographa californica nuclear polyhedrosis virus OX=46015 GN=Ac-p40 PE=4 SV=1	0	0	12	0	0	12	0	0	12	41.537	0	135.48	0	0	50.4	387490000	0	0	387490000	24218000	0	0	24218000	630;2870;4706;4818;5184;5831;5949;7743;8564;8984;9188;10012	0	0	15
1310	A0A2H1X3Q2	A0A2H1X3Q2	4	4	4	tr|A0A2H1X3Q2|A0A2H1X3Q2_SPOFR SFRICE_040833 (Fragment) OS=Spodoptera frugiperda OX=7108 GN=SFRICE_040833 PE=4 SV=1	0	0	4	0	0	4	0	0	4	12.503	0	27.701	0	0	37.1	145000000	0	0	145000000	24166000	0	0	24166000	1933;3168;8341;10356	0	0	6
1427	Q70SQ1;P41684	Q70SQ1;P41684	17;15	17;15	17;15	tr|Q70SQ1|Q70SQ1_NPVAC Ac-ChiA OS=Autographa californica nuclear polyhedrosis virus OX=46015 GN=ChiA PE=1 SV=1;sp|P41684|CHIT_NPVAC Chitinase OS=Autographa californica nuclear polyhedrosis virus OX=46015 GN=CHIA PE=1 SV=1	0	0	17	0	0	17	0	0	17	61.529	0	106.99	0	0	47.9	646180000	0	0	646180000	23933000	0	0	23933000	1522;1993;2666;3465;4271;4424;4517;4789;5404;5684;7197;8924;9402;10165;10181;10745;11048	0	0	25
587	A0A2H1VVJ7	A0A2H1VVJ7	22	22	22	tr|A0A2H1VVJ7|A0A2H1VVJ7_SPOFR T-complex protein 1 subunit gamma OS=Spodoptera frugiperda OX=7108 GN=SFRICE_010746 PE=3 SV=1	0	0	22	0	0	22	0	0	22	59.043	0	122.24	0	0	56.4	812360000	0	0	812360000	23893000	0	0	23893000	146;952;1769;3360;3366;3725;4177;4390;4727;4975;5017;6025;6550;6904;7366;7784;9484;9499;9552;9718;9912;10805	0	0	25
322	A0A2H1VE01	A0A2H1VE01	25	25	25	tr|A0A2H1VE01|A0A2H1VE01_SPOFR SFRICE_011285 OS=Spodoptera frugiperda OX=7108 GN=SFRICE_011285 PE=4 SV=1	0	0	25	0	0	25	0	0	25	93.937	0	76.646	0	0	36.3	820150000	0	0	820150000	23433000	0	0	23433000	65;180;1087;1362;1433;1568;2145;2936;3070;4871;5461;5462;6038;6541;7122;7317;7462;7556;8277;8562;8582;8730;10142;11073;11079	0	0	30
167	A0A2H1V5C0	A0A2H1V5C0	13	13	13	tr|A0A2H1V5C0|A0A2H1V5C0_SPOFR T-complex protein 1 subunit delta OS=Spodoptera frugiperda OX=7108 GN=SFRICE_009280 PE=3 SV=1	0	0	13	0	0	13	0	0	13	56.888	0	90.894	0	0	47.3	746550000	0	0	746550000	23330000	0	0	23330000	751;1038;1274;3343;3587;4301;6860;7842;8434;9528;9737;10389;11007	0	0	17
115	A0A2H1V2E1	A0A2H1V2E1	11	11	11	tr|A0A2H1V2E1|A0A2H1V2E1_SPOFR SFRICE_000609 OS=Spodoptera frugiperda OX=7108 GN=SFRICE_000609 PE=4 SV=1	0	0	11	0	0	11	0	0	11	39.168	0	148.15	0	0	42.7	489180000	0	0	489180000	23294000	0	0	23294000	790;2419;2826;3652;3682;4048;5564;9646;10747;10944;11243	0	0	12
112	A0A2H1W066;A0A2H1V2B1	A0A2H1W066;A0A2H1V2B1	4;4	4;4	4;4	tr|A0A2H1W066|A0A2H1W066_SPOFR SFRICE_037547 (Fragment) OS=Spodoptera frugiperda OX=7108 GN=SFRICE_037547 PE=4 SV=1;tr|A0A2H1V2B1|A0A2H1V2B1_SPOFR SFRICE_038524 (Fragment) OS=Spodoptera frugiperda OX=7108 GN=SFRICE_038524 PE=4 SV=1	0	0	4	0	0	4	0	0	4	16.138	0	28.71	0	0	47.7	232430000	0	0	232430000	23243000	0	0	23243000	1761;9973;10534;11020	0	0	7
1424	S5G8T8;P41710;Q64795	S5G8T8;P41710	6;6;1	6;6;1	6;6;1	tr|S5G8T8|S5G8T8_NPVAC Ac-IE-0 OS=Autographa californica nuclear polyhedrosis virus OX=46015 GN=IE-0 PE=4 SV=1;sp|P41710|IE0_NPVAC Immediate-early protein IE-0 OS=Autographa californica nuclear polyhedrosis virus OX=46015 GN=IE0 PE=1 SV=1	0	0	6	0	0	6	0	0	6	30.109	0	33.404	0	0	25.3	255070000	0	0	255070000	23188000	0	0	23188000	1647;2089;3481;6203;7474;10662	0	0	7
248	A0A2H1VA12	A0A2H1VA12	8	8	8	tr|A0A2H1VA12|A0A2H1VA12_SPOFR SFRICE_005158 OS=Spodoptera frugiperda OX=7108 GN=SFRICE_005158 PE=4 SV=1	0	0	8	0	0	8	0	0	8	41.648	0	61.164	0	0	29.4	459560000	0	0	459560000	22978000	0	0	22978000	2337;3829;5530;5967;7437;7734;9240;10579	0	0	13
131	A0A2H1V332	A0A2H1V332	7	7	7	tr|A0A2H1V332|A0A2H1V332_SPOFR Peptide deformylase OS=Spodoptera frugiperda OX=7108 GN=SFRICE_007515 PE=3 SV=1	0	0	7	0	0	7	0	0	7	24.322	0	39.367	0	0	33.8	341090000	0	0	341090000	22739000	0	0	22739000	1008;4383;5193;9799;10020;10021;10589	0	0	8
118	A0A2H1V2G3	A0A2H1V2G3	19	19	19	tr|A0A2H1V2G3|A0A2H1V2G3_SPOFR SFRICE_004564 OS=Spodoptera frugiperda OX=7108 GN=SFRICE_004564 PE=3 SV=1	0	0	19	0	0	19	0	0	19	57.877	0	161.98	0	0	47	708260000	0	0	708260000	22133000	0	0	22133000	177;344;2388;2945;4488;4718;4719;5338;5383;5693;6255;7128;7479;7778;8007;8410;8973;10453;10789	0	0	27
80	A0A2H1V073	A0A2H1V073	7	7	7	tr|A0A2H1V073|A0A2H1V073_SPOFR SFRICE_009948 OS=Spodoptera frugiperda OX=7108 GN=SFRICE_009948 PE=3 SV=1	0	0	7	0	0	7	0	0	7	33.001	0	24.464	0	0	37.5	375880000	0	0	375880000	22111000	0	0	22111000	820;1409;4752;4837;5896;6919;10643	0	0	9
602	A0A2H1VWI7	A0A2H1VWI7	23	23	23	tr|A0A2H1VWI7|A0A2H1VWI7_SPOFR SFRICE_024678 (Fragment) OS=Spodoptera frugiperda OX=7108 GN=SFRICE_024678 PE=4 SV=1	0	0	23	0	0	23	0	0	23	92.051	0	138.76	0	0	38.2	965440000	0	0	965440000	21942000	0	0	21942000	559;1489;1533;1820;2104;2150;2370;3306;3412;3591;4255;5280;5661;5793;5886;6137;7285;9030;9380;9891;10912;10965;11247	0	0	32
765	A0A2H1W6T4;Q8ISR8	A0A2H1W6T4	17;2	17;2	17;2	tr|A0A2H1W6T4|A0A2H1W6T4_SPOFR Polyadenylate-binding protein OS=Spodoptera frugiperda OX=7108 GN=SFRICE_006855 PE=3 SV=1	0	0	17	0	0	17	0	0	17	68.246	0	122.94	0	0	35.5	698560000	0	0	698560000	21830000	0	0	21830000	348;629;2008;2259;2970;3220;4763;4811;4888;4937;5641;5653;7179;7308;7431;8972;11484	0	0	22
909	A0A2H1WFS9	A0A2H1WFS9	22	22	22	tr|A0A2H1WFS9|A0A2H1WFS9_SPOFR SFRICE_016844 OS=Spodoptera frugiperda OX=7108 GN=SFRICE_016844 PE=4 SV=1	0	0	22	0	0	22	0	0	22	147.92	0	250.48	0	0	30.7	1460100000	0	0	1460100000	21792000	0	0	21792000	495;1668;1951;2400;2728;2843;2916;3299;4075;7178;7199;7220;7239;7280;7774;8744;8760;9521;9976;10500;11062;11074	0	0	35
51	A0A0K2CTM7	A0A0K2CTM7	9	2	2	tr|A0A0K2CTM7|A0A0K2CTM7_SPOFR Heat shock protein 70 A1 (Fragment) OS=Spodoptera frugiperda OX=7108 PE=2 SV=1	2	0	9	0	0	2	0	0	2	19.552	0	4.6776	16.3	0	52.8	238570000	0	0	238570000	21688000	0	0	21688000	1252;2438;2584;4397;4673;6870;7459;8324;10023	0	0	3
107	A0A2H1V234	A0A2H1V234	17	17	17	tr|A0A2H1V234|A0A2H1V234_SPOFR SFRICE_002943 (Fragment) OS=Spodoptera frugiperda OX=7108 GN=SFRICE_002943 PE=4 SV=1	0	0	17	0	0	17	0	0	17	89.404	0	157.83	0	0	41.7	662180000	0	0	662180000	21361000	0	0	21361000	1;10;1301;1531;3114;5247;6373;7351;7427;7464;8100;8170;8872;9252;11100;11107;11609	0	0	29
1211	A0A2H1WYZ7;A0A2H1VDW1	A0A2H1WYZ7	21;1	21;1	21;1	tr|A0A2H1WYZ7|A0A2H1WYZ7_SPOFR SFRICE_013163 OS=Spodoptera frugiperda OX=7108 GN=SFRICE_013163 PE=3 SV=1	0	0	21	0	0	21	0	0	21	60.975	0	228.1	0	0	53.9	652020000	0	0	652020000	21033000	0	0	21033000	112;541;910;1332;1630;3712;4736;5025;5117;5364;5565;5566;6628;7070;7542;9470;9472;9473;10289;10296;10676	0	0	24
850	A0A2H1WC16	A0A2H1WC16	13	13	13	tr|A0A2H1WC16|A0A2H1WC16_SPOFR SFRICE_004574 OS=Spodoptera frugiperda OX=7108 GN=SFRICE_004574 PE=4 SV=1	0	0	13	0	0	13	0	0	13	42.015	0	43.181	0	0	50.8	373040000	0	0	373040000	20725000	0	0	20725000	810;1249;1250;1446;4439;5946;6219;7573;9590;9705;10426;10427;10692	0	0	16
784	A0A2H1W8T1	A0A2H1W8T1	7	7	7	tr|A0A2H1W8T1|A0A2H1W8T1_SPOFR SFRICE_000504 OS=Spodoptera frugiperda OX=7108 GN=SFRICE_000504 PE=4 SV=1	0	0	7	0	0	7	0	0	7	36.276	0	68.716	0	0	36.4	329910000	0	0	329910000	20619000	0	0	20619000	1834;2293;3450;3877;4872;5685;8740	0	0	12
797	A0A2H1W9H3	A0A2H1W9H3	12	12	12	tr|A0A2H1W9H3|A0A2H1W9H3_SPOFR SFRICE_021482 OS=Spodoptera frugiperda OX=7108 GN=SFRICE_021482 PE=4 SV=1	0	0	12	0	0	12	0	0	12	49.85	0	61.865	0	0	48.2	471440000	0	0	471440000	20497000	0	0	20497000	616;891;908;2603;4652;4715;5040;5435;6019;6254;6620;11080	0	0	14
144	A0A2H1V3Y5;A0A2H1WAS8	A0A2H1V3Y5;A0A2H1WAS8	8;4	8;4	8;4	tr|A0A2H1V3Y5|A0A2H1V3Y5_SPOFR Serine/threonine-protein phosphatase 2A 55 kDa regulatory subunit B OS=Spodoptera frugiperda OX=7108 GN=SFRICE_015530 PE=3 SV=1;tr|A0A2H1WAS8|A0A2H1WAS8_SPOFR Serine/threonine-protein phosphatase 2A 55 kDa regulatory subunit	0	0	8	0	0	8	0	0	8	56.816	0	103.52	0	0	31.4	470730000	0	0	470730000	20467000	0	0	20467000	3617;4482;4977;5407;5610;7436;8733;10769	0	0	13
510	A0A2H1VQW4	A0A2H1VQW4	37	37	22	tr|A0A2H1VQW4|A0A2H1VQW4_SPOFR SFRICE_013670 OS=Spodoptera frugiperda OX=7108 GN=SFRICE_013670 PE=3 SV=1	0	0	37	0	0	37	0	0	22	139.91	0	155.69	0	0	40.4	1553800000	0	0	1553800000	20445000	0	0	20445000	67;113;1233;1303;1553;2023;2151;2303;2852;3109;3260;3929;3942;4331;4462;4826;5394;5524;5768;5796;5861;6101;6217;6764;6817;6901;7022;8524;8540;8979;9241;9562;9734;9855;11063;11119;11147	0	0	52
1187	A0A2H1WXB2	A0A2H1WXB2	22	22	22	tr|A0A2H1WXB2|A0A2H1WXB2_SPOFR SFRICE_019556 OS=Spodoptera frugiperda OX=7108 GN=SFRICE_019556 PE=4 SV=1	0	0	22	0	0	22	0	0	22	95.483	0	237.34	0	0	46.3	835700000	0	0	835700000	20383000	0	0	20383000	319;398;939;1053;1752;2413;2777;3125;4437;4523;5402;5797;5832;7342;7718;8207;8224;9575;9944;10488;11087;11606	0	0	29
482	A0A2H1VP90	A0A2H1VP90	4	4	4	tr|A0A2H1VP90|A0A2H1VP90_SPOFR SFRICE_032524 OS=Spodoptera frugiperda OX=7108 GN=SFRICE_032524 PE=4 SV=1	0	0	4	0	0	4	0	0	4	19.359	0	20.395	0	0	40.3	121550000	0	0	121550000	20259000	0	0	20259000	4127;4326;6547;10800	0	0	5
1003	A0A2H1WL05	A0A2H1WL05	7	7	7	tr|A0A2H1WL05|A0A2H1WL05_SPOFR SFRICE_022984 OS=Spodoptera frugiperda OX=7108 GN=SFRICE_022984 PE=4 SV=1	0	0	7	0	0	7	0	0	7	25.53	0	15.416	0	0	45.7	261660000	0	0	261660000	20128000	0	0	20128000	966;1899;2998;4070;6272;8307;11154	0	0	8
423	A0A2H1VKD5	A0A2H1VKD5	7	7	7	tr|A0A2H1VKD5|A0A2H1VKD5_SPOFR SFRICE_006476 (Fragment) OS=Spodoptera frugiperda OX=7108 GN=SFRICE_006476 PE=4 SV=1	0	0	7	0	0	7	0	0	7	67.694	0	26.225	0	0	19.6	499770000	0	0	499770000	19991000	0	0	19991000	2298;2597;3082;5459;9948;10138;10598	0	0	13
583	A0A2H1VVD3	A0A2H1VVD3	32	32	32	tr|A0A2H1VVD3|A0A2H1VVD3_SPOFR SFRICE_016377 OS=Spodoptera frugiperda OX=7108 GN=SFRICE_016377 PE=4 SV=1	0	0	32	0	0	32	0	0	32	184.33	0	323.31	0	0	30.2	1618900000	0	0	1618900000	19986000	0	0	19986000	144;168;1029;1573;2662;2941;3513;3580;3622;4102;4118;4619;5174;6075;6725;7021;7151;7301;7409;7473;7515;7862;8267;8837;9047;9086;9569;9889;10258;10604;11045;11625	0	0	47
110	A0A2H1V261	A0A2H1V261	13	13	13	tr|A0A2H1V261|A0A2H1V261_SPOFR SFRICE_003468 OS=Spodoptera frugiperda OX=7108 GN=SFRICE_003468 PE=4 SV=1	0	0	13	0	0	13	0	0	13	62.895	0	84.18	0	0	36.7	578060000	0	0	578060000	19933000	0	0	19933000	363;962;1628;2436;4290;5003;6798;7948;8188;9727;9899;9903;11164	0	0	18
1061	A0A2H1WPC5	A0A2H1WPC5	28	28	28	tr|A0A2H1WPC5|A0A2H1WPC5_SPOFR SFRICE_003573 (Fragment) OS=Spodoptera frugiperda OX=7108 GN=SFRICE_003573 PE=4 SV=1	0	0	28	0	0	28	0	0	28	125.09	0	191.64	0	0	41.3	1131500000	0	0	1131500000	19852000	0	0	19852000	212;675;1104;1583;1666;1935;1965;2080;2211;3287;3743;4191;4589;4840;5799;6140;6186;7617;7737;8042;8099;8350;8446;8821;9111;9141;9854;11033	0	0	34
138	A0A2H1V394	A0A2H1V394	20	20	20	tr|A0A2H1V394|A0A2H1V394_SPOFR SFRICE_003679 (Fragment) OS=Spodoptera frugiperda OX=7108 GN=SFRICE_003679 PE=4 SV=1	0	0	20	0	0	20	0	0	20	129.77	0	206.8	0	0	29.8	1030600000	0	0	1030600000	19820000	0	0	19820000	333;657;763;3126;3761;3997;4042;4798;4894;5130;7058;7193;7357;7426;8038;8272;9332;9540;9765;10826	0	0	29
4	S5G9H0;P41483;A0A097PUU9	S5G9H0;P41483;A0A097PUU9	4;4;4	4;4;4	4;4;4	tr|S5G9H0|S5G9H0_NPVAC Occlusion-derived virus envelope protein OS=Autographa californica nuclear polyhedrosis virus OX=46015 GN=bAcMK096 PE=4 SV=1;sp|P41483|E25_NPVAC Virus envelope protein E25 OS=Autographa californica nuclear polyhedrosis virus OX=46015	0	0	4	0	0	4	0	0	4	25.526	0	67.919	0	0	27.2	218020000	0	0	218020000	19820000	0	0	19820000	2660;9131;10053;10400	0	0	10
976	A0A2H1WJT4	A0A2H1WJT4	5	5	5	tr|A0A2H1WJT4|A0A2H1WJT4_SPOFR SFRICE_021575 OS=Spodoptera frugiperda OX=7108 GN=SFRICE_021575 PE=4 SV=1	0	0	5	0	0	5	0	0	5	22.783	0	40.193	0	0	45.4	157050000	0	0	157050000	19631000	0	0	19631000	852;3288;3304;3305;6410	0	0	11
689	A0A2H1W1Q6	A0A2H1W1Q6	19	19	19	tr|A0A2H1W1Q6|A0A2H1W1Q6_SPOFR SFRICE_000920 (Fragment) OS=Spodoptera frugiperda OX=7108 GN=SFRICE_000920 PE=4 SV=1	0	0	19	0	0	19	0	0	19	74.857	0	88.888	0	0	39.2	638330000	0	0	638330000	19343000	0	0	19343000	311;594;1788;1821;1963;2097;2121;2836;5488;5489;5823;5965;6266;6267;6799;6924;8280;10113;10206	0	0	24
1175	O76484;A0A2H1WWX2	O76484;A0A2H1WWX2	9;9	9;9	9;9	sp|O76484|CSK2A_SPOFR Casein kinase II subunit alpha OS=Spodoptera frugiperda OX=7108 PE=2 SV=1;tr|A0A2H1WWX2|A0A2H1WWX2_SPOFR SFRICE_002425 OS=Spodoptera frugiperda OX=7108 GN=SFRICE_002425 PE=3 SV=1	0	0	9	0	0	9	0	0	9	42.024	0	38.243	0	0	34.8	358140000	0	0	358140000	18849000	0	0	18849000	2313;3020;3302;3303;5805;9865;10557;11520;11633	0	0	13
1218	A0A2H1WZC8	A0A2H1WZC8	27	27	27	tr|A0A2H1WZC8|A0A2H1WZC8_SPOFR SFRICE_001075 OS=Spodoptera frugiperda OX=7108 GN=SFRICE_001075 PE=4 SV=1	0	0	27	0	0	27	0	0	27	128.72	0	185.99	0	0	34.6	1017000000	0	0	1017000000	18834000	0	0	18834000	1551;1597;2193;2652;3701;4015;4086;4578;4883;5242;5296;5880;6375;6988;7068;7141;7172;7272;7832;7860;9347;9771;9772;10119;10197;11412;11516	0	0	34
764	A0A2H1W6Q2	A0A2H1W6Q2	8	8	8	tr|A0A2H1W6Q2|A0A2H1W6Q2_SPOFR SFRICE_011534 OS=Spodoptera frugiperda OX=7108 GN=SFRICE_011534 PE=3 SV=1	0	0	8	0	0	8	0	0	8	41.057	0	77.182	0	0	36.8	357790000	0	0	357790000	18831000	0	0	18831000	496;5729;6065;6496;6794;8264;10161;11180	0	0	10
772	A0A2H1W7H4	A0A2H1W7H4	10	10	10	tr|A0A2H1W7H4|A0A2H1W7H4_SPOFR SFRICE_013516 OS=Spodoptera frugiperda OX=7108 GN=SFRICE_013516 PE=3 SV=1	0	0	10	0	0	10	0	0	10	49.943	0	39.661	0	0	30	336450000	0	0	336450000	18691000	0	0	18691000	8;262;1279;1728;3166;4688;7654;7694;10141;10582	0	0	10
1313	A0A2H1X3Y3	A0A2H1X3Y3	11	11	11	tr|A0A2H1X3Y3|A0A2H1X3Y3_SPOFR SFRICE_023538 OS=Spodoptera frugiperda OX=7108 GN=SFRICE_023538 PE=4 SV=1	0	0	11	0	0	11	0	0	11	50.049	0	36.314	0	0	32.9	448030000	0	0	448030000	18668000	0	0	18668000	1928;2911;3524;3810;3932;5199;6471;6650;7593;10098;10580	0	0	13
304	A0A2H1VD14	A0A2H1VD14	18	18	18	tr|A0A2H1VD14|A0A2H1VD14_SPOFR SFRICE_001261 OS=Spodoptera frugiperda OX=7108 GN=SFRICE_001261 PE=4 SV=1	0	0	18	0	0	18	0	0	18	70.656	0	176.76	0	0	40.3	699640000	0	0	699640000	18412000	0	0	18412000	425;816;1499;3866;4375;4526;5264;5282;5292;6026;6124;6283;9035;9284;9375;9680;10959;10971	0	0	30
181	A0A2H1V667	A0A2H1V667	3	3	3	tr|A0A2H1V667|A0A2H1V667_SPOFR SFRICE_006437 OS=Spodoptera frugiperda OX=7108 GN=SFRICE_006437 PE=4 SV=1	0	0	3	0	0	3	0	0	3	29.207	0	13.907	0	0	22.6	215990000	0	0	215990000	17999000	0	0	17999000	854;7678;8552	0	0	5
1	A0A097PUS9;S5GFU2;P41447;A0A193DTJ1	A0A097PUS9;S5GFU2;P41447;A0A193DTJ1	16;14;14;12	16;14;14;12	16;14;14;12	tr|A0A097PUS9|A0A097PUS9_NPVAC Ac-gta OS=Autographa californica nuclear polyhedrosis virus OX=46015 GN=Ac-gta PE=4 SV=1;tr|S5GFU2|S5GFU2_NPVAC Global transactivator-like protein OS=Autographa californica nuclear polyhedrosis virus OX=46015 GN=bAcMK043 PE=4	0	0	16	0	0	16	0	0	16	59.079	0	66.19	0	0	43.3	539420000	0	0	539420000	17981000	0	0	17981000	1096;1473;3969;4108;4261;4391;4454;6309;6324;7238;8947;9625;9750;9751;9798;11086	0	0	20
1049	A0A2H1WNX3	A0A2H1WNX3	15	15	15	tr|A0A2H1WNX3|A0A2H1WNX3_SPOFR SFRICE_027483 (Fragment) OS=Spodoptera frugiperda OX=7108 GN=SFRICE_027483 PE=4 SV=1	0	0	15	0	0	15	0	0	15	62.212	0	241.8	0	0	45.9	483780000	0	0	483780000	17918000	0	0	17918000	660;2670;5343;5522;5587;5730;5777;6138;7408;8020;8525;8993;9716;9846;10724	0	0	22
1227	A0A2H1WZN8	A0A2H1WZN8	17	17	17	tr|A0A2H1WZN8|A0A2H1WZN8_SPOFR SFRICE_010051 OS=Spodoptera frugiperda OX=7108 GN=SFRICE_010051 PE=4 SV=1	0	0	17	0	0	17	0	0	17	102.97	0	165.44	0	0	31	686730000	0	0	686730000	17609000	0	0	17609000	661;1399;1596;3540;4050;4633;4777;4917;5556;6201;6419;6756;9363;9730;9983;10755;11381	0	0	18
1037	A0A2H1WN59;B3TDY4;B3TDY5	A0A2H1WN59	43;10;7	43;10;7	43;10;7	tr|A0A2H1WN59|A0A2H1WN59_SPOFR Beta-galactosidase OS=Spodoptera frugiperda OX=7108 GN=SFRICE_014378 PE=3 SV=1	0	0	43	0	0	43	0	0	43	318.8	0	296.05	0	0	24.2	2389400000	0	0	2389400000	17314000	0	0	17314000	393;876;897;2452;2785;2922;3036;3180;4389;4407;4470;4475;4672;4853;4875;4931;5112;5384;5512;5686;6058;6685;6804;6826;7023;7244;7465;7500;7729;8625;8966;9601;9726;9945;10467;10477;10668;10680;10845;10897;11049;11177;11462	0	0	61
946	Q26486;A0A2H1WHJ0	Q26486;A0A2H1WHJ0	9;9	9;9	9;9	sp|Q26486|FKBP4_SPOFR 46 kDa FK506-binding nuclear protein OS=Spodoptera frugiperda OX=7108 GN=FKBP46 PE=2 SV=1;tr|A0A2H1WHJ0|A0A2H1WHJ0_SPOFR FK506-binding protein OS=Spodoptera frugiperda OX=7108 GN=SFRICE_004554 PE=3 SV=1	0	0	9	0	0	9	0	0	9	45.809	0	86.481	0	0	30.6	344200000	0	0	344200000	17210000	0	0	17210000	2509;2787;4409;4794;5146;6827;7936;8774;11569	0	0	12
567	A0A2H1VUC4	A0A2H1VUC4	21	21	21	tr|A0A2H1VUC4|A0A2H1VUC4_SPOFR SFRICE_003455 (Fragment) OS=Spodoptera frugiperda OX=7108 GN=SFRICE_003455 PE=3 SV=1	0	0	21	0	0	21	0	0	21	96.192	0	141.19	0	0	39.3	735180000	0	0	735180000	17097000	0	0	17097000	436;738;858;2087;2276;2943;3073;3827;3980;6323;6415;6493;6928;7094;7790;7808;7828;8255;8608;8768;11153	0	0	26
1312	A0A2H1X3T3	A0A2H1X3T3	2	2	2	tr|A0A2H1X3T3|A0A2H1X3T3_SPOFR SFRICE_034438 (Fragment) OS=Spodoptera frugiperda OX=7108 GN=SFRICE_034438 PE=4 SV=1	0	0	2	0	0	2	0	0	2	24.162	0	23.915	0	0	17.5	102360000	0	0	102360000	17059000	0	0	17059000	10704;11621	0	0	4
1234	A0A2H1X028	A0A2H1X028	14	14	14	tr|A0A2H1X028|A0A2H1X028_SPOFR SFRICE_014915 OS=Spodoptera frugiperda OX=7108 GN=SFRICE_014915 PE=4 SV=1	0	0	14	0	0	14	0	0	14	65.313	0	97.806	0	0	35.9	507280000	0	0	507280000	16909000	0	0	16909000	99;100;817;5073;5315;5322;6497;6752;8089;8090;8566;8635;8639;10572	0	0	23
1030	A0A2H1WMR4	A0A2H1WMR4	2	2	2	tr|A0A2H1WMR4|A0A2H1WMR4_SPOFR SFRICE_029936 OS=Spodoptera frugiperda OX=7108 GN=SFRICE_029936 PE=4 SV=1	0	0	2	0	0	2	0	0	2	13.791	0	21.7	0	0	18.9	117070000	0	0	117070000	16725000	0	0	16725000	2049;8317	0	0	8
881	A0A2H1WE78	A0A2H1WE78	3	3	3	tr|A0A2H1WE78|A0A2H1WE78_SPOFR SFRICE_013236 (Fragment) OS=Spodoptera frugiperda OX=7108 GN=SFRICE_013236 PE=4 SV=1	0	0	3	0	0	3	0	0	3	10.313	0	11.543	0	0	59.3	83074000	0	0	83074000	16615000	0	0	16615000	2889;3071;3282	0	0	5
892	A0A2H1WES6	A0A2H1WES6	13	13	13	tr|A0A2H1WES6|A0A2H1WES6_SPOFR SFRICE_013238 (Fragment) OS=Spodoptera frugiperda OX=7108 GN=SFRICE_013238 PE=4 SV=1	0	0	13	0	0	13	0	0	13	57.04	0	138.19	0	0	40.9	394760000	0	0	394760000	16448000	0	0	16448000	443;886;3431;4353;4356;4792;5588;5926;6046;7787;7835;8547;10573	0	0	22
188	A0A2H1V6J8	A0A2H1V6J8	3	3	3	tr|A0A2H1V6J8|A0A2H1V6J8_SPOFR SFRICE_036609 (Fragment) OS=Spodoptera frugiperda OX=7108 GN=SFRICE_036609 PE=4 SV=1	0	0	3	0	0	3	0	0	3	20.557	0	57.097	0	0	30	196860000	0	0	196860000	16405000	0	0	16405000	204;3646;5116	0	0	4
43	P41671;A0A097PV61	P41671;A0A097PV61	2;2	2;2	2;2	sp|P41671|Y118_NPVAC Uncharacterized 18.7 kDa protein in HE65-PK2 intergenic region OS=Autographa californica nuclear polyhedrosis virus OX=46015 PE=4 SV=1;tr|A0A097PV61|A0A097PV61_NPVAC AcOrf-118 OS=Autographa californica nuclear polyhedrosis virus OX=460	0	0	2	0	0	2	0	0	2	18.709	0	8.7147	0	0	17.2	98201000	0	0	98201000	16367000	0	0	16367000	4494;11499	0	0	2
377	A0A2H1VGX5	A0A2H1VGX5	5	5	5	tr|A0A2H1VGX5|A0A2H1VGX5_SPOFR SFRICE_018733 OS=Spodoptera frugiperda OX=7108 GN=SFRICE_018733 PE=4 SV=1	0	0	5	0	0	5	0	0	5	44.164	0	15.26	0	0	19.8	277800000	0	0	277800000	16341000	0	0	16341000	4709;4710;5714;6947;10133	0	0	7
421	A0A2H1VJZ5	A0A2H1VJZ5	34	34	34	tr|A0A2H1VJZ5|A0A2H1VJZ5_SPOFR SFRICE_002475 OS=Spodoptera frugiperda OX=7108 GN=SFRICE_002475 PE=4 SV=1	0	0	34	0	0	34	0	0	34	148.65	0	134.8	0	0	34.8	1149400000	0	0	1149400000	16188000	0	0	16188000	151;489;1166;1461;1971;2147;2227;2972;3015;3230;3421;3817;4322;4328;4935;5395;5838;5841;5915;6050;7677;7693;7848;8807;9385;9489;9662;9756;9773;10026;10171;10349;10459;10746	0	0	38
469	A0A2H1VMX4	A0A2H1VMX4	13	13	13	tr|A0A2H1VMX4|A0A2H1VMX4_SPOFR SFRICE_009439 (Fragment) OS=Spodoptera frugiperda OX=7108 GN=SFRICE_009439 PE=4 SV=1	0	0	13	0	0	13	0	0	13	47.757	0	138.72	0	0	46.4	386820000	0	0	386820000	16117000	0	0	16117000	258;554;2582;2583;3843;3913;5487;6730;7259;9930;10001;10342;11504	0	0	15
1403	J9Z496;A0A2H1W696;A0A2H1W8R3;A0A2H1VFZ6	J9Z496;A0A2H1W696	9;7;2;1	9;7;2;1	9;7;2;1	tr|J9Z496|J9Z496_SPOFR Serine/threonine-protein phosphatase OS=Spodoptera frugiperda OX=7108 PE=2 SV=1;tr|A0A2H1W696|A0A2H1W696_SPOFR Serine/threonine-protein phosphatase (Fragment) OS=Spodoptera frugiperda OX=7108 GN=SFRICE_013327 PE=3 SV=1	0	0	9	0	0	9	0	0	9	35.466	0	135.01	0	0	44	256690000	0	0	256690000	16043000	0	0	16043000	352;2178;3096;6296;7574;7964;8036;9114;11522	0	0	11
624	A0A2H1VXS1	A0A2H1VXS1	5	5	5	tr|A0A2H1VXS1|A0A2H1VXS1_SPOFR SFRICE_002279 OS=Spodoptera frugiperda OX=7108 GN=SFRICE_002279 PE=4 SV=1	0	0	5	0	0	5	0	0	5	34.595	0	13.568	0	0	25.7	218700000	0	0	218700000	15622000	0	0	15622000	336;954;9423;10450;10984	0	0	5
1007	A0A2H1WL99	A0A2H1WL99	6	5	5	tr|A0A2H1WL99|A0A2H1WL99_SPOFR SFRICE_030028 OS=Spodoptera frugiperda OX=7108 GN=SFRICE_030028 PE=4 SV=1	0	0	6	0	0	5	0	0	5	30.222	0	19.847	0	0	30.1	233730000	0	0	233730000	15582000	0	0	15582000	1527;1765;5252;5276;6713;10978	0	0	5
724	A0A2H1W488;A0A2H1WT92	A0A2H1W488	11;2	11;2	4;2	tr|A0A2H1W488|A0A2H1W488_SPOFR SFRICE_030637 (Fragment) OS=Spodoptera frugiperda OX=7108 GN=SFRICE_030637 PE=4 SV=1	0	0	11	0	0	11	0	0	4	45.162	0	76.441	0	0	51	372020000	0	0	372020000	15501000	0	0	15501000	263;3307;5037;5724;6830;7196;10418;10440;11046;11278;11340	0	0	13
399	A0A2H1VIA1;E9KH48	A0A2H1VIA1	20;2	20;2	20;2	tr|A0A2H1VIA1|A0A2H1VIA1_SPOFR 26S proteasome non-ATPase regulatory subunit 2 OS=Spodoptera frugiperda OX=7108 GN=SFRICE_003204 PE=3 SV=1	0	0	20	0	0	20	0	0	20	101.89	0	289.03	0	0	35.6	756920000	0	0	756920000	15447000	0	0	15447000	234;291;540;2128;2247;2808;4116;4329;5789;5851;6287;8848;9652;9670;9979;10114;10397;11139;11219;11525	0	0	30
163	A0A2H1V535	A0A2H1V535	7	7	7	tr|A0A2H1V535|A0A2H1V535_SPOFR SFRICE_004900 OS=Spodoptera frugiperda OX=7108 GN=SFRICE_004900 PE=4 SV=1	0	0	7	0	0	7	0	0	7	32.733	0	29.91	0	0	27.4	261830000	0	0	261830000	15402000	0	0	15402000	90;243;545;1621;2714;10363;10364	0	0	8
921	A0A2H1WG78	A0A2H1WG78	8	8	8	tr|A0A2H1WG78|A0A2H1WG78_SPOFR 40S ribosomal protein SA OS=Spodoptera frugiperda OX=7108 GN=SFRICE_014352 PE=3 SV=1	0	0	8	0	0	8	0	0	8	33.483	0	65.387	0	0	43.6	167400000	0	0	167400000	15218000	0	0	15218000	1021;1022;2573;2992;5974;8279;9244;11091	0	0	13
342	A0A2H1VF18	A0A2H1VF18	5	5	5	tr|A0A2H1VF18|A0A2H1VF18_SPOFR SFRICE_017562 OS=Spodoptera frugiperda OX=7108 GN=SFRICE_017562 PE=4 SV=1	0	0	5	0	0	5	0	0	5	30.675	0	20.372	0	0	23.8	151360000	0	0	151360000	15136000	0	0	15136000	3214;4281;4978;5656;10649	0	0	5
1106	A0A2H1WSF0	A0A2H1WSF0	11	11	11	tr|A0A2H1WSF0|A0A2H1WSF0_SPOFR SFRICE_024565 OS=Spodoptera frugiperda OX=7108 GN=SFRICE_024565 PE=4 SV=1	0	0	11	0	0	11	0	0	11	77.417	0	70.077	0	0	22.5	526280000	0	0	526280000	15037000	0	0	15037000	806;1314;1760;3134;3918;4100;4212;5266;10057;10878;11360	0	0	15
870	A0A2H1WDB3	A0A2H1WDB3	14	14	14	tr|A0A2H1WDB3|A0A2H1WDB3_SPOFR SFRICE_023531 (Fragment) OS=Spodoptera frugiperda OX=7108 GN=SFRICE_023531 PE=4 SV=1	0	0	14	0	0	14	0	0	14	74.714	0	122.12	0	0	33.1	495470000	0	0	495470000	15014000	0	0	15014000	254;840;1227;1736;2244;3488;5707;6092;6578;9443;9907;10867;10890;11297	0	0	20
116	A0A2H1V2E8	A0A2H1V2E8	16	16	16	tr|A0A2H1V2E8|A0A2H1V2E8_SPOFR SFRICE_000619 OS=Spodoptera frugiperda OX=7108 GN=SFRICE_000619 PE=3 SV=1	0	0	16	0	0	16	0	0	16	57.741	0	74.372	0	0	49.5	477810000	0	0	477810000	14931000	0	0	14931000	58;400;483;855;863;1388;3338;4541;5325;6432;7433;7767;9567;9714;10227;10729	0	0	19
318	A0A2H1VDQ4	A0A2H1VDQ4	24	24	24	tr|A0A2H1VDQ4|A0A2H1VDQ4_SPOFR SFRICE_013140 (Fragment) OS=Spodoptera frugiperda OX=7108 GN=SFRICE_013140 PE=4 SV=1	0	0	24	0	0	24	0	0	24	155.07	0	253.85	0	0	29.5	1007500000	0	0	1007500000	14601000	0	0	14601000	424;485;537;1018;2102;3392;3666;3899;5408;7636;7650;7763;8231;9012;9020;9029;9321;9403;9431;10130;10857;10933;11364;11568	0	0	34
137	A0A2H1V392	A0A2H1V392	21	21	21	tr|A0A2H1V392|A0A2H1V392_SPOFR SFRICE_007214 OS=Spodoptera frugiperda OX=7108 GN=SFRICE_007214 PE=3 SV=1	0	0	21	0	0	21	0	0	21	89.157	0	122.42	0	0	42.8	642260000	0	0	642260000	14597000	0	0	14597000	366;950;1331;2085;2240;2468;2706;3656;4838;4886;5313;5472;5669;5867;6385;7534;8378;9245;10419;10472;10931	0	0	25
1002	A0A2H1WL04	A0A2H1WL04	13	13	12	tr|A0A2H1WL04|A0A2H1WL04_SPOFR SFRICE_013332 OS=Spodoptera frugiperda OX=7108 GN=SFRICE_013332 PE=3 SV=1	0	0	13	0	0	13	0	0	12	47.696	0	90.325	0	0	46.7	393460000	0	0	393460000	14573000	0	0	14573000	609;671;958;2129;3662;5316;6959;8214;8592;8912;9787;9824;10256	0	0	20
983	A0A2H1WKA2	A0A2H1WKA2	12	12	12	tr|A0A2H1WKA2|A0A2H1WKA2_SPOFR SFRICE_025319 OS=Spodoptera frugiperda OX=7108 GN=SFRICE_025319 PE=3 SV=1	0	0	12	0	0	12	0	0	12	46.05	0	47.157	0	0	45.1	332480000	0	0	332480000	14456000	0	0	14456000	566;1415;2483;2502;2561;3830;4392;5012;7531;7618;9774;10188	0	0	15
1131	A0A2H1WTV5	A0A2H1WTV5	7	7	7	tr|A0A2H1WTV5|A0A2H1WTV5_SPOFR SFRICE_013847 (Fragment) OS=Spodoptera frugiperda OX=7108 GN=SFRICE_013847 PE=4 SV=1	0	0	7	0	0	7	0	0	7	35.979	0	45.304	0	0	28.9	201030000	0	0	201030000	14360000	0	0	14360000	360;1138;1643;3216;4693;7135;10827	0	0	8
1172	A0A2H1WWN2	A0A2H1WWN2	11	11	11	tr|A0A2H1WWN2|A0A2H1WWN2_SPOFR SFRICE_002427 OS=Spodoptera frugiperda OX=7108 GN=SFRICE_002427 PE=4 SV=1	0	0	11	0	0	11	0	0	11	68.839	0	103.42	0	0	33	386420000	0	0	386420000	14312000	0	0	14312000	925;1796;2355;2978;3535;3613;4428;5891;6341;7486;9953	0	0	16
491	A0A2H1VPV2	A0A2H1VPV2	3	3	3	tr|A0A2H1VPV2|A0A2H1VPV2_SPOFR SFRICE_010986 OS=Spodoptera frugiperda OX=7108 GN=SFRICE_010986 PE=4 SV=1	0	0	3	0	0	3	0	0	3	14.088	0	3.8192	0	0	22.7	141290000	0	0	141290000	14129000	0	0	14129000	2021;5428;11611	0	0	3
663	V5ND41;A0A2H1W0E4	V5ND41;A0A2H1W0E4	9;9	9;9	9;9	tr|V5ND41|V5ND41_SPOFR DnaJ OS=Spodoptera frugiperda OX=7108 PE=2 SV=1;tr|A0A2H1W0E4|A0A2H1W0E4_SPOFR SFRICE014504.2 OS=Spodoptera frugiperda OX=7108 GN=SFRICE014504.2 PE=3 SV=1	0	0	9	0	0	9	0	0	9	45.461	0	104.41	0	0	35.5	281460000	0	0	281460000	14073000	0	0	14073000	351;1759;3372;3612;4237;6131;7959;9725;11329	0	0	15
558	A0A2H1VTV2	A0A2H1VTV2	42	42	41	tr|A0A2H1VTV2|A0A2H1VTV2_SPOFR SFRICE_008973 (Fragment) OS=Spodoptera frugiperda OX=7108 GN=SFRICE_008973 PE=4 SV=1	0	0	42	0	0	42	0	0	41	152.33	0	202.01	0	0	40.4	1095600000	0	0	1095600000	13869000	0	0	13869000	270;481;482;996;1019;1024;1043;1161;1607;2073;2208;2299;2435;2479;2627;3316;3530;3790;3965;4817;4868;4954;5214;5281;5323;5353;5468;5991;6205;7335;7352;7404;7418;8005;8217;8304;8305;8553;9955;10407;10412;10657	0	0	51
834	A0A2H1WB70;A0A2H1WCF0;A0A2H1W426	A0A2H1WB70	10;1;1	10;1;1	10;1;1	tr|A0A2H1WB70|A0A2H1WB70_SPOFR SFRICE_026911 OS=Spodoptera frugiperda OX=7108 GN=SFRICE_026911 PE=3 SV=1	0	0	10	0	0	10	0	0	10	60.441	0	80.625	0	0	27.4	399340000	0	0	399340000	13770000	0	0	13770000	2702;2946;3200;3597;4515;7228;7892;9748;10568;11002	0	0	11
1219	A0A2H1WZD6	A0A2H1WZD6	4	4	4	tr|A0A2H1WZD6|A0A2H1WZD6_SPOFR SFRICE_038401 (Fragment) OS=Spodoptera frugiperda OX=7108 GN=SFRICE_038401 PE=4 SV=1	0	0	4	0	0	4	0	0	4	14.366	0	21.471	0	0	53	110110000	0	0	110110000	13764000	0	0	13764000	731;1710;2763;11528	0	0	5
600	A0A2H1VWE7	A0A2H1VWE7	45	45	45	tr|A0A2H1VWE7|A0A2H1VWE7_SPOFR SFRICE_036926 OS=Spodoptera frugiperda OX=7108 GN=SFRICE_036926 PE=4 SV=1	0	0	45	0	0	45	0	0	45	203.27	0	250.41	0	0	32.4	1464500000	0	0	1464500000	13687000	0	0	13687000	511;773;802;1182;1285;1519;1957;2275;3280;3788;3891;4286;4524;4835;4956;5074;5250;5557;5873;5879;6184;6386;6481;6525;6528;6814;7143;7161;7895;8141;8142;8261;8715;8804;8806;8927;9570;9637;9729;9763;9904;10193;10194;10881;10967	0	0	54
593	E2J8A8;A0A2H1VVV9	E2J8A8;A0A2H1VVV9	5;5	5;5	5;5	tr|E2J8A8|E2J8A8_SPOFR Cathepsin L-like proteinase OS=Spodoptera frugiperda OX=7108 PE=2 SV=1;tr|A0A2H1VVV9|A0A2H1VVV9_SPOFR SFRICE_003849 OS=Spodoptera frugiperda OX=7108 GN=SFRICE_003849 PE=3 SV=1	0	0	5	0	0	5	0	0	5	38.289	0	72.299	0	0	28.2	177110000	0	0	177110000	13624000	0	0	13624000	1112;3688;7402;7477;9420	0	0	7
8	S5G9C1;P41458;A0A097PUV6	S5G9C1;P41458;A0A097PUV6	8;8;8	8;8;8	8;8;8	tr|S5G9C1|S5G9C1_NPVAC Viral capsid associated protein OS=Autographa californica nuclear polyhedrosis virus OX=46015 GN=bAcMK056 PE=4 SV=1;sp|P41458|AC54_NPVAC Protein AC54 OS=Autographa californica nuclear polyhedrosis virus OX=46015 GN=AC54 PE=1 SV=1;tr|	0	0	8	0	0	8	0	0	8	42.094	0	16.381	0	0	28.2	285800000	0	0	285800000	13610000	0	0	13610000	387;4385;5274;5454;7423;9361;9578;11517	0	0	9
125	A0A2H1V2P6	A0A2H1V2P6	6	6	3	tr|A0A2H1V2P6|A0A2H1V2P6_SPOFR SFRICE_003235 (Fragment) OS=Spodoptera frugiperda OX=7108 GN=SFRICE_003235 PE=4 SV=1	0	0	6	0	0	6	0	0	3	50.488	0	22.714	0	0	18.6	258450000	0	0	258450000	13602000	0	0	13602000	3023;3228;3749;6437;8167;10640	0	0	8
1008	A0A2H1WLA4	A0A2H1WLA4	8	8	8	tr|A0A2H1WLA4|A0A2H1WLA4_SPOFR SFRICE_011971 (Fragment) OS=Spodoptera frugiperda OX=7108 GN=SFRICE_011971 PE=4 SV=1	0	0	8	0	0	8	0	0	8	27.08	0	25.919	0	0	34	216740000	0	0	216740000	13546000	0	0	13546000	771;5072;5458;5757;6380;6412;9833;10506	0	0	11
991	A0A2H1WKH1	A0A2H1WKH1	15	15	15	tr|A0A2H1WKH1|A0A2H1WKH1_SPOFR SFRICE_000736 OS=Spodoptera frugiperda OX=7108 GN=SFRICE_000736 PE=3 SV=1	0	0	15	0	0	15	0	0	15	71.122	0	59.523	0	0	38.2	500970000	0	0	500970000	13540000	0	0	13540000	767;1786;2712;3271;3846;4572;4637;5622;5973;6322;6838;7710;9477;10083;10923	0	0	18
571	A0A2H1VUL8	A0A2H1VUL8	8	8	8	tr|A0A2H1VUL8|A0A2H1VUL8_SPOFR SFRICE_017460 OS=Spodoptera frugiperda OX=7108 GN=SFRICE_017460 PE=4 SV=1	0	0	8	0	0	8	0	0	8	57.521	0	61.541	0	0	23.3	365430000	0	0	365430000	13534000	0	0	13534000	293;1502;2425;2426;3100;5398;8981;10905	0	0	15
1075	A0A2H1WQ58	A0A2H1WQ58	4	4	4	tr|A0A2H1WQ58|A0A2H1WQ58_SPOFR SFRICE_036736 (Fragment) OS=Spodoptera frugiperda OX=7108 GN=SFRICE_036736 PE=4 SV=1	0	0	4	0	0	4	0	0	4	15.411	0	32.212	0	0	49.3	107920000	0	0	107920000	13490000	0	0	13490000	683;722;1313;5916	0	0	6
969	A0A2H1WJE8	A0A2H1WJE8	9	9	9	tr|A0A2H1WJE8|A0A2H1WJE8_SPOFR SFRICE_013366 OS=Spodoptera frugiperda OX=7108 GN=SFRICE_013366 PE=4 SV=1	0	0	9	0	0	9	0	0	9	39.746	0	48.719	0	0	55.8	161730000	0	0	161730000	13477000	0	0	13477000	669;2149;3290;5623;7520;7976;8601;8647;8858	0	0	13
674	A0A2H1W0V2	A0A2H1W0V2	3	3	3	tr|A0A2H1W0V2|A0A2H1W0V2_SPOFR SFRICE_021201 OS=Spodoptera frugiperda OX=7108 GN=SFRICE_021201 PE=4 SV=1	0	0	3	0	0	3	0	0	3	18.16	0	13.183	0	0	29.8	147830000	0	0	147830000	13440000	0	0	13440000	3136;4053;8185	0	0	3
610	A0A2H1VWU4	A0A2H1VWU4	15	15	15	tr|A0A2H1VWU4|A0A2H1VWU4_SPOFR SFRICE_020048 (Fragment) OS=Spodoptera frugiperda OX=7108 GN=SFRICE_020048 PE=3 SV=1	0	0	15	0	0	15	0	0	15	76.795	0	102.63	0	0	30	452910000	0	0	452910000	13321000	0	0	13321000	753;841;2206;3158;4791;5697;6265;6675;7049;7501;9438;10186;10187;10237;11593	0	0	16
1259	A0A2H1X176	A0A2H1X176	12	12	12	tr|A0A2H1X176|A0A2H1X176_SPOFR SFRICE_010032 OS=Spodoptera frugiperda OX=7108 GN=SFRICE_010032 PE=3 SV=1	0	0	12	0	0	12	0	0	12	59.08	0	64.39	0	0	35.9	408850000	0	0	408850000	13189000	0	0	13189000	1289;2351;3700;4535;5737;5826;6613;6886;9251;9346;10627;11181	0	0	13
845	A0A2H1WBK4	A0A2H1WBK4	14	14	14	tr|A0A2H1WBK4|A0A2H1WBK4_SPOFR SFRICE_011710 (Fragment) OS=Spodoptera frugiperda OX=7108 GN=SFRICE_011710 PE=4 SV=1	0	0	14	0	0	14	0	0	14	65.953	0	81.513	0	0	39.9	395650000	0	0	395650000	13188000	0	0	13188000	2017;2372;2567;2786;2797;4252;6182;6369;6474;6851;7325;8865;10099;10100	0	0	17
837	A0A2H1WBC3	A0A2H1WBC3	19	19	19	tr|A0A2H1WBC3|A0A2H1WBC3_SPOFR SFRICE_018956 OS=Spodoptera frugiperda OX=7108 GN=SFRICE_018956 PE=3 SV=1	0	0	19	0	0	19	0	0	19	94.033	0	92.85	0	0	37.4	566330000	0	0	566330000	13170000	0	0	13170000	33;879;2071;2239;2679;2880;3519;3710;5562;6049;6221;7844;8580;9128;9387;9926;10701;10823;11262	0	0	24
646	A0A2H1VZI7	A0A2H1VZI7	9	9	9	tr|A0A2H1VZI7|A0A2H1VZI7_SPOFR SFRICE_000204 OS=Spodoptera frugiperda OX=7108 GN=SFRICE_000204 PE=4 SV=1	0	0	9	0	0	9	0	0	9	35.366	0	140.89	0	0	57.8	248600000	0	0	248600000	13084000	0	0	13084000	1885;2301;3422;4047;4536;4537;4668;6796;6883	0	0	12
274	A0A2H1VBA5	A0A2H1VBA5	8	8	8	tr|A0A2H1VBA5|A0A2H1VBA5_SPOFR SFRICE_017992 OS=Spodoptera frugiperda OX=7108 GN=SFRICE_017992 PE=4 SV=1	0	0	8	0	0	8	0	0	8	34.077	0	40.057	0	0	36.4	181200000	0	0	181200000	12943000	0	0	12943000	349;2559;3219;3221;4265;7708;7819;11106	0	0	10
1064	A0A2H1WPJ0	A0A2H1WPJ0	6	6	6	tr|A0A2H1WPJ0|A0A2H1WPJ0_SPOFR SFRICE_004378 OS=Spodoptera frugiperda OX=7108 GN=SFRICE_004378 PE=4 SV=1	0	0	6	0	0	6	0	0	6	40.147	0	13.887	0	0	26.2	178870000	0	0	178870000	12777000	0	0	12777000	2103;3165;5804;7441;7998;10463	0	0	7
1226	A0A2H1WZK2	A0A2H1WZK2	7	7	7	tr|A0A2H1WZK2|A0A2H1WZK2_SPOFR SFRICE_024900 OS=Spodoptera frugiperda OX=7108 GN=SFRICE_024900 PE=4 SV=1	0	0	7	0	0	7	0	0	7	30.231	0	66.849	0	0	41.1	216930000	0	0	216930000	12761000	0	0	12761000	572;1967;2745;2904;6320;6321;9230	0	0	10
693	A0A2H1W1T9	A0A2H1W1T9	8	8	8	tr|A0A2H1W1T9|A0A2H1W1T9_SPOFR SFRICE_000184 OS=Spodoptera frugiperda OX=7108 GN=SFRICE_000184 PE=3 SV=1	0	0	8	0	0	8	0	0	8	49.161	0	86.548	0	0	28.9	318940000	0	0	318940000	12758000	0	0	12758000	713;4253;4434;5241;7012;9822;10168;10409	0	0	11
1243	A0A2H1X0L0	A0A2H1X0L0	13	13	13	tr|A0A2H1X0L0|A0A2H1X0L0_SPOFR SFRICE_015133 OS=Spodoptera frugiperda OX=7108 GN=SFRICE_015133 PE=4 SV=1	0	0	13	0	0	13	0	0	13	63.99	0	124.45	0	0	39.4	394380000	0	0	394380000	12722000	0	0	12722000	971;1586;2272;4510;4732;5013;6484;6667;6863;7385;9014;9305;10660	0	0	18
694	A0A2H1W1X7	A0A2H1W1X7	9	9	9	tr|A0A2H1W1X7|A0A2H1W1X7_SPOFR ATP synthase subunit alpha OS=Spodoptera frugiperda OX=7108 GN=SFRICE_003400 PE=3 SV=1	0	0	9	0	0	9	0	0	9	59.831	0	38.748	0	0	21.2	419490000	0	0	419490000	12712000	0	0	12712000	34;963;3453;3741;7268;9464;9599;10609;10958	0	0	10
1307	A0A2H1X3I6	A0A2H1X3I6	7	7	7	tr|A0A2H1X3I6|A0A2H1X3I6_SPOFR SFRICE_025255 (Fragment) OS=Spodoptera frugiperda OX=7108 GN=SFRICE_025255 PE=4 SV=1	0	0	7	0	0	7	0	0	7	37.178	0	37.597	0	0	22.3	251860000	0	0	251860000	12593000	0	0	12593000	2225;2226;2289;2576;7269;7360;8672	0	0	8
1205	A0A2H1WYV1	A0A2H1WYV1	12	12	12	tr|A0A2H1WYV1|A0A2H1WYV1_SPOFR SFRICE_024049 (Fragment) OS=Spodoptera frugiperda OX=7108 GN=SFRICE_024049 PE=4 SV=1	0	0	12	0	0	12	0	0	12	35.164	0	52.241	0	0	48.9	289400000	0	0	289400000	12583000	0	0	12583000	137;2395;2396;2608;3659;4198;4395;6350;8197;8948;9821;10683	0	0	20
890	A0A2H1WEQ7	A0A2H1WEQ7	5	5	5	tr|A0A2H1WEQ7|A0A2H1WEQ7_SPOFR Inhibitor of growth protein OS=Spodoptera frugiperda OX=7108 GN=SFRICE_002317 PE=3 SV=1	0	0	5	0	0	5	0	0	5	36.793	0	14.891	0	0	23.8	137420000	0	0	137420000	12493000	0	0	12493000	2456;3903;6337;6342;9986	0	0	7
236	A0A2H1V9B8;A0A2H1V7M1	A0A2H1V9B8;A0A2H1V7M1	5;4	5;4	5;4	tr|A0A2H1V9B8|A0A2H1V9B8_SPOFR SFRICE_033467 (Fragment) OS=Spodoptera frugiperda OX=7108 GN=SFRICE_033467 PE=4 SV=1;tr|A0A2H1V7M1|A0A2H1V7M1_SPOFR SFRICE_036482 (Fragment) OS=Spodoptera frugiperda OX=7108 GN=SFRICE_036482 PE=4 SV=1	0	0	5	0	0	5	0	0	5	24.032	0	12.929	0	0	31.9	112440000	0	0	112440000	12493000	0	0	12493000	117;3750;5839;7904;8915	0	0	6
182	A0A2H1V6A1	A0A2H1V6A1	2	2	2	tr|A0A2H1V6A1|A0A2H1V6A1_SPOFR SFRICE_005387 OS=Spodoptera frugiperda OX=7108 GN=SFRICE_005387 PE=4 SV=1	0	0	2	0	0	2	0	0	2	22.673	0	3.1488	0	0	12	87145000	0	0	87145000	12449000	0	0	12449000	1482;4876	0	0	2
1111	A0A2H1WSN6	A0A2H1WSN6	3	3	3	tr|A0A2H1WSN6|A0A2H1WSN6_SPOFR SFRICE_033685 (Fragment) OS=Spodoptera frugiperda OX=7108 GN=SFRICE_033685 PE=4 SV=1	0	0	3	0	0	3	0	0	3	25.588	0	18.5	0	0	18.4	135130000	0	0	135130000	12285000	0	0	12285000	3977;4285;8627	0	0	3
226	A0A2H1V8P7	A0A2H1V8P7	7	7	7	tr|A0A2H1V8P7|A0A2H1V8P7_SPOFR SFRICE_003049 (Fragment) OS=Spodoptera frugiperda OX=7108 GN=SFRICE_003049 PE=4 SV=1	0	0	7	0	0	7	0	0	7	53.052	0	14.4	0	0	17.1	219970000	0	0	219970000	12220000	0	0	12220000	214;778;7181;8658;8943;9032;10513	0	0	9
392	A0A2H1VHS7	A0A2H1VHS7	5	5	5	tr|A0A2H1VHS7|A0A2H1VHS7_SPOFR SFRICE_004482 OS=Spodoptera frugiperda OX=7108 GN=SFRICE_004482 PE=4 SV=1	0	0	5	0	0	5	0	0	5	22.557	0	46.675	0	0	47.7	122020000	0	0	122020000	12202000	0	0	12202000	4038;6240;6300;7173;9534	0	0	8
500	A0A2H1VQ91	A0A2H1VQ91	5	5	5	tr|A0A2H1VQ91|A0A2H1VQ91_SPOFR SFRICE_022802 OS=Spodoptera frugiperda OX=7108 GN=SFRICE_022802 PE=4 SV=1	0	0	5	0	0	5	0	0	5	19.572	0	20.432	0	0	30.9	133720000	0	0	133720000	12156000	0	0	12156000	3188;3645;3953;3954;9739	0	0	7
886	A0A2H1WEI5	A0A2H1WEI5	13	13	13	tr|A0A2H1WEI5|A0A2H1WEI5_SPOFR SFRICE_003979 OS=Spodoptera frugiperda OX=7108 GN=SFRICE_003979 PE=4 SV=1	0	0	13	0	0	13	0	0	13	74.321	0	94.564	0	0	28.3	471960000	0	0	471960000	12101000	0	0	12101000	194;1766;2033;4501;5666;5767;6179;7204;8556;8834;8846;10438;10943	0	0	14
86	A0A2H1V0N6	A0A2H1V0N6	5	5	5	tr|A0A2H1V0N6|A0A2H1V0N6_SPOFR SFRICE_030349 (Fragment) OS=Spodoptera frugiperda OX=7108 GN=SFRICE_030349 PE=3 SV=1	0	0	5	0	0	5	0	0	5	39.029	0	8.9339	0	0	16.6	192880000	0	0	192880000	12055000	0	0	12055000	233;2844;4130;5644;7967	0	0	5
1155	A0A2H1WV61	A0A2H1WV61	7	7	7	tr|A0A2H1WV61|A0A2H1WV61_SPOFR SFRICE_004924 OS=Spodoptera frugiperda OX=7108 GN=SFRICE_004924 PE=4 SV=1	0	0	7	0	0	7	0	0	7	67.684	0	52.164	0	0	17.4	379830000	0	0	379830000	11870000	0	0	11870000	77;604;1217;2762;3887;6424;7375	0	0	8
83	A0A2H1V0E3	A0A2H1V0E3	15	15	15	tr|A0A2H1V0E3|A0A2H1V0E3_SPOFR SFRICE_004074 (Fragment) OS=Spodoptera frugiperda OX=7108 GN=SFRICE_004074 PE=4 SV=1	0	0	15	0	0	15	0	0	15	69.851	0	79.615	0	0	38	377020000	0	0	377020000	11782000	0	0	11782000	1033;2237;2482;2552;3915;5298;6991;7103;7267;7931;8729;9433;9527;10048;11567	0	0	23
202	A0A2H1V7V6	A0A2H1V7V6	13	3	3	tr|A0A2H1V7V6|A0A2H1V7V6_SPOFR SFRICE_034713 (Fragment) OS=Spodoptera frugiperda OX=7108 GN=SFRICE_034713 PE=3 SV=1	0	0	13	0	0	3	0	0	3	30.438	0	11.196	0	0	62.1	175510000	0	0	175510000	11701000	0	0	11701000	1393;2144;3952;4120;5301;6881;7764;8263;8489;8600;9125;9142;9782	0	0	4
621	A0A2H1VXJ1	A0A2H1VXJ1	7	7	7	tr|A0A2H1VXJ1|A0A2H1VXJ1_SPOFR SFRICE_017924 (Fragment) OS=Spodoptera frugiperda OX=7108 GN=SFRICE_017924 PE=4 SV=1	0	0	7	0	0	7	0	0	7	40.25	0	30.777	0	0	34	196990000	0	0	196990000	11588000	0	0	11588000	0;370;1280;7761;8340;8543;8618	0	0	11
607	A0A2H1VWP4	A0A2H1VWP4	11	11	11	tr|A0A2H1VWP4|A0A2H1VWP4_SPOFR SFRICE_006340 OS=Spodoptera frugiperda OX=7108 GN=SFRICE_006340 PE=3 SV=1	0	0	11	0	0	11	0	0	11	44.505	0	24.567	0	0	36	207470000	0	0	207470000	11526000	0	0	11526000	102;598;1860;3437;3625;3766;4145;4302;6485;6575;7057	0	0	13
532	A0A2H1VRR1	A0A2H1VRR1	4	4	4	tr|A0A2H1VRR1|A0A2H1VRR1_SPOFR SFRICE_013886 OS=Spodoptera frugiperda OX=7108 GN=SFRICE_013886 PE=4 SV=1	0	0	4	0	0	4	0	0	4	22.946	0	29.514	0	0	38.1	103080000	0	0	103080000	11453000	0	0	11453000	1221;6647;7169;9803	0	0	4
1138	A0A2H1WUB1	A0A2H1WUB1	26	26	26	tr|A0A2H1WUB1|A0A2H1WUB1_SPOFR SFRICE_007043 OS=Spodoptera frugiperda OX=7108 GN=SFRICE_007043 PE=4 SV=1	0	0	26	0	0	26	0	0	26	166.96	0	209.75	0	0	23.6	855570000	0	0	855570000	11408000	0	0	11408000	232;375;391;916;917;1099;1158;1637;2454;2604;3924;4229;4933;5985;6013;6295;7118;7942;8013;9432;9452;10602;10806;10862;10863;11620	0	0	30
688	A0A2H1W1N6	A0A2H1W1N6	16	16	16	tr|A0A2H1W1N6|A0A2H1W1N6_SPOFR SFRICE_023535 (Fragment) OS=Spodoptera frugiperda OX=7108 GN=SFRICE_023535 PE=4 SV=1	0	0	16	0	0	16	0	0	16	145.43	0	89.053	0	0	17.4	692890000	0	0	692890000	11359000	0	0	11359000	564;565;1187;2494;4388;5694;5771;7116;7826;8108;8712;9081;9153;9488;9591;11323	0	0	19
279	A0A2H1VBR5;A0A2H1WN40	A0A2H1VBR5	13;1	13;1	13;1	tr|A0A2H1VBR5|A0A2H1VBR5_SPOFR SFRICE_008952 (Fragment) OS=Spodoptera frugiperda OX=7108 GN=SFRICE_008952 PE=4 SV=1	0	0	13	0	0	13	0	0	13	72.031	0	86.458	0	0	30.7	351620000	0	0	351620000	11343000	0	0	11343000	720;2774;5183;5294;6500;8974;9180;9275;9661;9836;10091;10597;10721	0	0	18
1220	A0A2H1WZF0	A0A2H1WZF0	7	7	7	tr|A0A2H1WZF0|A0A2H1WZF0_SPOFR SFRICE_032032 (Fragment) OS=Spodoptera frugiperda OX=7108 GN=SFRICE_032032 PE=4 SV=1	0	0	7	0	0	7	0	0	7	40.926	0	17.964	0	0	25.3	226290000	0	0	226290000	11314000	0	0	11314000	2717;6603;7820;8360;9594;10232;10848	0	0	8
573	A0A2H1VUR2	A0A2H1VUR2	5	5	5	tr|A0A2H1VUR2|A0A2H1VUR2_SPOFR SFRICE_028033 OS=Spodoptera frugiperda OX=7108 GN=SFRICE_028033 PE=4 SV=1	0	0	5	0	0	5	0	0	5	24.031	0	15.474	0	0	26.1	135200000	0	0	135200000	11267000	0	0	11267000	2224;6393;8414;8817;8971	0	0	7
395	Q95V31;A0A2H1VI47	Q95V31;A0A2H1VI47	4;4	4;4	4;4	sp|Q95V31|RS16_SPOFR 40S ribosomal protein S16 OS=Spodoptera frugiperda OX=7108 GN=RpS16 PE=2 SV=1;tr|A0A2H1VI47|A0A2H1VI47_SPOFR SFRICE_008386 OS=Spodoptera frugiperda OX=7108 GN=SFRICE_008386 PE=3 SV=1	0	0	4	0	0	4	0	0	4	17.01	0	8.1631	0	0	27.8	134930000	0	0	134930000	11244000	0	0	11244000	513;3269;6294;10689	0	0	4
1009	A0A2H1WLC9	A0A2H1WLC9	9	9	9	tr|A0A2H1WLC9|A0A2H1WLC9_SPOFR SFRICE_001285 OS=Spodoptera frugiperda OX=7108 GN=SFRICE_001285 PE=4 SV=1	0	0	9	0	0	9	0	0	9	51.667	0	55.681	0	0	33.1	269750000	0	0	269750000	11240000	0	0	11240000	505;3623;4406;4647;4685;7044;7582;8012;10681	0	0	11
383	A0A2H1VH44;A0A2H1WCU0	A0A2H1VH44	11;1	11;1	5;1	tr|A0A2H1VH44|A0A2H1VH44_SPOFR T-complex protein 1 subunit eta OS=Spodoptera frugiperda OX=7108 GN=SFRICE_005225 PE=3 SV=1	0	0	11	0	0	11	0	0	5	56.596	0	60.322	0	0	27.9	369270000	0	0	369270000	11190000	0	0	11190000	134;257;982;1483;2354;3252;3528;6233;9166;9586;10855	0	0	18
883	A0A2H1WEE7	A0A2H1WEE7	5	5	5	tr|A0A2H1WEE7|A0A2H1WEE7_SPOFR SFRICE_007189 OS=Spodoptera frugiperda OX=7108 GN=SFRICE_007189 PE=4 SV=1	0	0	5	0	0	5	0	0	5	56.561	0	44.001	0	0	26	167070000	0	0	167070000	11138000	0	0	11138000	789;2268;3647;8810;10679	0	0	7
1034	A0A2H1WN07	A0A2H1WN07	22	13	13	tr|A0A2H1WN07|A0A2H1WN07_SPOFR SFRICE_015516 (Fragment) OS=Spodoptera frugiperda OX=7108 GN=SFRICE_015516 PE=4 SV=1	0	0	22	0	0	13	0	0	13	92.657	0	75.647	0	0	40.3	499310000	0	0	499310000	11096000	0	0	11096000	2;231;1233;1236;1303;3872;3942;4826;6056;6059;6081;6207;6662;6901;7022;7237;8979;9172;9241;9315;11127;11147	0	0	17
475	A0A2H1VNI9	A0A2H1VNI9	36	30	30	tr|A0A2H1VNI9|A0A2H1VNI9_SPOFR SFRICE_003968 (Fragment) OS=Spodoptera frugiperda OX=7108 GN=SFRICE_003968 PE=4 SV=1	0	0	36	0	0	30	0	0	30	164.97	0	212.85	0	0	36.3	829580000	0	0	829580000	11061000	0	0	11061000	113;458;658;1015;1234;2077;2303;2316;2320;2416;3585;4331;5425;5624;5755;6101;6217;6262;6533;6749;6862;7067;8008;8070;8251;8524;9112;9229;9475;9814;10050;10346;10918;10926;11174;11286	0	0	38
1402	I7G0X7	I7G0X7	2	2	2	tr|I7G0X7|I7G0X7_SPOFR Profilin (Fragment) OS=Spodoptera frugiperda OX=7108 GN=SFRICE_006059 PE=2 SV=1	0	0	2	0	0	2	0	0	2	13.736	0	3.5832	0	0	17.5	87906000	0	0	87906000	10988000	0	0	10988000	8678;11368	0	0	2
503	A0A2H1VQD5	A0A2H1VQD5	27	27	27	tr|A0A2H1VQD5|A0A2H1VQD5_SPOFR SFRICE_005040 (Fragment) OS=Spodoptera frugiperda OX=7108 GN=SFRICE_005040 PE=4 SV=1	0	0	27	0	0	27	0	0	27	231.99	0	299.28	0	0	22.2	1326000000	0	0	1326000000	10959000	0	0	10959000	297;465;492;530;1480;3081;3099;4079;5096;6543;6626;7030;7416;7420;7428;8002;8216;8567;8847;8871;8946;9810;10066;10155;10219;10443;10791	0	0	37
493	A0A2H1VPW1	A0A2H1VPW1	24	24	24	tr|A0A2H1VPW1|A0A2H1VPW1_SPOFR SFRICE_006203 OS=Spodoptera frugiperda OX=7108 GN=SFRICE_006203 PE=4 SV=1	0	0	24	0	0	24	0	0	24	287.08	0	104.31	0	0	15	1245400000	0	0	1245400000	10924000	0	0	10924000	2114;2382;3098;3236;3505;3775;4017;4159;4245;4445;5324;6428;7453;7670;7695;7752;8030;8104;9201;9526;10277;10281;10739;11304	0	0	40
1028	A0A2H1WMJ3	A0A2H1WMJ3	5	5	5	tr|A0A2H1WMJ3|A0A2H1WMJ3_SPOFR SFRICE_023926 OS=Spodoptera frugiperda OX=7108 GN=SFRICE_023926 PE=4 SV=1	0	0	5	0	0	5	0	0	5	29.346	0	21.194	0	0	24.5	162990000	0	0	162990000	10866000	0	0	10866000	1438;6714;6997;8298;10068	0	0	7
560	A0A2H1VU22	A0A2H1VU22	4	4	4	tr|A0A2H1VU22|A0A2H1VU22_SPOFR SFRICE_006426 OS=Spodoptera frugiperda OX=7108 GN=SFRICE_006426 PE=4 SV=1	0	0	4	0	0	4	0	0	4	57.911	0	33.096	0	0	13.4	226920000	0	0	226920000	10806000	0	0	10806000	7394;9334;9954;11647	0	0	6
1103	A0A2H1WSC4	A0A2H1WSC4	16	16	16	tr|A0A2H1WSC4|A0A2H1WSC4_SPOFR SFRICE_017041 OS=Spodoptera frugiperda OX=7108 GN=SFRICE_017041 PE=4 SV=1	0	0	16	0	0	16	0	0	16	107.46	0	60.342	0	0	27	572090000	0	0	572090000	10794000	0	0	10794000	1425;1667;2822;3988;4272;5464;6163;6516;7484;7523;8881;9183;9247;10052;10359;11375	0	0	20
529	A0A2H1VRN8	A0A2H1VRN8	5	5	5	tr|A0A2H1VRN8|A0A2H1VRN8_SPOFR SFRICE_012007 (Fragment) OS=Spodoptera frugiperda OX=7108 GN=SFRICE_012007 PE=4 SV=1	0	0	5	0	0	5	0	0	5	48.484	0	11.646	0	0	16.6	204150000	0	0	204150000	10745000	0	0	10745000	11;2546;4766;7762;9116	0	0	7
77	A0A2H1V026	A0A2H1V026	4	4	4	tr|A0A2H1V026|A0A2H1V026_SPOFR SFRICE_002647 OS=Spodoptera frugiperda OX=7108 GN=SFRICE_002647 PE=4 SV=1	0	0	4	0	0	4	0	0	4	31.998	0	17.17	0	0	25.2	204040000	0	0	204040000	10739000	0	0	10739000	295;701;1819;2698	0	0	6
413	A0A2H1VJ56	A0A2H1VJ56	6	6	6	tr|A0A2H1VJ56|A0A2H1VJ56_SPOFR SFRICE_013884 OS=Spodoptera frugiperda OX=7108 GN=SFRICE_013884 PE=4 SV=1	0	0	6	0	0	6	0	0	6	70.506	0	64.148	0	0	17.4	201220000	0	0	201220000	10591000	0	0	10591000	735;1374;2042;3277;4691;11114	0	0	9
277	A0A2H1VBP0	A0A2H1VBP0	10	10	10	tr|A0A2H1VBP0|A0A2H1VBP0_SPOFR SFRICE_010413 OS=Spodoptera frugiperda OX=7108 GN=SFRICE_010413 PE=4 SV=1	0	0	10	0	0	10	0	0	10	58.603	0	26.782	0	0	27.6	295020000	0	0	295020000	10536000	0	0	10536000	1320;2345;3935;5048;5824;6000;7977;8235;8248;9762	0	0	10
106	A0A2H1V225	A0A2H1V225	9	9	9	tr|A0A2H1V225|A0A2H1V225_SPOFR SFRICE_001671 OS=Spodoptera frugiperda OX=7108 GN=SFRICE_001671 PE=4 SV=1	0	0	9	0	0	9	0	0	9	123.52	0	37.37	0	0	13.5	431040000	0	0	431040000	10513000	0	0	10513000	901;1392;4147;4765;5063;6159;6775;8785;11637	0	0	13
1287	A0A2H1X2Q6	A0A2H1X2Q6	8	8	8	tr|A0A2H1X2Q6|A0A2H1X2Q6_SPOFR Histone deacetylase OS=Spodoptera frugiperda OX=7108 GN=SFRICE_002480 PE=3 SV=1	0	0	8	0	0	8	0	0	8	49.523	0	34.731	0	0	32.7	240250000	0	0	240250000	10446000	0	0	10446000	2726;4738;6149;6460;7346;10221;11307;11642	0	0	10
662	A0A2H1W0D9;A0A2H1V7U9	A0A2H1W0D9;A0A2H1V7U9	14;13	14;13	14;13	tr|A0A2H1W0D9|A0A2H1W0D9_SPOFR SFRICE_024095 (Fragment) OS=Spodoptera frugiperda OX=7108 GN=SFRICE_024095 PE=3 SV=1;tr|A0A2H1V7U9|A0A2H1V7U9_SPOFR SFRICE_029836 OS=Spodoptera frugiperda OX=7108 GN=SFRICE_029836 PE=3 SV=1	0	0	14	0	0	14	0	0	14	69.39	0	55.973	0	0	33.7	322620000	0	0	322620000	10407000	0	0	10407000	711;1063;1081;3000;3251;3619;5253;5808;7886;7989;8743;9072;10835;11090	0	0	15
828	A0A2H1WB06	A0A2H1WB06	17	17	17	tr|A0A2H1WB06|A0A2H1WB06_SPOFR SFRICE_006654 OS=Spodoptera frugiperda OX=7108 GN=SFRICE_006654 PE=4 SV=1	0	0	17	0	0	17	0	0	17	96.164	0	54.645	0	0	26	495610000	0	0	495610000	10325000	0	0	10325000	7;562;884;1785;1861;2076;3119;5596;7689;8213;8628;8692;8693;9745;9826;10952;11128	0	0	18
1088	A0A2H1WRC1	A0A2H1WRC1	20	20	20	tr|A0A2H1WRC1|A0A2H1WRC1_SPOFR SFRICE_002465 OS=Spodoptera frugiperda OX=7108 GN=SFRICE_002465 PE=3 SV=1	0	0	20	0	0	20	0	0	20	164.37	0	82.96	0	0	15	843830000	0	0	843830000	10291000	0	0	10291000	401;1154;3118;3974;4683;5067;5397;5445;5753;5962;6214;6554;6555;8778;8894;8963;9606;10682;10875;11515	0	0	21
518	A0A2H1VR73	A0A2H1VR73	3	3	3	tr|A0A2H1VR73|A0A2H1VR73_SPOFR SFRICE_030519 (Fragment) OS=Spodoptera frugiperda OX=7108 GN=SFRICE_030519 PE=4 SV=1	0	0	3	0	0	3	0	0	3	12.569	0	3.8571	0	0	30.6	71625000	0	0	71625000	10232000	0	0	10232000	3635;8561;10902	0	0	3
1022	A0A2H1WMB0	A0A2H1WMB0	48	48	48	tr|A0A2H1WMB0|A0A2H1WMB0_SPOFR SFRICE_013274 OS=Spodoptera frugiperda OX=7108 GN=SFRICE_013274 PE=4 SV=1	0	0	48	0	0	48	0	0	48	416.33	0	261.87	0	0	19.9	1608000000	0	0	1608000000	10177000	0	0	10177000	833;1277;1677;1909;1966;1968;2308;2336;2883;3013;3286;3415;3784;3801;4138;4139;4176;4425;4468;4627;5034;5385;5386;5756;6063;6797;7028;7104;7154;7270;7393;8114;8630;9057;9299;9399;9519;9579;9685;9711;9888;10045;10605;10871;11211;11532;11533;11554	0	0	65
221	A0A2H1V8G2	A0A2H1V8G2	7	7	7	tr|A0A2H1V8G2|A0A2H1V8G2_SPOFR SFRICE_006477 OS=Spodoptera frugiperda OX=7108 GN=SFRICE_006477 PE=4 SV=1	0	0	7	0	0	7	0	0	7	108.72	0	21.955	0	0	8.4	464040000	0	0	464040000	10088000	0	0	10088000	264;5997;7605;9394;9395;10396;10973	0	0	10
548	A0A2H1VSW8;A0A2H1VST7;A0A2H1WZJ3	A0A2H1VSW8;A0A2H1VST7	41;33;3	41;33;3	41;33;3	tr|A0A2H1VSW8|A0A2H1VSW8_SPOFR SFRICE_006572 (Fragment) OS=Spodoptera frugiperda OX=7108 GN=SFRICE_006572 PE=4 SV=1;tr|A0A2H1VST7|A0A2H1VST7_SPOFR SFRICE_010482 (Fragment) OS=Spodoptera frugiperda OX=7108 GN=SFRICE_010482 PE=4 SV=1	0	0	41	0	0	41	0	0	41	259.93	0	323.31	0	0	29.1	1085100000	0	0	1085100000	10047000	0	0	10047000	115;672;673;712;860;1268;1624;1645;1916;2198;2403;4502;4629;4898;5672;5996;6055;6164;6565;6678;6690;6806;6903;7069;7657;7789;7854;8296;8559;8801;8880;9980;9981;10282;10286;10354;10570;10677;10705;11290;11490	0	0	53
483	A0A2H1VPB4	A0A2H1VPB4	8	8	8	tr|A0A2H1VPB4|A0A2H1VPB4_SPOFR SFRICE_006678 OS=Spodoptera frugiperda OX=7108 GN=SFRICE_006678 PE=4 SV=1	0	0	8	0	0	8	0	0	8	42.649	0	31.335	0	0	27.2	209280000	0	0	209280000	9965600	0	0	9965600	1845;3065;4140;4374;4592;6491;10743;11588	0	0	9
1237	A0A2H1X096	A0A2H1X096	14	14	14	tr|A0A2H1X096|A0A2H1X096_SPOFR SFRICE_011872 OS=Spodoptera frugiperda OX=7108 GN=SFRICE_011872 PE=4 SV=1	0	0	14	0	0	14	0	0	14	56.299	0	32.933	0	0	31.6	308820000	0	0	308820000	9962000	0	0	9962000	457;717;1240;2694;2849;4714;5052;5514;5929;7117;7124;7594;9728;10338	0	0	14
638	A0A2H1VZ91;A0A2H1WRQ5	A0A2H1VZ91;A0A2H1WRQ5	2;1	2;1	2;1	tr|A0A2H1VZ91|A0A2H1VZ91_SPOFR SFRICE041989.2 (Fragment) OS=Spodoptera frugiperda OX=7108 GN=SFRICE041989.2 PE=4 SV=1;tr|A0A2H1WRQ5|A0A2H1WRQ5_SPOFR SFRICE_009527 (Fragment) OS=Spodoptera frugiperda OX=7108 GN=SFRICE_009527 PE=4 SV=1	0	0	2	0	0	2	0	0	2	11.381	0	6.7369	0	0	24	59439000	0	0	59439000	9906600	0	0	9906600	5982;10120	0	0	2
195	A0A2H1V786	A0A2H1V786	3	3	3	tr|A0A2H1V786|A0A2H1V786_SPOFR SFRICE_013426 (Fragment) OS=Spodoptera frugiperda OX=7108 GN=SFRICE_013426 PE=4 SV=1	0	0	3	0	0	3	0	0	3	22.023	0	44.89	0	0	30.8	78790000	0	0	78790000	9848800	0	0	9848800	3425;6018;8291	0	0	4
1026	A0A2H1WMH3	A0A2H1WMH3	12	12	12	tr|A0A2H1WMH3|A0A2H1WMH3_SPOFR SFRICE_015519 OS=Spodoptera frugiperda OX=7108 GN=SFRICE_015519 PE=3 SV=1	0	0	12	0	0	12	0	0	12	85.948	0	55.675	0	0	19.3	323750000	0	0	323750000	9810600	0	0	9810600	956;1663;3014;5192;5745;5864;6314;6879;7941;8191;9181;9323	0	0	12
838	A0A2H1WBD4	A0A2H1WBD4	7	7	7	tr|A0A2H1WBD4|A0A2H1WBD4_SPOFR SFRICE_029499 OS=Spodoptera frugiperda OX=7108 GN=SFRICE_029499 PE=4 SV=1	0	0	7	0	0	7	0	0	7	62.635	0	29.284	0	0	22.9	194170000	0	0	194170000	9708400	0	0	9708400	568;3389;3950;6571;7234;10532;10612	0	0	7
670	A0A2H1W0Q6	A0A2H1W0Q6	20	20	20	tr|A0A2H1W0Q6|A0A2H1W0Q6_SPOFR 26S proteasome non-ATPase regulatory subunit 1 OS=Spodoptera frugiperda OX=7108 GN=SFRICE_011778 PE=3 SV=1	0	0	20	0	0	20	0	0	20	110.2	0	149.58	0	0	32.8	531510000	0	0	531510000	9663800	0	0	9663800	123;498;1575;1849;2312;2685;3726;4236;5499;6538;6955;8041;8623;9085;9874;9989;10861;10937;11072;11288	0	0	24
761	A0A2H1W6H4	A0A2H1W6H4	2	2	2	tr|A0A2H1W6H4|A0A2H1W6H4_SPOFR SFRICE_004784 OS=Spodoptera frugiperda OX=7108 GN=SFRICE_004784 PE=4 SV=1	0	0	2	0	0	2	0	0	2	13.624	0	6.3491	0	0	17.1	67569000	0	0	67569000	9652800	0	0	9652800	167;1026	0	0	2
1087	A0A2H1WR97	A0A2H1WR97	9	9	9	tr|A0A2H1WR97|A0A2H1WR97_SPOFR SFRICE_035746 OS=Spodoptera frugiperda OX=7108 GN=SFRICE_035746 PE=4 SV=1	0	0	9	0	0	9	0	0	9	34.908	0	233.85	0	0	45.9	179000000	0	0	179000000	9420900	0	0	9420900	805;5441;7698;7738;8388;8597;9348;9598;10228	0	0	10
820	A0A2H1WAV7	A0A2H1WAV7	6	6	6	tr|A0A2H1WAV7|A0A2H1WAV7_SPOFR SFRICE_011709 OS=Spodoptera frugiperda OX=7108 GN=SFRICE_011709 PE=4 SV=1	0	0	6	0	0	6	0	0	6	30.372	0	19.559	0	0	31.3	120900000	0	0	120900000	9300100	0	0	9300100	1052;1593;3994;4144;6453;10170	0	0	6
609	A0A2H1VWS0;A0A2H1WFH0	A0A2H1VWS0	4;1	4;1	4;1	tr|A0A2H1VWS0|A0A2H1VWS0_SPOFR Serine/threonine-protein phosphatase (Fragment) OS=Spodoptera frugiperda OX=7108 GN=SFRICE_019436 PE=3 SV=1	0	0	4	0	0	4	0	0	4	15.732	0	12.342	0	0	30.1	73940000	0	0	73940000	9242400	0	0	9242400	186;187;4170;4451	0	0	5
866	Q962Q5;A0A2H1WD00	Q962Q5;A0A2H1WD00	2;2	2;2	2;2	sp|Q962Q5|RS25_SPOFR 40S ribosomal protein S25 OS=Spodoptera frugiperda OX=7108 GN=RpS25 PE=3 SV=1;tr|A0A2H1WD00|A0A2H1WD00_SPOFR SFRICE_004844 OS=Spodoptera frugiperda OX=7108 GN=SFRICE_004844 PE=4 SV=1	0	0	2	0	0	2	0	0	2	13.449	0.0022222	1.6457	0	0	24.4	36673000	0	0	36673000	9168300	0	0	9168300	1467;8246	0	0	2
114	A0A2H1V2D8	A0A2H1V2D8	3	3	3	tr|A0A2H1V2D8|A0A2H1V2D8_SPOFR SFRICE_003466 OS=Spodoptera frugiperda OX=7108 GN=SFRICE_003466 PE=4 SV=1	0	0	3	0	0	3	0	0	3	39.926	0	7.201	0	0	14	128350000	0	0	128350000	9167500	0	0	9167500	627;3498;4546	0	0	3
344	A0A2H1VF42	A0A2H1VF42	9	9	9	tr|A0A2H1VF42|A0A2H1VF42_SPOFR SFRICE_013982 (Fragment) OS=Spodoptera frugiperda OX=7108 GN=SFRICE_013982 PE=4 SV=1	0	0	9	0	0	9	0	0	9	58.552	0	68.418	0	0	28.4	256550000	0	0	256550000	9162400	0	0	9162400	3237;3592;4806;6665;6807;7392;9322;9422;10333	0	0	10
678	A0A2H1W0Y0	A0A2H1W0Y0	6	6	6	tr|A0A2H1W0Y0|A0A2H1W0Y0_SPOFR SFRICE_011114 OS=Spodoptera frugiperda OX=7108 GN=SFRICE_011114 PE=3 SV=1	0	0	6	0	0	6	0	0	6	56.201	0	53.332	0	0	22.6	222300000	0	0	222300000	8891800	0	0	8891800	684;3661;4134;8143;9857;10736	0	0	6
284	A0A2H1VBY5	A0A2H1VBY5	28	28	28	tr|A0A2H1VBY5|A0A2H1VBY5_SPOFR SFRICE_017792 OS=Spodoptera frugiperda OX=7108 GN=SFRICE_017792 PE=4 SV=1	0	0	28	0	0	28	0	0	28	220.99	0	194.84	0	0	22.1	676300000	0	0	676300000	8783200	0	0	8783200	158;522;542;1045;1275;1323;1737;2664;2831;3427;3699;4350;4634;5064;5312;5378;6134;7467;7507;8773;9148;9164;9802;9825;10105;10254;10555;11461	0	0	33
484	A0A2H1VPE5	A0A2H1VPE5	5	5	5	tr|A0A2H1VPE5|A0A2H1VPE5_SPOFR SFRICE_007974 OS=Spodoptera frugiperda OX=7108 GN=SFRICE_007974 PE=3 SV=1	0	0	5	0	0	5	0	0	5	27.732	0	9.7209	0	0	37.3	120400000	0	0	120400000	8599700	0	0	8599700	2248;2906;4521;7719;8779	0	0	5
763	A0A2H1WMS9;A0A2H1W6N9	A0A2H1WMS9;A0A2H1W6N9	6;6	6;6	6;6	tr|A0A2H1WMS9|A0A2H1WMS9_SPOFR SFRICE_032611 OS=Spodoptera frugiperda OX=7108 GN=SFRICE_032611 PE=4 SV=1;tr|A0A2H1W6N9|A0A2H1W6N9_SPOFR SFRICE_010549 OS=Spodoptera frugiperda OX=7108 GN=SFRICE_010549 PE=4 SV=1	0	0	6	0	0	6	0	0	6	38.95	0	10.023	0	0	22.5	145150000	0	0	145150000	8538300	0	0	8538300	1675;3475;4399;4549;4670;11612	0	0	7
1031	A0A2H1WMY6	A0A2H1WMY6	8	8	8	tr|A0A2H1WMY6|A0A2H1WMY6_SPOFR Coatomer subunit delta (Fragment) OS=Spodoptera frugiperda OX=7108 GN=SFRICE_019865 PE=3 SV=1	0	0	8	0	0	8	0	0	8	41.653	0	16.133	0	0	22.5	186760000	0	0	186760000	8489100	0	0	8489100	272;851;2434;4231;6715;7927;8758;10558	0	0	8
1174	A0A2H1WWX0	A0A2H1WWX0	4	4	4	tr|A0A2H1WWX0|A0A2H1WWX0_SPOFR SFRICE_031606 (Fragment) OS=Spodoptera frugiperda OX=7108 GN=SFRICE_031606 PE=4 SV=1	0	0	4	0	0	4	0	0	4	18.704	0	15.926	0	0	40.5	84261000	0	0	84261000	8426100	0	0	8426100	4193;6599;9749;10465	0	0	6
671	A0A2H1W0R4	A0A2H1W0R4	2	2	2	tr|A0A2H1W0R4|A0A2H1W0R4_SPOFR SFRICE_023510 OS=Spodoptera frugiperda OX=7108 GN=SFRICE_023510 PE=4 SV=1	0	0	2	0	0	2	0	0	2	15.844	0	6.1906	0	0	23.6	75716000	0	0	75716000	8412900	0	0	8412900	154;7205	0	0	2
396	A0A2H1VI67	A0A2H1VI67	6	6	6	tr|A0A2H1VI67|A0A2H1VI67_SPOFR SFRICE_003207 (Fragment) OS=Spodoptera frugiperda OX=7108 GN=SFRICE_003207 PE=4 SV=1	0	0	6	0	0	6	0	0	6	39.743	0	63.166	0	0	30.3	168080000	0	0	168080000	8404000	0	0	8404000	3117;5167;8664;8852;9430;9476	0	0	7
15	A0A097PUX3;S5G8S6;P24728	A0A097PUX3;S5G8S6;P24728	5;3;3	5;3;3	5;3;3	tr|A0A097PUX3|A0A097PUX3_NPVAC Ac-pp34 OS=Autographa californica nuclear polyhedrosis virus OX=46015 GN=Ac-pp34 PE=4 SV=1;tr|S5G8S6|S5G8S6_NPVAC Major polyhedral calyx protein OS=Autographa californica nuclear polyhedrosis virus OX=46015 GN=bAcMK133 PE=4 S	0	0	5	0	0	5	0	0	5	36.568	0	26.382	0	0	26.4	92339000	0	0	92339000	8394500	0	0	8394500	5306;6857;6950;7972;9866	0	0	6
6	S5G9F8;Q06670;A0A097PUV2	S5G9F8;Q06670;A0A097PUV2	13;13;13	13;13;13	13;13;13	tr|S5G9F8|S5G9F8_NPVAC Viral capsid associated protein OS=Autographa californica nuclear polyhedrosis virus OX=46015 GN=bAcMK085 PE=4 SV=1;sp|Q06670|AC83_NPVAC Capsid-associated protein AC83 OS=Autographa californica nuclear polyhedrosis virus OX=46015 GN=	0	0	13	0	0	13	0	0	13	96.209	0	110.08	0	0	27.7	307410000	0	0	307410000	8308300	0	0	8308300	635;648;1123;1145;1492;4235;5928;6142;7059;7247;8560;9302;9776	0	0	18
737	A0A2H1W527	A0A2H1W527	10	10	10	tr|A0A2H1W527|A0A2H1W527_SPOFR SFRICE_021162 (Fragment) OS=Spodoptera frugiperda OX=7108 GN=SFRICE_021162 PE=4 SV=1	0	0	10	0	0	10	0	0	10	66.99	0	26.944	0	0	24.4	230940000	0	0	230940000	8247800	0	0	8247800	246;836;945;1439;2267;2279;5277;6381;7063;7233	0	0	12
1033	A0A2H1WN03	A0A2H1WN03	3	3	3	tr|A0A2H1WN03|A0A2H1WN03_SPOFR SFRICE_015517 OS=Spodoptera frugiperda OX=7108 GN=SFRICE_015517 PE=4 SV=1	0	0	3	0	0	3	0	0	3	27.14	0	6.2168	0	0	22.1	82450000	0	0	82450000	8245000	0	0	8245000	579;1673;5683	0	0	4
275	A0A2H1VBD4;A0A2H1VD41	A0A2H1VBD4	9;4	9;4	9;4	tr|A0A2H1VBD4|A0A2H1VBD4_SPOFR SFRICE_019889 OS=Spodoptera frugiperda OX=7108 GN=SFRICE_019889 PE=4 SV=1	0	0	9	0	0	9	0	0	9	49.869	0	63.554	0	0	32.2	213870000	0	0	213870000	8225900	0	0	8225900	1178;1827;3341;3419;3745;6399;6468;9288;9808	0	0	11
919	A0A2H1WG59	A0A2H1WG59	6	6	6	tr|A0A2H1WG59|A0A2H1WG59_SPOFR SFRICE_028579 OS=Spodoptera frugiperda OX=7108 GN=SFRICE_028579 PE=4 SV=1	0	0	6	0	0	6	0	0	6	38.703	0	54.017	0	0	23.5	122750000	0	0	122750000	8183300	0	0	8183300	1604;1810;5721;6964;8412;10882	0	0	6
180	A0A2H1V632	A0A2H1V632	9	8	8	tr|A0A2H1V632|A0A2H1V632_SPOFR SFRICE_008801 OS=Spodoptera frugiperda OX=7108 GN=SFRICE_008801 PE=4 SV=1	0	0	9	0	0	8	0	0	8	53.639	0	41.288	0	0	28.1	219200000	0	0	219200000	8118500	0	0	8118500	218;359;964;1184;4741;7404;8154;11115;11245	0	0	11
263	A0A2H1VAK4	A0A2H1VAK4	5	5	5	tr|A0A2H1VAK4|A0A2H1VAK4_SPOFR SFRICE_009429 OS=Spodoptera frugiperda OX=7108 GN=SFRICE_009429 PE=4 SV=1	0	0	5	0	0	5	0	0	5	43.095	0	12.583	0	0	24.9	126890000	0	0	126890000	7930600	0	0	7930600	5803;7087;7090;8751;11201	0	0	6
339	A0A2H1VER5	A0A2H1VER5	7	7	7	tr|A0A2H1VER5|A0A2H1VER5_SPOFR Ferritin OS=Spodoptera frugiperda OX=7108 GN=SFRICE_006535 PE=3 SV=1	0	0	7	0	0	7	0	0	7	34.045	0	19.21	0	0	30.1	125740000	0	0	125740000	7858900	0	0	7858900	128;1454;3187;3825;5200;5819;10110	0	0	8
1308	A0A2H1X3J2	A0A2H1X3J2	7	7	7	tr|A0A2H1X3J2|A0A2H1X3J2_SPOFR SFRICE_035441 (Fragment) OS=Spodoptera frugiperda OX=7108 GN=SFRICE_035441 PE=4 SV=1	0	0	7	0	0	7	0	0	7	31.422	0	27.504	0	0	31.1	124140000	0	0	124140000	7758500	0	0	7758500	2841;3452;3716;4266;8859;9106;10125	0	0	9
854	A0A2H1WC68	A0A2H1WC68	10	9	9	tr|A0A2H1WC68|A0A2H1WC68_SPOFR SFRICE_024329 OS=Spodoptera frugiperda OX=7108 GN=SFRICE_024329 PE=3 SV=1	0	0	10	0	0	9	0	0	9	51.371	0	75.177	0	0	30.4	216980000	0	0	216980000	7749300	0	0	7749300	948;2062;2188;2503;3662;4132;4224;9823;10270;10728	0	0	11
120	A0A2H1V2J6	A0A2H1V2J6	2	2	2	tr|A0A2H1V2J6|A0A2H1V2J6_SPOFR SFRICE_003897 OS=Spodoptera frugiperda OX=7108 GN=SFRICE_003897 PE=4 SV=1	0	0	2	0	0	2	0	0	2	16.334	0	13.166	0	0	31.9	46409000	0	0	46409000	7734800	0	0	7734800	3669;4564	0	0	3
1078	A0A2H1WQB6	A0A2H1WQB6	2	2	2	tr|A0A2H1WQB6|A0A2H1WQB6_SPOFR SFRICE_036228 (Fragment) OS=Spodoptera frugiperda OX=7108 GN=SFRICE_036228 PE=4 SV=1	0	0	2	0	0	2	0	0	2	15.546	0	4.7117	0	0	16.8	68509000	0	0	68509000	7612100	0	0	7612100	5420;5734	0	0	3
943	A0A2H1WH63	A0A2H1WH63	7	7	7	tr|A0A2H1WH63|A0A2H1WH63_SPOFR SFRICE010915.2 (Fragment) OS=Spodoptera frugiperda OX=7108 GN=SFRICE010915.2 PE=4 SV=1	0	0	7	0	0	7	0	0	7	28.919	0	34.157	0	0	44.1	114120000	0	0	114120000	7607900	0	0	7607900	2629;2807;3342;3445;7355;8673;8935	0	0	7
981	A0A2H1WK97	A0A2H1WK97	3	3	3	tr|A0A2H1WK97|A0A2H1WK97_SPOFR SFRICE_010562 OS=Spodoptera frugiperda OX=7108 GN=SFRICE_010562 PE=4 SV=1	0	0	3	0	0	3	0	0	3	14.427	0	13.537	0	0	24.2	68134000	0	0	68134000	7570500	0	0	7570500	1701;4925;10694	0	0	4
864	A0A2H1WCW8	A0A2H1WCW8	8	8	8	tr|A0A2H1WCW8|A0A2H1WCW8_SPOFR RuvB-like helicase OS=Spodoptera frugiperda OX=7108 GN=SFRICE_012292 PE=3 SV=1	0	0	8	0	0	8	0	0	8	46.076	0	24.238	0	0	25.4	150810000	0	0	150810000	7540400	0	0	7540400	228;491;4774;5470;9462;10082;10735;11215	0	0	8
1479	S4WXF0	S4WXF0	4	4	4	tr|S4WXF0|S4WXF0_SPOFR SFRICE_003194 OS=Spodoptera frugiperda OX=7108 GN=SFRICE_003194 PE=2 SV=1	0	0	4	0	0	4	0	0	4	18.511	0	6.9709	0	0	30.9	75113000	0	0	75113000	7511300	0	0	7511300	7114;7115;8499;10482	0	0	4
516	A0A2H1VR60	A0A2H1VR60	29	29	29	tr|A0A2H1VR60|A0A2H1VR60_SPOFR SFRICE_019030 OS=Spodoptera frugiperda OX=7108 GN=SFRICE_019030 PE=4 SV=1	0	0	29	0	0	29	0	0	29	206.79	0	248.95	0	0	23.3	730480000	0	0	730480000	7378600	0	0	7378600	1298;2440;2783;4125;4648;4679;5359;5399;5713;5787;6039;6574;6638;6668;7221;7982;8459;8649;9149;9789;9852;10207;11190;11196;11298;11379;11501;11527;11543	0	0	36
385	A0A2H1VH62	A0A2H1VH62	8	8	8	tr|A0A2H1VH62|A0A2H1VH62_SPOFR Serine/threonine-protein phosphatase OS=Spodoptera frugiperda OX=7108 GN=SFRICE_000485 PE=3 SV=1	0	0	8	0	0	8	0	0	8	55.93	0	23.517	0	0	23.2	204780000	0	0	204780000	7313600	0	0	7313600	2766;3444;4405;6535;7406;9204;11268;11399	0	0	10
388	A0A2H1VHF0	A0A2H1VHF0	21	21	21	tr|A0A2H1VHF0|A0A2H1VHF0_SPOFR SFRICE_004791 OS=Spodoptera frugiperda OX=7108 GN=SFRICE_004791 PE=4 SV=1	0	0	21	0	0	21	0	0	21	235.27	0	84.294	0	0	16.5	586480000	0	0	586480000	7240600	0	0	7240600	1156;1436;2834;3183;3347;3789;3839;4095;4429;6390;7692;7891;8361;8622;9091;9987;10493;10741;10748;10811;10911	0	0	31
830	A0A2H1WB21	A0A2H1WB21	3	3	3	tr|A0A2H1WB21|A0A2H1WB21_SPOFR POU domain protein OS=Spodoptera frugiperda OX=7108 GN=SFRICE_034882 PE=3 SV=1	0	0	3	0	0	3	0	0	3	38.623	0	34.094	0	0	12.3	79619000	0	0	79619000	7238100	0	0	7238100	2630;7715;11131	0	0	5
728	A0A2H1W4K0	A0A2H1W4K0	24	24	24	tr|A0A2H1W4K0|A0A2H1W4K0_SPOFR SFRICE_004825 OS=Spodoptera frugiperda OX=7108 GN=SFRICE_004825 PE=4 SV=1	0	0	24	0	0	24	0	0	24	228.53	0	96.156	0	0	20	680250000	0	0	680250000	7236700	0	0	7236700	22;3080;3479;3649;3707;4911;5752;7525;7672;8174;8203;8477;8570;8694;8823;8857;8863;8878;9130;9278;9333;9444;11322;11492	0	0	29
1192	A0A2H1WXP9	A0A2H1WXP9	6	6	6	tr|A0A2H1WXP9|A0A2H1WXP9_SPOFR SFRICE_013997 (Fragment) OS=Spodoptera frugiperda OX=7108 GN=SFRICE_013997 PE=3 SV=1	0	0	6	0	0	6	0	0	6	35.83	0	24.046	0	0	27.5	151810000	0	0	151810000	7229100	0	0	7229100	1113;4557;5007;5612;9870;11310	0	0	6
207	A0A2H1V822	A0A2H1V822	2	2	2	tr|A0A2H1V822|A0A2H1V822_SPOFR SFRICE_023459 OS=Spodoptera frugiperda OX=7108 GN=SFRICE_023459 PE=4 SV=1	0	0	2	0	0	2	0	0	2	21.272	0	12.145	0	0	20.2	79248000	0	0	79248000	7204300	0	0	7204300	110;911	0	0	3
438	A0A2H1VKW1	A0A2H1VKW1	7	7	7	tr|A0A2H1VKW1|A0A2H1VKW1_SPOFR SFRICE_003887 OS=Spodoptera frugiperda OX=7108 GN=SFRICE_003887 PE=4 SV=1	0	0	7	0	0	7	0	0	7	36.833	0	21.434	0	0	26.6	128910000	0	0	128910000	7161400	0	0	7161400	1047;2448;2874;4141;5243;5917;6936	0	0	7
38	P24745;A0A097PV53	P24745;A0A097PV53	5;5	5;5	5;5	sp|P24745|38K_NPVAC Uncharacterized 38.0 kDa protein in P143-LEF5 intergenic region OS=Autographa californica nuclear polyhedrosis virus OX=46015 PE=1 SV=2;tr|A0A097PV53|A0A097PV53_NPVAC Ac-38K OS=Autographa californica nuclear polyhedrosis virus OX=46015	0	0	5	0	0	5	0	0	5	38.021	0	31.602	0	0	25.9	125330000	0	0	125330000	6962700	0	0	6962700	1173;2550;4097;4373;8899	0	0	6
813	A0A2H1WAI6	A0A2H1WAI6	4	4	4	tr|A0A2H1WAI6|A0A2H1WAI6_SPOFR SFRICE_008398 OS=Spodoptera frugiperda OX=7108 GN=SFRICE_008398 PE=4 SV=1	0	0	4	0	0	4	0	0	4	38.617	0	8.5486	0	0	18.6	117270000	0	0	117270000	6898500	0	0	6898500	8462;8965;9440;10869	0	0	5
336	A0A2H1VEK1	A0A2H1VEK1	2	2	2	tr|A0A2H1VEK1|A0A2H1VEK1_SPOFR SFRICE_032150 OS=Spodoptera frugiperda OX=7108 GN=SFRICE_032150 PE=4 SV=1	0	0	2	0	0	2	0	0	2	14.829	0	5.4786	0	0	19.8	54667000	0	0	54667000	6833400	0	0	6833400	3657;4746	0	0	3
1242	A0A2H1X0J0	A0A2H1X0J0	6	6	6	tr|A0A2H1X0J0|A0A2H1X0J0_SPOFR SFRICE_021239 OS=Spodoptera frugiperda OX=7108 GN=SFRICE_021239 PE=4 SV=1	0	0	6	0	0	6	0	0	6	41.781	0	9.4554	0	0	21.3	116160000	0	0	116160000	6833000	0	0	6833000	380;1730;2190;3019;8429;10635	0	0	7
98	A0A2H1V1A5	A0A2H1V1A5	6	6	6	tr|A0A2H1V1A5|A0A2H1V1A5_SPOFR SFRICE_025363 OS=Spodoptera frugiperda OX=7108 GN=SFRICE_025363 PE=4 SV=1	0	0	6	0	0	6	0	0	6	44.521	0	94.515	0	0	30.2	156040000	0	0	156040000	6784200	0	0	6784200	329;687;2096;2314;2408;4866	0	0	7
1295	A0A2H1X328	A0A2H1X328	2	2	2	tr|A0A2H1X328|A0A2H1X328_SPOFR SFRICE_006985 OS=Spodoptera frugiperda OX=7108 GN=SFRICE_006985 PE=4 SV=1	0	0	2	0	0	2	0	0	2	39.606	0	9.7347	0	0	9	80888000	0	0	80888000	6740600	0	0	6740600	4846;6278	0	0	2
961	A0A2H1WIW4	A0A2H1WIW4	3	3	3	tr|A0A2H1WIW4|A0A2H1WIW4_SPOFR SFRICE_033678 (Fragment) OS=Spodoptera frugiperda OX=7108 GN=SFRICE_033678 PE=4 SV=1	0	0	3	0	0	3	0	0	3	28.404	0	10.37	0	0	16.4	86816000	0	0	86816000	6678100	0	0	6678100	6371;6523;6629	0	0	3
723	A0A2H1W484	A0A2H1W484	4	4	4	tr|A0A2H1W484|A0A2H1W484_SPOFR SFRICE_007864 OS=Spodoptera frugiperda OX=7108 GN=SFRICE_007864 PE=4 SV=1	0	0	4	0	0	4	0	0	4	41.449	0	20.653	0	0	20.2	92637000	0	0	92637000	6617000	0	0	6617000	1784;3709;9937;9938	0	0	4
1275	A0A2H1X217	A0A2H1X217	7	7	7	tr|A0A2H1X217|A0A2H1X217_SPOFR Inhibitor of growth protein OS=Spodoptera frugiperda OX=7108 GN=SFRICE_013409 PE=3 SV=1	0	0	7	0	0	7	0	0	7	45.068	0	86.065	0	0	34.3	98675000	0	0	98675000	6578300	0	0	6578300	1692;2266;9090;9268;9535;9957;11188	0	0	8
310	A0A2H1VDA3	A0A2H1VDA3	9	9	9	tr|A0A2H1VDA3|A0A2H1VDA3_SPOFR SFRICE_013507 OS=Spodoptera frugiperda OX=7108 GN=SFRICE_013507 PE=4 SV=1	0	0	9	0	0	9	0	0	9	68.079	0	21.177	0	0	13.7	215980000	0	0	215980000	6544900	0	0	6544900	236;750;1702;1703;2261;2262;6242;10322;11541	0	0	10
720	A0A2H1W3Z1	A0A2H1W3Z1	12	9	9	tr|A0A2H1W3Z1|A0A2H1W3Z1_SPOFR SFRICE_008564 OS=Spodoptera frugiperda OX=7108 GN=SFRICE_008564 PE=3 SV=1	0	0	12	0	0	9	0	0	9	74.141	0	65.753	0	0	27.5	169370000	0	0	169370000	6514400	0	0	6514400	426;1195;2170;3022;3639;6036;6077;6642;6880;6996;7896;9721	0	0	13
332	A0A2H1VEG9	A0A2H1VEG9	4	4	4	tr|A0A2H1VEG9|A0A2H1VEG9_SPOFR Ferritin OS=Spodoptera frugiperda OX=7108 GN=SFRICE_006534 PE=3 SV=1	0	0	4	0	0	4	0	0	4	27.791	0	13.655	0	0	22.1	63746000	0	0	63746000	6374600	0	0	6374600	1159;2164;3147;7492	0	0	4
530	A0A2H1VRP5	A0A2H1VRP5	3	3	3	tr|A0A2H1VRP5|A0A2H1VRP5_SPOFR SFRICE_010943 OS=Spodoptera frugiperda OX=7108 GN=SFRICE_010943 PE=3 SV=1	0	0	3	0	0	3	0	0	3	76.595	0	4.4146	0	0	4.7	216280000	0	0	216280000	6361200	0	0	6361200	3658;6534;10469	0	0	3
13	P41452;A0A193DTX8;A0A097PUW7	P41452;A0A193DTX8;A0A097PUW7	15;15;15	15;15;15	15;15;15	sp|P41452|LEF8_NPVAC Probable DNA-directed RNA polymerase catalytic subunit OS=Autographa californica nuclear polyhedrosis virus OX=46015 GN=LEF-8 PE=1 SV=1;tr|A0A193DTX8|A0A193DTX8_NPVAC Late expression factor 8 OS=Autographa californica nuclear polyhedro	0	0	15	0	0	15	0	0	15	101.76	0	74.571	0	0	27.4	323630000	0	0	323630000	6345700	0	0	6345700	406;2739;2835;3973;4394;4816;5416;5579;6096;6889;7060;9453;9541;10695;11121	0	0	20
206	A0A2H1V817	A0A2H1V817	3	3	3	tr|A0A2H1V817|A0A2H1V817_SPOFR SFRICE_006625 OS=Spodoptera frugiperda OX=7108 GN=SFRICE_006625 PE=4 SV=1	0	0	3	0	0	3	0	0	3	56.504	0	9.8433	0	0	11.5	130690000	0	0	130690000	6223500	0	0	6223500	354;2768;11149	0	0	3
865	A0A2H1WCY2	A0A2H1WCY2	4	4	4	tr|A0A2H1WCY2|A0A2H1WCY2_SPOFR SFRICE_002533 OS=Spodoptera frugiperda OX=7108 GN=SFRICE_002533 PE=3 SV=1	0	0	4	0	0	4	0	0	4	32.276	0	6.7429	0	0	14.1	105290000	0	0	105290000	6193600	0	0	6193600	2523;3676;6333;11559	0	0	4
547	A0A2H1VST5	A0A2H1VST5	15	2	2	tr|A0A2H1VST5|A0A2H1VST5_SPOFR SFRICE_022059 OS=Spodoptera frugiperda OX=7108 GN=SFRICE_022059 PE=4 SV=1	0	0	15	0	0	2	0	0	2	36.951	0	68.002	0	0	66.4	123860000	0	0	123860000	6193200	0	0	6193200	136;912;2405;3900;4332;5442;5443;6297;7062;7248;8610;10121;10394;10395;11060	0	0	2
673	A0A2H1W0T0	A0A2H1W0T0	6	6	6	tr|A0A2H1W0T0|A0A2H1W0T0_SPOFR SFRICE_002184 OS=Spodoptera frugiperda OX=7108 GN=SFRICE_002184 PE=4 SV=1	0	0	6	0	0	6	0	0	6	36.193	0	13.289	0	0	22.2	135230000	0	0	135230000	6146800	0	0	6146800	759;1775;7944;8991;10972;11264	0	0	6
880	A0A2H1WDX4;A0A2H1WTH0	A0A2H1WDX4	9;1	9;1	9;1	tr|A0A2H1WDX4|A0A2H1WDX4_SPOFR SFRICE_006058 OS=Spodoptera frugiperda OX=7108 GN=SFRICE_006058 PE=3 SV=1	0	0	9	0	0	9	0	0	9	47.749	0	17.217	0	0	25.2	152150000	0	0	152150000	6086100	0	0	6086100	1757;1900;2169;3233;3335;3340;5657;10983;11047	0	0	9
1048	A0A2H1WNV0	A0A2H1WNV0	2	2	2	tr|A0A2H1WNV0|A0A2H1WNV0_SPOFR SFRICE_004594 OS=Spodoptera frugiperda OX=7108 GN=SFRICE_004594 PE=4 SV=1	0	0	2	0	0	2	0	0	2	14.448	0	20.28	0	0	17.3	48555000	0	0	48555000	6069400	0	0	6069400	2003;4936	0	0	2
523	A0A2H1VRG3;A0A2H1VRJ1	A0A2H1VRG3;A0A2H1VRJ1	10;8	10;8	10;8	tr|A0A2H1VRG3|A0A2H1VRG3_SPOFR SFRICE_003065 OS=Spodoptera frugiperda OX=7108 GN=SFRICE_003065 PE=4 SV=1;tr|A0A2H1VRJ1|A0A2H1VRJ1_SPOFR SFRICE_026681 (Fragment) OS=Spodoptera frugiperda OX=7108 GN=SFRICE_026681 PE=4 SV=1	0	0	10	0	0	10	0	0	10	91.156	0	28.716	0	0	19.1	238780000	0	0	238780000	5969600	0	0	5969600	68;1614;3189;3384;6257;8168;8584;8967;10461;11240	0	0	14
405	A0A2H1VIM6	A0A2H1VIM6	6	6	6	tr|A0A2H1VIM6|A0A2H1VIM6_SPOFR SFRICE_006136 OS=Spodoptera frugiperda OX=7108 GN=SFRICE_006136 PE=4 SV=1	0	0	6	0	0	6	0	0	6	59.074	0	26.362	0	0	18.7	159720000	0	0	159720000	5915500	0	0	5915500	2093;3034;6136;6701;7076;10858	0	0	7
162	A0A2H1V517	A0A2H1V517	6	6	6	tr|A0A2H1V517|A0A2H1V517_SPOFR Importin subunit alpha OS=Spodoptera frugiperda OX=7108 GN=SFRICE_007324 PE=3 SV=1	0	0	6	0	0	6	0	0	6	56.703	0	77.442	0	0	26.8	135970000	0	0	135970000	5911700	0	0	5911700	975;1719;1829;6043;6745;7554	0	0	7
605	A0A2H1WBL2;A0A2H1VWN0	A0A2H1WBL2;A0A2H1VWN0	2;2	2;2	2;2	tr|A0A2H1WBL2|A0A2H1WBL2_SPOFR SFRICE_012160 (Fragment) OS=Spodoptera frugiperda OX=7108 GN=SFRICE_012160 PE=4 SV=1;tr|A0A2H1VWN0|A0A2H1VWN0_SPOFR SFRICE_028316 (Fragment) OS=Spodoptera frugiperda OX=7108 GN=SFRICE_028316 PE=4 SV=1	0	0	2	0	0	2	0	0	2	31.888	0	2.7387	0	0	9.9	23571000	0	0	23571000	5892700	0	0	5892700	5702;7494	0	0	2
24	P41667;A0A097PUZ2	P41667;A0A097PUZ2	5;5	5;5	5;5	sp|P41667|AC114_NPVAC Protein ORF114 OS=Autographa californica nuclear polyhedrosis virus OX=46015 PE=4 SV=1;tr|A0A097PUZ2|A0A097PUZ2_NPVAC AcOrf-114 OS=Autographa californica nuclear polyhedrosis virus OX=46015 GN=AcOrf-114 PE=4 SV=1	0	0	5	0	0	5	0	0	5	49.292	0	26.767	0	0	20.8	106000000	0	0	106000000	5889000	0	0	5889000	5268;5712;6687;6854;8898	0	0	6
948	A0A2H1WHM0	A0A2H1WHM0	9	9	9	tr|A0A2H1WHM0|A0A2H1WHM0_SPOFR SFRICE_014148 OS=Spodoptera frugiperda OX=7108 GN=SFRICE_014148 PE=4 SV=1	0	0	9	0	0	9	0	0	9	59.104	0	29.977	0	0	23.4	210550000	0	0	210550000	5848700	0	0	5848700	2339;2537;6923;7603;8166;9384;9596;11068;11474	0	0	11
563	A0A2H1VU61	A0A2H1VU61	15	15	15	tr|A0A2H1VU61|A0A2H1VU61_SPOFR SFRICE_025473 (Fragment) OS=Spodoptera frugiperda OX=7108 GN=SFRICE_025473 PE=4 SV=1	0	0	15	0	0	15	0	0	15	98.393	0	54.481	0	0	25.6	298030000	0	0	298030000	5843700	0	0	5843700	600;740;1508;1538;2210;2343;2833;3679;3987;4467;6051;6704;8285;10517;10763	0	0	16
243	A0A2H1V9T2	A0A2H1V9T2	14	14	14	tr|A0A2H1V9T2|A0A2H1V9T2_SPOFR SFRICE_003032 OS=Spodoptera frugiperda OX=7108 GN=SFRICE_003032 PE=4 SV=1	0	0	14	0	0	14	0	0	14	116.39	0	52.975	0	0	17.5	308620000	0	0	308620000	5823100	0	0	5823100	2500;2758;3107;3173;5068;5143;5437;6251;7171;8270;8342;8732;8741;10722	0	0	17
604	A0A2H1VWK1	A0A2H1VWK1	5	5	3	tr|A0A2H1VWK1|A0A2H1VWK1_SPOFR Glycogen [starch] synthase OS=Spodoptera frugiperda OX=7108 GN=SFRICE_003539 PE=3 SV=1	0	0	5	0	0	5	0	0	3	42.467	0	25.08	0	0	23.3	104380000	0	0	104380000	5799200	0	0	5799200	5;3083;5775;10383;11172	0	0	5
1200	A0A2H1WYM0	A0A2H1WYM0	3	3	3	tr|A0A2H1WYM0|A0A2H1WYM0_SPOFR SFRICE_034493 (Fragment) OS=Spodoptera frugiperda OX=7108 GN=SFRICE_034493 PE=4 SV=1	0	0	3	0	0	3	0	0	3	39.825	0	5.6113	0	0	11.4	63659000	0	0	63659000	5787200	0	0	5787200	837;2845;10233	0	0	3
30	P11039;A0A097PV28	P11039;A0A097PV28	3;3	3;3	3;3	sp|P11039|ETM_NPVAC ECORI-T site protein ETM OS=Autographa californica nuclear polyhedrosis virus OX=46015 GN=ETM PE=4 SV=1;tr|A0A097PV28|A0A097PV28_NPVAC Ac-etm OS=Autographa californica nuclear polyhedrosis virus OX=46015 GN=Ac-etm PE=4 SV=1	0	0	3	0	0	3	0	0	3	12.873	0	8.9219	0	0	24.8	46029000	0	0	46029000	5753600	0	0	5753600	4426;5220;10675	0	0	3
1032	A0A2H1WMZ9	A0A2H1WMZ9	5	5	5	tr|A0A2H1WMZ9|A0A2H1WMZ9_SPOFR SFRICE_000349 OS=Spodoptera frugiperda OX=7108 GN=SFRICE_000349 PE=4 SV=1	0	0	5	0	0	5	0	0	5	33.98	0	6.2246	0	0	22.6	91300000	0	0	91300000	5706200	0	0	5706200	4111;6526;8554;10046;10235	0	0	5
190	A0A2H1V6T0	A0A2H1V6T0	3	3	3	tr|A0A2H1V6T0|A0A2H1V6T0_SPOFR SFRICE_011860 (Fragment) OS=Spodoptera frugiperda OX=7108 GN=SFRICE_011860 PE=4 SV=1	0	0	3	0	0	3	0	0	3	27.773	0	11.142	0	0	14.3	62007000	0	0	62007000	5637000	0	0	5637000	1771;3373;9577	0	0	5
353	A0A2H1VFL0	A0A2H1VFL0	19	19	19	tr|A0A2H1VFL0|A0A2H1VFL0_SPOFR SFRICE_017474 (Fragment) OS=Spodoptera frugiperda OX=7108 GN=SFRICE_017474 PE=4 SV=1	0	0	19	0	0	19	0	0	19	165.06	0	53.002	0	0	19.1	391900000	0	0	391900000	5598600	0	0	5598600	29;551;777;1672;2094;2221;3047;3195;3542;4913;6209;8632;9107;9618;9880;10166;10262;10313;10760	0	0	24
398	A0A2H1VI86	A0A2H1VI86	18	18	18	tr|A0A2H1VI86|A0A2H1VI86_SPOFR SFRICE_021037 OS=Spodoptera frugiperda OX=7108 GN=SFRICE_021037 PE=4 SV=1	0	0	18	0	0	18	0	0	18	105.86	0	126.13	0	0	26.5	313400000	0	0	313400000	5596400	0	0	5596400	1817;2159;2554;3229;3621;3939;4174;4469;4771;5609;6060;6113;8004;8688;11136;11301;11346;11383	0	0	23
831	A0A2H1WB24	A0A2H1WB24	3	3	3	tr|A0A2H1WB24|A0A2H1WB24_SPOFR SFRICE_006652 OS=Spodoptera frugiperda OX=7108 GN=SFRICE_006652 PE=4 SV=1	0	0	3	0	0	3	0	0	3	20.677	0	7.1176	0	0	25.7	50303000	0	0	50303000	5589300	0	0	5589300	16;6671;9140	0	0	4
1296	A0A2H1X332	A0A2H1X332	4	4	4	tr|A0A2H1X332|A0A2H1X332_SPOFR SFRICE_000076 OS=Spodoptera frugiperda OX=7108 GN=SFRICE_000076 PE=4 SV=1	0	0	4	0	0	4	0	0	4	44.756	0	31.025	0	0	17.4	77921000	0	0	77921000	5565800	0	0	5565800	807;4574;8590;10006	0	0	6
836	A0A2H1WB92	A0A2H1WB92	9	9	9	tr|A0A2H1WB92|A0A2H1WB92_SPOFR SFRICE_015756 (Fragment) OS=Spodoptera frugiperda OX=7108 GN=SFRICE_015756 PE=4 SV=1	0	0	9	0	0	9	0	0	9	96.156	0	21.773	0	0	14.5	255700000	0	0	255700000	5558800	0	0	5558800	4;535;739;3653;4254;5335;5543;6378;9221	0	0	13
444	A0A2H1VL32;E9KGP4	A0A2H1VL32	6;2	6;2	6;2	tr|A0A2H1VL32|A0A2H1VL32_SPOFR SFRICE_006579 (Fragment) OS=Spodoptera frugiperda OX=7108 GN=SFRICE_006579 PE=4 SV=1	0	0	6	0	0	6	0	0	6	74.148	0	34.504	0	0	13	160320000	0	0	160320000	5528300	0	0	5528300	178;5138;6288;8109;9712;10306	0	0	7
21	P24655;A0A097PUY8	P24655;A0A097PUY8	4;4	4;4	4;4	sp|P24655|Y002_NPVAC Uncharacterized Bro-N domain-containing protein ORF2 OS=Autographa californica nuclear polyhedrosis virus OX=46015 PE=4 SV=2;tr|A0A097PUY8|A0A097PUY8_NPVAC Ac-bro OS=Autographa californica nuclear polyhedrosis virus OX=46015 GN=Ac-bro	0	0	4	0	0	4	0	0	4	37.768	0	31.129	0	0	19.2	93641000	0	0	93641000	5508300	0	0	5508300	2693;5786;7264;8822	0	0	5
124	E9KHW3;A0A2H1V2N3	E9KHW3;A0A2H1V2N3	4;4	4;4	4;4	tr|E9KHW3|E9KHW3_SPOFR Arg methyltransferase (Fragment) OS=Spodoptera frugiperda OX=7108 PE=2 SV=1;tr|A0A2H1V2N3|A0A2H1V2N3_SPOFR SFRICE_006722 OS=Spodoptera frugiperda OX=7108 GN=SFRICE_006722 PE=3 SV=1	0	0	4	0	0	4	0	0	4	28.052	0	10.721	0	0	21.3	82520000	0	0	82520000	5501400	0	0	5501400	5205;6383;8247;8427	0	0	4
1301	A0A2H1X3A7	A0A2H1X3A7	12	12	12	tr|A0A2H1X3A7|A0A2H1X3A7_SPOFR SFRICE_016947 (Fragment) OS=Spodoptera frugiperda OX=7108 GN=SFRICE_016947 PE=4 SV=1	0	0	12	0	0	12	0	0	12	101.89	0	42.621	0	0	19	245820000	0	0	245820000	5462600	0	0	5462600	2976;3527;4032;4348;4522;5137;7818;7963;8445;9719;9860;10991	0	0	14
746	A0A2H1W5P8	A0A2H1W5P8	7	7	7	tr|A0A2H1W5P8|A0A2H1W5P8_SPOFR SFRICE_019450 (Fragment) OS=Spodoptera frugiperda OX=7108 GN=SFRICE_019450 PE=4 SV=1	0	0	7	0	0	7	0	0	7	35.097	0	89.138	0	0	24.9	114380000	0	0	114380000	5446700	0	0	5446700	1618;2341;3368;6364;7532;8955;9682	0	0	8
885	A0A2H1WEG4	A0A2H1WEG4	7	7	7	tr|A0A2H1WEG4|A0A2H1WEG4_SPOFR SFRICE_009922 OS=Spodoptera frugiperda OX=7108 GN=SFRICE_009922 PE=4 SV=1	0	0	7	0	0	7	0	0	7	40.021	0	20.662	0	0	27.6	119340000	0	0	119340000	5424400	0	0	5424400	2449;2810;3056;3154;5736;9996;11608	0	0	8
954	A0A2H1WI50	A0A2H1WI50	5	5	5	tr|A0A2H1WI50|A0A2H1WI50_SPOFR SFRICE_000625 OS=Spodoptera frugiperda OX=7108 GN=SFRICE_000625 PE=4 SV=1	0	0	5	0	0	5	0	0	5	54.925	0	10.99	0	0	15	113070000	0	0	113070000	5384300	0	0	5384300	5342;5642;6052;7257;7283	0	0	5
1069	A0A2H1WPM1;O76485	A0A2H1WPM1	7;3	7;3	7;3	tr|A0A2H1WPM1|A0A2H1WPM1_SPOFR Casein kinase II subunit beta OS=Spodoptera frugiperda OX=7108 GN=SFRICE_004377 PE=3 SV=1	0	0	7	0	0	7	0	0	7	67.399	0	33.839	0	0	18.4	183000000	0	0	183000000	5382300	0	0	5382300	1157;1491;3463;4489;8873;10205;11044	0	0	8
1260	A0A2H1X191	A0A2H1X191	17	17	17	tr|A0A2H1X191|A0A2H1X191_SPOFR SFRICE_018301 (Fragment) OS=Spodoptera frugiperda OX=7108 GN=SFRICE_018301 PE=4 SV=1	0	0	17	0	0	17	0	0	17	206.01	0	89.315	0	0	14.6	437140000	0	0	437140000	5331000	0	0	5331000	494;776;2223;2705;3359;3449;3626;3844;3870;5284;5308;6359;7235;9260;9708;11092;11365	0	0	19
372	A0A2H1VGM5	A0A2H1VGM5	18	18	18	tr|A0A2H1VGM5|A0A2H1VGM5_SPOFR SFRICE_010876 (Fragment) OS=Spodoptera frugiperda OX=7108 GN=SFRICE_010876 PE=4 SV=1	0	0	18	0	0	18	0	0	18	180.61	0	75.03	0	0	16.3	334220000	0	0	334220000	5305100	0	0	5305100	318;774;775;955;987;3578;3607;4934;5319;5356;6403;6464;6597;6646;9320;9550;9961;11104	0	0	20
1198	A0A2H1WYI6	A0A2H1WYI6	2	2	2	tr|A0A2H1WYI6|A0A2H1WYI6_SPOFR SFRICE_031619 (Fragment) OS=Spodoptera frugiperda OX=7108 GN=SFRICE_031619 PE=4 SV=1	0	0	2	0	0	2	0	0	2	18.144	0	4.8086	0	0	16.8	47415000	0	0	47415000	5268400	0	0	5268400	5548;6691	0	0	3
937	A0A2H1WGY4;A0A2H1W121	A0A2H1WGY4;A0A2H1W121	7;4	7;4	7;4	tr|A0A2H1WGY4|A0A2H1WGY4_SPOFR SFRICE_027691 (Fragment) OS=Spodoptera frugiperda OX=7108 GN=SFRICE_027691 PE=4 SV=1;tr|A0A2H1W121|A0A2H1W121_SPOFR SFRICE_008374 (Fragment) OS=Spodoptera frugiperda OX=7108 GN=SFRICE_008374 PE=4 SV=1	0	0	7	0	0	7	0	0	7	57.579	0	18.786	0	0	23.2	126220000	0	0	126220000	5259200	0	0	5259200	873;1745;4775;5244;10445;11358;11361	0	0	7
681	A0A2H1W118;A0A2H1WT89;A0A2H1WXI2	A0A2H1W118	7;3;1	7;3;1	7;3;1	tr|A0A2H1W118|A0A2H1W118_SPOFR SFRICE_018970 (Fragment) OS=Spodoptera frugiperda OX=7108 GN=SFRICE_018970 PE=3 SV=1	0	0	7	0	0	7	0	0	7	32.392	0	22.838	0	0	27.3	94236000	0	0	94236000	5235300	0	0	5235300	2704;3385;3689;4671;4819;5742;6338	0	0	7
1133	A0A2H1WU21	A0A2H1WU21	10	10	10	tr|A0A2H1WU21|A0A2H1WU21_SPOFR SFRICE_022212 (Fragment) OS=Spodoptera frugiperda OX=7108 GN=SFRICE_022212 PE=4 SV=1	0	0	10	0	0	10	0	0	10	178.51	0	103.74	0	0	9.4	465420000	0	0	465420000	5229400	0	0	5229400	343;728;811;1180;1755;2973;3249;4967;6859;9653	0	0	15
404	A0A2H1VIK8	A0A2H1VIK8	6	6	6	tr|A0A2H1VIK8|A0A2H1VIK8_SPOFR tRNA-splicing ligase RtcB homolog OS=Spodoptera frugiperda OX=7108 GN=SFRICE_000552 PE=3 SV=1	0	0	6	0	0	6	0	0	6	53.721	0	21.556	0	0	24.9	135290000	0	0	135290000	5203300	0	0	5203300	1778;3424;6601;6751;7937;8864	0	0	6
153	A0A2H1V4N2	A0A2H1V4N2	10	10	10	tr|A0A2H1V4N2|A0A2H1V4N2_SPOFR SFRICE_010906 OS=Spodoptera frugiperda OX=7108 GN=SFRICE_010906 PE=3 SV=1	0	0	10	0	0	10	0	0	10	101.03	0	28.945	0	0	16.5	243650000	0	0	243650000	5184000	0	0	5184000	2570;2751;3313;4201;4223;4729;6009;6406;6573;7261	0	0	10
1024	A0A2H1WMC8	A0A2H1WMC8	6	6	6	tr|A0A2H1WMC8|A0A2H1WMC8_SPOFR SFRICE_038358 (Fragment) OS=Spodoptera frugiperda OX=7108 GN=SFRICE_038358 PE=3 SV=1	0	0	6	0	0	6	0	0	6	68.293	0	20.479	0	0	21.9	134170000	0	0	134170000	5160300	0	0	5160300	2953;4433;5739;6617;9262;10391	0	0	6
647	A0A2H1VZK5	A0A2H1VZK5	4	4	4	tr|A0A2H1VZK5|A0A2H1VZK5_SPOFR SFRICE_011145 (Fragment) OS=Spodoptera frugiperda OX=7108 GN=SFRICE_011145 PE=4 SV=1	0	0	4	0	0	4	0	0	4	32.174	0	6.6006	0	0	18.6	82125000	0	0	82125000	5132800	0	0	5132800	1025;4413;4856;9962	0	0	4
397	A0A2H1VI69	A0A2H1VI69	8	8	8	tr|A0A2H1VI69|A0A2H1VI69_SPOFR SFRICE_011764 OS=Spodoptera frugiperda OX=7108 GN=SFRICE_011764 PE=4 SV=1	0	0	8	0	0	8	0	0	8	76.171	0	15.418	0	0	17.6	153050000	0	0	153050000	5101800	0	0	5101800	1267;1777;1977;3975;4558;5221;5567;7020	0	0	8
327	A0A2H1VE64	A0A2H1VE64	12	12	12	tr|A0A2H1VE64|A0A2H1VE64_SPOFR SFRICE_001731 OS=Spodoptera frugiperda OX=7108 GN=SFRICE_001731 PE=4 SV=1	0	0	12	0	0	12	0	0	12	100.31	0	84.059	0	0	19.7	232680000	0	0	232680000	5058200	0	0	5058200	268;649;1142;1836;2969;3111;4209;5288;6763;8676;9467;10802	0	0	13
649	A0A2H1VZN1	A0A2H1VZN1	7	7	7	tr|A0A2H1VZN1|A0A2H1VZN1_SPOFR Non-specific serine/threonine protein kinase OS=Spodoptera frugiperda OX=7108 GN=SFRICE_000203 PE=4 SV=1	0	0	7	0	0	7	0	0	7	64.545	0	48.247	0	0	20.6	109830000	0	0	109830000	4992100	0	0	4992100	453;1167;2075;2220;3018;8648;9331	0	0	8
822	A0A2H1WAY8	A0A2H1WAY8	3	3	3	tr|A0A2H1WAY8|A0A2H1WAY8_SPOFR SFRICE_025867 (Fragment) OS=Spodoptera frugiperda OX=7108 GN=SFRICE_025867 PE=4 SV=1	0	0	3	0	0	3	0	0	3	36.346	0	11.989	0	0	18.1	69870000	0	0	69870000	4990700	0	0	4990700	5135;9592;10305	0	0	3
1171	A0A2H1WWK8	A0A2H1WWK8	15	15	15	tr|A0A2H1WWK8|A0A2H1WWK8_SPOFR SFRICE_001709 OS=Spodoptera frugiperda OX=7108 GN=SFRICE_001709 PE=4 SV=1	0	0	15	0	0	15	0	0	15	109.66	0	66.608	0	0	24.3	264130000	0	0	264130000	4983600	0	0	4983600	280;1671;3270;4259;6513;6666;8757;8907;8910;8911;9505;10164;10554;10749;11638	0	0	16
498	A0A2H1VQ03;A0A2H1X2B9	A0A2H1VQ03	15;2	15;2	15;2	tr|A0A2H1VQ03|A0A2H1VQ03_SPOFR SFRICE_012581 (Fragment) OS=Spodoptera frugiperda OX=7108 GN=SFRICE_012581 PE=4 SV=1	0	0	15	0	0	15	0	0	15	115.04	0	76.704	0	0	23.5	298570000	0	0	298570000	4976100	0	0	4976100	1006;1552;3314;3544;3779;4339;4662;4694;6657;8994;9050;9809;10726;11296;11473	0	0	17
1267	A0A2H1X1M8	A0A2H1X1M8	11	11	11	tr|A0A2H1X1M8|A0A2H1X1M8_SPOFR SFRICE_018437 OS=Spodoptera frugiperda OX=7108 GN=SFRICE_018437 PE=4 SV=1	0	0	11	0	0	11	0	0	11	75.948	0	163.87	0	0	23.1	174150000	0	0	174150000	4975600	0	0	4975600	1000;1514;2747;4472;5070;5240;5433;5837;6293;9560;10095	0	0	13
686	A0A2H1W1G5	A0A2H1W1G5	9	9	9	tr|A0A2H1W1G5|A0A2H1W1G5_SPOFR SFRICE_000117 (Fragment) OS=Spodoptera frugiperda OX=7108 GN=SFRICE_000117 PE=3 SV=1	0	0	9	0	0	9	0	0	9	112.24	0	35.54	0	0	13.2	226950000	0	0	226950000	4933700	0	0	4933700	31;2007;2975;3683;4202;4333;4885;7260;10379	0	0	9
302	A0A2H1VCZ9;A0A2H1VSY5	A0A2H1VCZ9	11;2	11;2	11;2	tr|A0A2H1VCZ9|A0A2H1VCZ9_SPOFR SFRICE_008620 OS=Spodoptera frugiperda OX=7108 GN=SFRICE_008620 PE=4 SV=1	0	0	11	0	0	11	0	0	11	129.84	0	28.229	0	0	12.7	255000000	0	0	255000000	4903900	0	0	4903900	404;2811;3777;5865;6064;6066;6388;6896;6898;8222;8960	0	0	12
127	A0A2H1V2W4	A0A2H1V2W4	7	7	7	tr|A0A2H1V2W4|A0A2H1V2W4_SPOFR Mediator of RNA polymerase II transcription subunit 17 OS=Spodoptera frugiperda OX=7108 GN=MED17 PE=3 SV=1	0	0	7	0	0	7	0	0	7	71.503	0	37.46	0	0	17.8	137020000	0	0	137020000	4893700	0	0	4893700	499;688;980;2364;2963;7086;7386	0	0	10
1047	A0A2H1WNS6	A0A2H1WNS6	8	8	8	tr|A0A2H1WNS6|A0A2H1WNS6_SPOFR SFRICE_026932 OS=Spodoptera frugiperda OX=7108 GN=SFRICE_026932 PE=4 SV=1	0	0	8	0	0	8	0	0	8	66.581	0	23.535	0	0	18.7	117180000	0	0	117180000	4882600	0	0	4882600	797;826;2899;4169;4355;4963;8982;9094	0	0	12
1230	A0A2H1WZR0	A0A2H1WZR0	7	7	7	tr|A0A2H1WZR0|A0A2H1WZR0_SPOFR SFRICE_020161 (Fragment) OS=Spodoptera frugiperda OX=7108 GN=SFRICE_020161 PE=4 SV=1	0	0	7	0	0	7	0	0	7	50.449	0	80.32	0	0	31.1	116730000	0	0	116730000	4863900	0	0	4863900	829;1495;2954;3526;5527;9203;10818	0	0	8
682	A0A2H1W138	A0A2H1W138	3	3	3	tr|A0A2H1W138|A0A2H1W138_SPOFR SFRICE_000754 OS=Spodoptera frugiperda OX=7108 GN=SFRICE_000754 PE=4 SV=1	0	0	3	0	0	3	0	0	3	22.141	0	12.406	0	0	20.2	63178000	0	0	63178000	4859900	0	0	4859900	3638;8660;10754	0	0	4
512	A0A2H1VQZ7	A0A2H1VQZ7	4	4	4	tr|A0A2H1VQZ7|A0A2H1VQZ7_SPOFR SFRICE_008479 OS=Spodoptera frugiperda OX=7108 GN=SFRICE_008479 PE=4 SV=1	0	0	4	0	0	4	0	0	4	73.575	0	20.993	0	0	11.2	96702000	0	0	96702000	4835100	0	0	4835100	4430;7240;9318;10903	0	0	5
597	A0A2H1VW71	A0A2H1VW71	26	2	2	tr|A0A2H1VW71|A0A2H1VW71_SPOFR SFRICE027378.2 (Fragment) OS=Spodoptera frugiperda OX=7108 GN=SFRICE027378.2 PE=3 SV=1	0	0	26	0	0	2	0	0	2	41.636	0	17.964	0	0	66.4	106220000	0	0	106220000	4828400	0	0	4828400	850;1255;1276;2439;2610;3123;4243;4367;5589;5590;6871;7096;7802;7803;8325;8474;8930;9327;9328;9515;10022;10044;10470;10471;10969;11065	0	0	4
707	A0A2H1W2N3	A0A2H1W2N3	5	5	5	tr|A0A2H1W2N3|A0A2H1W2N3_SPOFR SFRICE_008252 OS=Spodoptera frugiperda OX=7108 GN=SFRICE_008252 PE=3 SV=1	0	0	5	0	0	5	0	0	5	34.661	0	25.632	0	0	23	81051000	0	0	81051000	4767700	0	0	4767700	4640;5806;9463;10895;11042	0	0	6
657	A0A2H1W011	A0A2H1W011	3	3	3	tr|A0A2H1W011|A0A2H1W011_SPOFR SFRICE_029395 OS=Spodoptera frugiperda OX=7108 GN=SFRICE_029395 PE=4 SV=1	0	0	3	0	0	3	0	0	3	29.213	0	5.708	0	0	14.1	61346000	0	0	61346000	4718900	0	0	4718900	353;2927;6912	0	0	3
494	A0A2H1VPW4	A0A2H1VPW4	5	5	5	tr|A0A2H1VPW4|A0A2H1VPW4_SPOFR SFRICE_012578 (Fragment) OS=Spodoptera frugiperda OX=7108 GN=SFRICE_012578 PE=4 SV=1	0	0	5	0	0	5	0	0	5	32.866	0	11.055	0	0	19.3	102950000	0	0	102950000	4679500	0	0	4679500	1505;7550;10191;10441;10634	0	0	6
1140	A0A2H1WUG7	A0A2H1WUG7	6	6	6	tr|A0A2H1WUG7|A0A2H1WUG7_SPOFR SFRICE_009612 (Fragment) OS=Spodoptera frugiperda OX=7108 GN=SFRICE_009612 PE=3 SV=1	0	0	6	0	0	6	0	0	6	41.676	0	29.106	0	0	24.8	102440000	0	0	102440000	4656300	0	0	4656300	2995;4887;5658;6844;9187;10468	0	0	7
369	A0A2H1VGH6	A0A2H1VGH6	6	6	6	tr|A0A2H1VGH6|A0A2H1VGH6_SPOFR SFRICE_001523 OS=Spodoptera frugiperda OX=7108 GN=SFRICE_001523 PE=4 SV=1	0	0	6	0	0	6	0	0	6	45.346	0	14.813	0	0	25.6	119700000	0	0	119700000	4603800	0	0	4603800	3127;4421;4661;7505;10611;11003	0	0	7
1098	A0A2H1WS28	A0A2H1WS28	3	3	3	tr|A0A2H1WS28|A0A2H1WS28_SPOFR SFRICE_032601 (Fragment) OS=Spodoptera frugiperda OX=7108 GN=SFRICE_032601 PE=4 SV=1	0	0	3	0	0	3	0	0	3	33.935	0	9.6167	0	0	13.6	64326000	0	0	64326000	4594700	0	0	4594700	1216;9232;10183	0	0	4
102	A0A2H1V1K6	A0A2H1V1K6	5	5	5	tr|A0A2H1V1K6|A0A2H1V1K6_SPOFR SFRICE_013607 (Fragment) OS=Spodoptera frugiperda OX=7108 GN=SFRICE_013607 PE=4 SV=1	0	0	5	0	0	5	0	0	5	61.098	0	18.066	0	0	11.5	104460000	0	0	104460000	4542000	0	0	4542000	1122;3380;3917;10152;10153	0	0	6
993	A0A2H1WKQ3	A0A2H1WKQ3	4	4	4	tr|A0A2H1WKQ3|A0A2H1WKQ3_SPOFR SFRICE_032141 (Fragment) OS=Spodoptera frugiperda OX=7108 GN=SFRICE_032141 PE=4 SV=1	0	0	4	0	0	4	0	0	4	33.604	0	8.989	0	0	17.3	81611000	0	0	81611000	4533900	0	0	4533900	470;1445;7082;11185	0	0	5
1137	A0A2H1WU97	A0A2H1WU97	3	3	3	tr|A0A2H1WU97|A0A2H1WU97_SPOFR SFRICE_015927 OS=Spodoptera frugiperda OX=7108 GN=SFRICE_015927 PE=4 SV=1	0	0	3	0	0	3	0	0	3	28.13	0	36.885	0	0	20.3	54203000	0	0	54203000	4516900	0	0	4516900	6119;11043;11226	0	0	3
933	A0A2H1WGN4	A0A2H1WGN4	3	3	3	tr|A0A2H1WGN4|A0A2H1WGN4_SPOFR SFRICE_000369 (Fragment) OS=Spodoptera frugiperda OX=7108 GN=SFRICE_000369 PE=4 SV=1	0	0	3	0	0	3	0	0	3	35.089	0	11.904	0	0	11	94689000	0	0	94689000	4509000	0	0	4509000	2580;8980;10915	0	0	3
596	A0A2H1VW39	A0A2H1VW39	2	2	2	tr|A0A2H1VW39|A0A2H1VW39_SPOFR SFRICE_038469 (Fragment) OS=Spodoptera frugiperda OX=7108 GN=SFRICE_038469 PE=4 SV=1	0	0	2	0	0	2	0	0	2	19.731	0	14.252	0	0	17.2	31457000	0	0	31457000	4493900	0	0	4493900	1133;9225	0	0	2
442	Q95V33;A0A2H1VL06	Q95V33;A0A2H1VL06	2;2	2;2	2;2	tr|Q95V33|Q95V33_SPOFR Ribosomal protein S5 OS=Spodoptera frugiperda OX=7108 PE=2 SV=1;tr|A0A2H1VL06|A0A2H1VL06_SPOFR SFRICE_004926 OS=Spodoptera frugiperda OX=7108 GN=SFRICE_004926 PE=3 SV=1	0	0	2	0	0	2	0	0	2	24.463	0	5.5611	0	0	21.5	40418000	0	0	40418000	4490900	0	0	4490900	213;9650	0	0	3
535	A0A2H1VRT8	A0A2H1VRT8	11	11	11	tr|A0A2H1VRT8|A0A2H1VRT8_SPOFR SFRICE_008665 OS=Spodoptera frugiperda OX=7108 GN=SFRICE_008665 PE=3 SV=1	0	0	11	0	0	11	0	0	11	168.61	0	59.067	0	0	10.8	295480000	0	0	295480000	4477000	0	0	4477000	97;1855;2673;3742;4809;5516;6083;9416;10476;10833;11330	0	0	14
1255	A0A2H1X114	A0A2H1X114	2	2	2	tr|A0A2H1X114|A0A2H1X114_SPOFR SFRICE_016384 (Fragment) OS=Spodoptera frugiperda OX=7108 GN=SFRICE_016384 PE=4 SV=1	0	0	2	0	0	2	0	0	2	16.939	0	19.195	0	0	28.7	40203000	0	0	40203000	4467000	0	0	4467000	6490;6840	0	0	4
795	A0A2H1W9C3	A0A2H1W9C3	3	3	3	tr|A0A2H1W9C3|A0A2H1W9C3_SPOFR Mediator of RNA polymerase II transcription subunit 20 OS=Spodoptera frugiperda OX=7108 GN=MED20 PE=3 SV=1	0	0	3	0	0	3	0	0	3	25.012	0	11.696	0	0	23.9	52725000	0	0	52725000	4393700	0	0	4393700	1992;2648;6929	0	0	3
653	A0A2H1VZQ4	A0A2H1VZQ4	16	16	16	tr|A0A2H1VZQ4|A0A2H1VZQ4_SPOFR SFRICE_008954 OS=Spodoptera frugiperda OX=7108 GN=SFRICE_008954 PE=4 SV=1	0	0	16	0	0	16	0	0	16	129.82	0	123.49	0	0	19.9	289820000	0	0	289820000	4391300	0	0	4391300	281;449;990;1354;2194;3426;4612;5722;5723;5834;7011;7938;8019;9026;10617;11347	0	0	19
1271	A0A2H1X1U0	A0A2H1X1U0	3	3	3	tr|A0A2H1X1U0|A0A2H1X1U0_SPOFR SFRICE_011459 OS=Spodoptera frugiperda OX=7108 GN=SFRICE_011459 PE=4 SV=1	0	0	3	0	0	3	0	0	3	19.187	0	4.4856	0	0	29.3	34983000	0	0	34983000	4372800	0	0	4372800	1920;1929;10263	0	0	4
888	A0A2H1WEK7	A0A2H1WEK7	3	3	3	tr|A0A2H1WEK7|A0A2H1WEK7_SPOFR 60S ribosome subunit biogenesis protein NIP7 homolog OS=Spodoptera frugiperda OX=7108 GN=SFRICE_022850 PE=3 SV=1	0	0	3	0	0	3	0	0	3	20.546	0	35.526	0	0	31.7	43468000	0	0	43468000	4346800	0	0	4346800	3733;3861;5759	0	0	4
859	A0A2H1WCC2	A0A2H1WCC2	3	3	3	tr|A0A2H1WCC2|A0A2H1WCC2_SPOFR SFRICE_015046 OS=Spodoptera frugiperda OX=7108 GN=SFRICE_015046 PE=4 SV=1	0	0	3	0	0	3	0	0	3	53.106	0	9.1081	0	0	12.3	73768000	0	0	73768000	4339300	0	0	4339300	290;624;1273	0	0	3
203	A0A2H1V7V8	A0A2H1V7V8	5	5	5	tr|A0A2H1V7V8|A0A2H1V7V8_SPOFR SFRICE_001242 OS=Spodoptera frugiperda OX=7108 GN=SFRICE_001242 PE=3 SV=1	0	0	5	0	0	5	0	0	5	45.329	0	9.7397	0	0	17.6	64923000	0	0	64923000	4328200	0	0	4328200	1007;3067;3355;5105;7566	0	0	5
1299	A0A2H1X373	A0A2H1X373	11	11	11	tr|A0A2H1X373|A0A2H1X373_SPOFR Coatomer subunit beta OS=Spodoptera frugiperda OX=7108 GN=SFRICE_003015 PE=4 SV=1	0	0	11	0	0	11	0	0	11	103.54	0	31.754	0	0	15.4	202980000	0	0	202980000	4318700	0	0	4318700	548;918;3030;5262;5467;5931;6566;7097;8572;9223;10887	0	0	12
1104	A0A2H1WSC9	A0A2H1WSC9	15	15	15	tr|A0A2H1WSC9|A0A2H1WSC9_SPOFR SFRICE_011126 (Fragment) OS=Spodoptera frugiperda OX=7108 GN=SFRICE_011126 PE=4 SV=1	0	0	15	0	0	15	0	0	15	188.87	0	43.561	0	0	12.3	372540000	0	0	372540000	4282000	0	0	4282000	878;2088;2384;2817;3258;3770;4915;6274;6990;7489;10150;10264;10732;11005;11616	0	0	17
415	A0A2H1VJF7	A0A2H1VJF7	3	3	3	tr|A0A2H1VJF7|A0A2H1VJF7_SPOFR Transgelin OS=Spodoptera frugiperda OX=7108 GN=SFRICE_012901 PE=3 SV=1	0	0	3	0	0	3	0	0	3	20.737	0	10.724	0	0	25	38272000	0	0	38272000	4252400	0	0	4252400	328;8075;9743	0	0	4
1085	A0A2H1WR44	A0A2H1WR44	3	3	3	tr|A0A2H1WR44|A0A2H1WR44_SPOFR SFRICE_012016 OS=Spodoptera frugiperda OX=7108 GN=SFRICE_012016 PE=4 SV=1	0	0	3	0	0	3	0	0	3	33.581	0	9.4423	0	0	15.7	59107000	0	0	59107000	4221900	0	0	4221900	506;6813;8411	0	0	4
562	A0A2H1VU55	A0A2H1VU55	8	8	8	tr|A0A2H1VU55|A0A2H1VU55_SPOFR SFRICE_003620 OS=Spodoptera frugiperda OX=7108 GN=SFRICE_003620 PE=4 SV=1	0	0	8	0	0	8	0	0	8	143.02	0	41.902	0	0	11.9	177230000	0	0	177230000	4219700	0	0	4219700	553;818;2585;7455;8726;9605;9959;11309	0	0	9
347	A0A2H1VFA2	A0A2H1VFA2	2	2	2	tr|A0A2H1VFA2|A0A2H1VFA2_SPOFR SFRICE_018168 OS=Spodoptera frugiperda OX=7108 GN=SFRICE_018168 PE=4 SV=1	0	0	2	0	0	2	0	0	2	19.957	0	5.8117	0	0	16.8	46130000	0	0	46130000	4193600	0	0	4193600	1758;2711	0	0	3
1232	A0A2H1WZU2	A0A2H1WZU2	3	3	3	tr|A0A2H1WZU2|A0A2H1WZU2_SPOFR SFRICE_026625 OS=Spodoptera frugiperda OX=7108 GN=SFRICE_026625 PE=4 SV=1	0	0	3	0	0	3	0	0	3	35.218	0	6.1197	0	0	10.8	58573000	0	0	58573000	4183800	0	0	4183800	4136;8117;8273	0	0	3
1293	A0A2H1X308	A0A2H1X308	2	2	2	tr|A0A2H1X308|A0A2H1X308_SPOFR Glutathione peroxidase OS=Spodoptera frugiperda OX=7108 GN=SFRICE_008871 PE=3 SV=1	0	0	2	0	0	2	0	0	2	25.191	0	5.8126	0	0	17	53993000	0	0	53993000	4153300	0	0	4153300	106;4455	0	0	2
234	A0A2H1V996	A0A2H1V996	6	6	6	tr|A0A2H1V996|A0A2H1V996_SPOFR SFRICE_001295 OS=Spodoptera frugiperda OX=7108 GN=SFRICE_001295 PE=4 SV=1	0	0	6	0	0	6	0	0	6	129.18	0	35.505	0	0	6.9	223480000	0	0	223480000	4138600	0	0	4138600	409;4793;7203;10417;10776;10777	0	0	8
537	A0A2H1VS46;A0A2H1WY06	A0A2H1VS46	4;1	4;1	4;1	tr|A0A2H1VS46|A0A2H1VS46_SPOFR SFRICE_021919 OS=Spodoptera frugiperda OX=7108 GN=SFRICE_021919 PE=4 SV=1	0	0	4	0	0	4	0	0	4	33.24	0	13.912	0	0	25.8	57783000	0	0	57783000	4127300	0	0	4127300	1794;3283;4999;6053	0	0	7
731	A0A2H1W4P9	A0A2H1W4P9	10	10	10	tr|A0A2H1W4P9|A0A2H1W4P9_SPOFR SFRICE_008555 OS=Spodoptera frugiperda OX=7108 GN=SFRICE_008555 PE=4 SV=1	0	0	10	0	0	10	0	0	10	140.59	0	113.31	0	0	15.1	167950000	0	0	167950000	4096400	0	0	4096400	744;1360;1825;2363;2974;3515;3916;6095;6727;10156	0	0	11
603	A0A2H1VWJ8	A0A2H1VWJ8	6	6	6	tr|A0A2H1VWJ8|A0A2H1VWJ8_SPOFR SFRICE_005808 OS=Spodoptera frugiperda OX=7108 GN=SFRICE_005808 PE=4 SV=1	0	0	6	0	0	6	0	0	6	77.889	0	19.44	0	0	12.9	114320000	0	0	114320000	4082700	0	0	4082700	2750;6760;7413;9314;10143;10278	0	0	8
559	A0A2H1VTZ0	A0A2H1VTZ0	2	2	2	tr|A0A2H1VTZ0|A0A2H1VTZ0_SPOFR SFRICE_029225 (Fragment) OS=Spodoptera frugiperda OX=7108 GN=SFRICE_029225 PE=3 SV=1	0	0	2	0	0	2	0	0	2	23.327	0	38.549	0	0	28.6	44780000	0	0	44780000	4070900	0	0	4070900	2451;10859	0	0	3
1257	A0A2H1X153	A0A2H1X153	4	4	4	tr|A0A2H1X153|A0A2H1X153_SPOFR SFRICE_010763 OS=Spodoptera frugiperda OX=7108 GN=SFRICE_010763 PE=4 SV=1	0	0	4	0	0	4	0	0	4	23.555	0	19.903	0	0	30.7	48791000	0	0	48791000	4065900	0	0	4065900	1507;6958;8189;9724	0	0	4
1317	A0A2H1X5U1	A0A2H1X5U1	13	13	13	tr|A0A2H1X5U1|A0A2H1X5U1_SPOFR SFRICE_014405 (Fragment) OS=Spodoptera frugiperda OX=7108 GN=SFRICE_014405 PE=4 SV=1	0	0	13	0	0	13	0	0	13	97.329	0	76.74	0	0	21	156230000	0	0	156230000	4005900	0	0	4005900	303;463;1449;1886;2186;3510;3964;5542;5868;6247;7596;8645;10075	0	0	14
410	A0A2H1VJ16	A0A2H1VJ16	2	2	2	tr|A0A2H1VJ16|A0A2H1VJ16_SPOFR Small nuclear ribonucleoprotein Sm D2 OS=Spodoptera frugiperda OX=7108 GN=SFRICE_028414 PE=3 SV=1	0	0	2	0	0	2	0	0	2	13.375	0	4.1703	0	0	24.4	27980000	0	0	27980000	3997100	0	0	3997100	4218;8702	0	0	2
858	A0A2H1WCA7	A0A2H1WCA7	10	10	10	tr|A0A2H1WCA7|A0A2H1WCA7_SPOFR SFRICE_005939 (Fragment) OS=Spodoptera frugiperda OX=7108 GN=SFRICE_005939 PE=4 SV=1	0	0	10	0	0	10	0	0	10	83.213	0	28.799	0	0	20.5	150540000	0	0	150540000	3961700	0	0	3961700	1196;1459;4658;6589;6956;7152;8456;8457;8766;10620	0	0	11
738	A0A2H1W556	A0A2H1W556	6	6	6	tr|A0A2H1W556|A0A2H1W556_SPOFR SFRICE_029806 OS=Spodoptera frugiperda OX=7108 GN=SFRICE_029806 PE=4 SV=1	0	0	6	0	0	6	0	0	6	47.323	0	17.067	0	0	20.7	106850000	0	0	106850000	3957500	0	0	3957500	926;4560;6123;6268;7048;10124	0	0	6
130	A0A2H1V331	A0A2H1V331	3	3	3	tr|A0A2H1V331|A0A2H1V331_SPOFR SFRICE_014994 (Fragment) OS=Spodoptera frugiperda OX=7108 GN=SFRICE_014994 PE=4 SV=1	0	0	3	0	0	3	0	0	3	33.811	0	14.596	0	0	17.5	70776000	0	0	70776000	3932000	0	0	3932000	3074;6387;9538	0	0	4
10	S5G9J9;P41672;A0A097PUW0;A0A193DTM9	S5G9J9;P41672;A0A097PUW0;A0A193DTM9	7;7;7;6	7;7;7;6	7;7;7;6	tr|S5G9J9|S5G9J9_NPVAC Per os infectivity factor OS=Autographa californica nuclear polyhedrosis virus OX=46015 GN=bAcMK121 PE=4 SV=1;sp|P41672|PIF1_NPVAC Per os infectivity factor 1 OS=Autographa californica nuclear polyhedrosis virus OX=46015 PE=1 SV=1;tr	0	0	7	0	0	7	0	0	7	59.739	0	16.168	0	0	20	106120000	0	0	106120000	3930600	0	0	3930600	1127;1772;2399;5447;8629;9805;10043	0	0	7
140	A0A2H1V3M7	A0A2H1V3M7	3	3	3	tr|A0A2H1V3M7|A0A2H1V3M7_SPOFR SFRICE_003121 OS=Spodoptera frugiperda OX=7108 GN=SFRICE_003121 PE=4 SV=1	0	0	3	0	0	3	0	0	3	24.128	0	5.758	0	0	13	35343000	0	0	35343000	3927000	0	0	3927000	2794;4649;8701	0	0	3
541	A0A2H1VSG8	A0A2H1VSG8	17	17	17	tr|A0A2H1VSG8|A0A2H1VSG8_SPOFR SFRICE_001238 OS=Spodoptera frugiperda OX=7108 GN=SFRICE_001238 PE=4 SV=1	0	0	17	0	0	17	0	0	17	240.96	0	164.74	0	0	10.9	357190000	0	0	357190000	3925100	0	0	3925100	208;1341;1858;2324;3371;4603;4884;5028;5862;6290;6291;6697;7458;7841;9487;9522;9545	0	0	22
1164	A0A2H1WW08	A0A2H1WW08	2	2	2	tr|A0A2H1WW08|A0A2H1WW08_SPOFR SFRICE_033813 OS=Spodoptera frugiperda OX=7108 GN=SFRICE_033813 PE=4 SV=1	0	0	2	0	0	2	0	0	2	26.192	0	10.897	0	0	16.1	42741000	0	0	42741000	3885500	0	0	3885500	1235;6610	0	0	3
157	A0A2H1V4R3	A0A2H1V4R3	2	2	2	tr|A0A2H1V4R3|A0A2H1V4R3_SPOFR Cleavage and polyadenylation specificity factor subunit 2 OS=Spodoptera frugiperda OX=7108 GN=SFRICE_017291 PE=3 SV=1	0	0	2	0	0	2	0	0	2	22.523	0	5.5225	0	0	11.8	34962000	0	0	34962000	3884700	0	0	3884700	6476;10189	0	0	2
971	A0A2H1WJJ8	A0A2H1WJJ8	10	10	10	tr|A0A2H1WJJ8|A0A2H1WJJ8_SPOFR SFRICE_011739 OS=Spodoptera frugiperda OX=7108 GN=SFRICE_011739 PE=4 SV=1	0	0	10	0	0	10	0	0	10	122.48	0	33.644	0	0	15	204820000	0	0	204820000	3864500	0	0	3864500	412;2769;4192;4832;5077;5870;6012;7760;8372;10454	0	0	10
1094	A0A2H1WRL7	A0A2H1WRL7	4	4	4	tr|A0A2H1WRL7|A0A2H1WRL7_SPOFR SFRICE_016931 OS=Spodoptera frugiperda OX=7108 GN=SFRICE_016931 PE=4 SV=1	0	0	4	0	0	4	0	0	4	32.851	0	36.052	0	0	23.7	57440000	0	0	57440000	3829300	0	0	3829300	321;6194;6900;7691	0	0	4
141	A0A2H1V3P7	A0A2H1V3P7	2	2	2	tr|A0A2H1V3P7|A0A2H1V3P7_SPOFR SFRICE_002946 (Fragment) OS=Spodoptera frugiperda OX=7108 GN=SFRICE_002946 PE=4 SV=1	0	0	2	0	0	2	0	0	2	13.604	0	6.8914	0	0	24.6	15272000	0	0	15272000	3817900	0	0	3817900	2504;11427	0	0	3
81	A0A2H1V0B4	A0A2H1V0B4	5	5	5	tr|A0A2H1V0B4|A0A2H1V0B4_SPOFR SFRICE_004202 OS=Spodoptera frugiperda OX=7108 GN=SFRICE_004202 PE=4 SV=1	0	0	5	0	0	5	0	0	5	60.089	0	16.723	0	0	15.4	114330000	0	0	114330000	3810900	0	0	3810900	1894;4152;4336;6244;9982	0	0	7
117	A0A2H1V2F5	A0A2H1V2F5	2	2	2	tr|A0A2H1V2F5|A0A2H1V2F5_SPOFR Mediator of RNA polymerase II transcription subunit 7 OS=Spodoptera frugiperda OX=7108 GN=SFRICE_007638 PE=3 SV=1	0	0	2	0	0	2	0	0	2	25.979	0	28.379	0	0	22.7	38000000	0	0	38000000	3800000	0	0	3800000	10772;10790	0	0	3
777	A0A2H1W7T1	A0A2H1W7T1	6	6	6	tr|A0A2H1W7T1|A0A2H1W7T1_SPOFR UTP--glucose-1-phosphate uridylyltransferase OS=Spodoptera frugiperda OX=7108 GN=SFRICE_013996 PE=3 SV=1	0	0	6	0	0	6	0	0	6	57.779	0	19.626	0	0	16.8	94640000	0	0	94640000	3785600	0	0	3785600	2409;2776;3300;3897;5942;6213	0	0	6
245	A0A2H1V9X2	A0A2H1V9X2	5	5	5	tr|A0A2H1V9X2|A0A2H1V9X2_SPOFR SFRICE_000893 OS=Spodoptera frugiperda OX=7108 GN=SFRICE_000893 PE=4 SV=1	0	0	5	0	0	5	0	0	5	51.213	0	20.745	0	0	16.6	90078000	0	0	90078000	3753200	0	0	3753200	2108;3352;4600;6791;11405	0	0	6
471	A0A2H1VN08	A0A2H1VN08	12	12	12	tr|A0A2H1VN08|A0A2H1VN08_SPOFR Coatomer subunit alpha OS=Spodoptera frugiperda OX=7108 GN=SFRICE_005745 PE=4 SV=1	0	0	12	0	0	12	0	0	12	138.71	0	36.356	0	0	13.7	268420000	0	0	268420000	3728100	0	0	3728100	1137;2311;3525;4148;5945;6396;6492;6577;9356;9460;9468;11027	0	0	12
749	A0A2H1W607	A0A2H1W607	4	4	4	tr|A0A2H1W607|A0A2H1W607_SPOFR SFRICE_005408 OS=Spodoptera frugiperda OX=7108 GN=SFRICE_005408 PE=4 SV=1	0	0	4	0	0	4	0	0	4	66.023	0	49.728	0	0	8.7	111490000	0	0	111490000	3716400	0	0	3716400	6910;9392;9691;11403	0	0	5
1014	A0A2H1WLR3	A0A2H1WLR3	8	8	8	tr|A0A2H1WLR3|A0A2H1WLR3_SPOFR SFRICE_003924 OS=Spodoptera frugiperda OX=7108 GN=SFRICE_003924 PE=4 SV=1	0	0	8	0	0	8	0	0	8	82.921	0	54.075	0	0	18.3	118370000	0	0	118370000	3699100	0	0	3699100	2460;3514;4722;7796;8353;8855;10008;10261	0	0	8
256	A0A2H1VAA2	A0A2H1VAA2	7	7	7	tr|A0A2H1VAA2|A0A2H1VAA2_SPOFR SFRICE_000292 OS=Spodoptera frugiperda OX=7108 GN=SFRICE_000292 PE=4 SV=1	0	0	7	0	0	7	0	0	7	64.718	0	26.877	0	0	19.7	114030000	0	0	114030000	3678400	0	0	3678400	625;1215;2228;5790;6316;7035;8654	0	0	7
1400	E9KGT3	E9KGT3	4	2	2	tr|E9KGT3|E9KGT3_SPOFR Glycogen [starch] synthase (Fragment) OS=Spodoptera frugiperda OX=7108 PE=2 SV=1	0	0	4	0	0	2	0	0	2	37.025	0	7.6944	0	0	25.8	69016000	0	0	69016000	3632400	0	0	3632400	5;1382;3083;10455	0	0	3
32	P23058;A0A097PV34	P23058;A0A097PV34	3;3	3;3	3;3	sp|P23058|SPLR_NPVAC Spheroidin-like protein OS=Autographa californica nuclear polyhedrosis virus OX=46015 GN=SLP PE=2 SV=1;tr|A0A097PV34|A0A097PV34_NPVAC Ac-gp37 OS=Autographa californica nuclear polyhedrosis virus OX=46015 GN=Ac-gp37 PE=4 SV=1	0	0	3	0	0	3	0	0	3	34.798	0	7.4421	0	0	21.9	43522000	0	0	43522000	3626800	0	0	3626800	4199;10999;11496	0	0	3
843	A0A2H1WBH7	A0A2H1WBH7	7	7	7	tr|A0A2H1WBH7|A0A2H1WBH7_SPOFR SFRICE_005600 (Fragment) OS=Spodoptera frugiperda OX=7108 GN=SFRICE_005600 PE=4 SV=1	0	0	7	0	0	7	0	0	7	48.297	0	14.444	0	0	22.7	76012000	0	0	76012000	3619600	0	0	3619600	1017;1368;1950;3033;4579;6021;7324	0	0	8
1165	A0A2H1WW47	A0A2H1WW47	6	6	6	tr|A0A2H1WW47|A0A2H1WW47_SPOFR SFRICE_011562 OS=Spodoptera frugiperda OX=7108 GN=SFRICE_011562 PE=4 SV=1	0	0	6	0	0	6	0	0	6	75.659	0	19.263	0	0	12.2	112070000	0	0	112070000	3615200	0	0	3615200	2180;2484;2827;3740;7758;9707	0	0	7
590	A0A2H1VVM9	A0A2H1VVM9	18	18	18	tr|A0A2H1VVM9|A0A2H1VVM9_SPOFR SFRICE_003717 (Fragment) OS=Spodoptera frugiperda OX=7108 GN=SFRICE_003717 PE=4 SV=1	0	0	18	0	0	18	0	0	18	212.69	0	102.82	0	0	14.5	326280000	0	0	326280000	3585500	0	0	3585500	1391;1888;1953;2988;3629;4731;5711;5866;5970;6011;6153;6508;6673;7916;9529;9671;10317;11133	0	0	18
591	A0A2H1VVU8;A0A2H1W7G2	A0A2H1VVU8;A0A2H1W7G2	5;3	5;3	5;3	tr|A0A2H1VVU8|A0A2H1VVU8_SPOFR SFRICE_013976 (Fragment) OS=Spodoptera frugiperda OX=7108 GN=SFRICE_013976 PE=4 SV=1;tr|A0A2H1W7G2|A0A2H1W7G2_SPOFR SFRICE_007919 OS=Spodoptera frugiperda OX=7108 GN=SFRICE_007919 PE=4 SV=1	0	0	5	0	0	5	0	0	5	51.093	0	9.9579	0	0	21.7	68010000	0	0	68010000	3579500	0	0	3579500	1850;5651;6743;7450;10163	0	0	5
556	A0A2H1VTS8	A0A2H1VTS8	4	4	4	tr|A0A2H1VTS8|A0A2H1VTS8_SPOFR SFRICE_011518 (Fragment) OS=Spodoptera frugiperda OX=7108 GN=SFRICE_011518 PE=4 SV=1	0	0	4	0	0	4	0	0	4	80.122	0	6.6883	0	0	7.5	81811000	0	0	81811000	3557000	0	0	3557000	2420;5208;6623;7109	0	0	6
1144	A0A2H1WUM2	A0A2H1WUM2	2	2	2	tr|A0A2H1WUM2|A0A2H1WUM2_SPOFR SFRICE_036169 (Fragment) OS=Spodoptera frugiperda OX=7108 GN=SFRICE_036169 PE=4 SV=1	0	0	2	0	0	2	0	0	2	22.254	0	29.235	0	0	18.9	35568000	0	0	35568000	3556800	0	0	3556800	3521;4699	0	0	2
645	A0A2H1VZH4;A0A2H1VZ79	A0A2H1VZH4	5;1	5;1	5;1	tr|A0A2H1VZH4|A0A2H1VZH4_SPOFR SFRICE_024271 (Fragment) OS=Spodoptera frugiperda OX=7108 GN=SFRICE_024271 PE=3 SV=1	0	0	5	0	0	5	0	0	5	56.048	0	11.006	0	0	13.3	94829000	0	0	94829000	3512200	0	0	3512200	2749;3149;4014;4608;6625	0	0	6
557	A0A2H1VTV1	A0A2H1VTV1	8	8	5	tr|A0A2H1VTV1|A0A2H1VTV1_SPOFR SFRICE_025278 (Fragment) OS=Spodoptera frugiperda OX=7108 GN=SFRICE_025278 PE=4 SV=1	0	0	8	0	0	8	0	0	5	70.353	0	22.17	0	0	15.8	98118000	0	0	98118000	3504200	0	0	3504200	1887;2935;6010;6106;6311;10276;10315;10872	0	0	8
436	A0A2H1VKU9	A0A2H1VKU9	2	2	2	tr|A0A2H1VKU9|A0A2H1VKU9_SPOFR SFRICE_016602 (Fragment) OS=Spodoptera frugiperda OX=7108 GN=SFRICE_016602 PE=4 SV=1	0	0	2	0	0	2	0	0	2	23.165	0	10.749	0	0	17.7	38281000	0	0	38281000	3480100	0	0	3480100	342;1711	0	0	2
139	A0A2H1V3H6	A0A2H1V3H6	8	8	8	tr|A0A2H1V3H6|A0A2H1V3H6_SPOFR SFRICE_000767 OS=Spodoptera frugiperda OX=7108 GN=SFRICE_000767 PE=4 SV=1	0	0	8	0	0	8	0	0	8	103.17	0	25.774	0	0	13.7	145850000	0	0	145850000	3472500	0	0	3472500	1245;2598;3495;4275;6176;6961;7766;8931	0	0	8
111	A0A2H1V266	A0A2H1V266	5	5	5	tr|A0A2H1V266|A0A2H1V266_SPOFR SFRICE_003467 OS=Spodoptera frugiperda OX=7108 GN=SFRICE_003467 PE=4 SV=1	0	0	5	0	0	5	0	0	5	66.208	0	40.047	0	0	16	79160000	0	0	79160000	3441800	0	0	3441800	41;4801;7300;8087;9049	0	0	6
750	A0A2H1W640	A0A2H1W640	6	6	6	tr|A0A2H1W640|A0A2H1W640_SPOFR SFRICE_023318 OS=Spodoptera frugiperda OX=7108 GN=SFRICE_023318 PE=4 SV=1	0	0	6	0	0	6	0	0	6	54.781	0	20.528	0	0	13.7	96264000	0	0	96264000	3438000	0	0	3438000	3405;3920;5103;9167;9558;11644	0	0	7
269	A0A2H1VAW2;A0A2H1VXV6	A0A2H1VAW2;A0A2H1VXV6	4;4	4;4	4;4	tr|A0A2H1VAW2|A0A2H1VAW2_SPOFR SFRICE_021387 (Fragment) OS=Spodoptera frugiperda OX=7108 GN=SFRICE_021387 PE=4 SV=1;tr|A0A2H1VXV6|A0A2H1VXV6_SPOFR SFRICE_020262 (Fragment) OS=Spodoptera frugiperda OX=7108 GN=SFRICE_020262 PE=4 SV=1	0	0	4	0	0	4	0	0	4	48.319	0	9.5167	0	0	12.2	88179000	0	0	88179000	3391500	0	0	3391500	219;2278;2760;7598	0	0	4
791	A0A2H1W921	A0A2H1W921	7	7	7	tr|A0A2H1W921|A0A2H1W921_SPOFR SFRICE_013764 (Fragment) OS=Spodoptera frugiperda OX=7108 GN=SFRICE_013764 PE=4 SV=1	0	0	7	0	0	7	0	0	7	127.39	0	51.925	0	0	12.2	155670000	0	0	155670000	3384000	0	0	3384000	986;5333;5646;5911;8780;8876;9549	0	0	9
1319	A0S6A4	A0S6A4	2	2	2	tr|A0S6A4|A0S6A4_SPOFR Eukaryotic translation initiation factor 6 OS=Spodoptera frugiperda OX=7108 GN=EIF6 PE=2 SV=1	0	0	2	0	0	2	0	0	2	26.305	0	21.031	0	0	13.1	33709000	0	0	33709000	3370900	0	0	3370900	8204;10796	0	0	3
931	A0A2H1WGK0	A0A2H1WGK0	4	4	4	tr|A0A2H1WGK0|A0A2H1WGK0_SPOFR SFRICE_000640 (Fragment) OS=Spodoptera frugiperda OX=7108 GN=SFRICE_000640 PE=3 SV=1	0	0	4	0	0	4	0	0	4	42.486	0	12.599	0	0	13.6	63694000	0	0	63694000	3352300	0	0	3352300	3012;5392;5835;9123	0	0	4
1161	A0A2H1WVS5	A0A2H1WVS5	24	24	24	tr|A0A2H1WVS5|A0A2H1WVS5_SPOFR SFRICE_000796 OS=Spodoptera frugiperda OX=7108 GN=SFRICE_000796 PE=3 SV=1	0	0	24	0	0	24	0	0	24	279.32	0	104.16	0	0	13.8	411630000	0	0	411630000	3346600	0	0	3346600	61;653;1030;1674;2083;2806;2866;3486;3668;4034;4534;5339;5391;6249;6299;6334;6552;7950;8705;9046;9741;10406;10962;11186	0	0	28
908	A0A2H1WFS5	A0A2H1WFS5	6	6	6	tr|A0A2H1WFS5|A0A2H1WFS5_SPOFR SFRICE_013551 OS=Spodoptera frugiperda OX=7108 GN=SFRICE_013551 PE=4 SV=1	0	0	6	0	0	6	0	0	6	74.319	0	98.624	0	0	12.6	110420000	0	0	110420000	3346000	0	0	3346000	81;1223;4164;4660;7031;8969	0	0	9
1006	A0A2H1WL73	A0A2H1WL73	3	3	3	tr|A0A2H1WL73|A0A2H1WL73_SPOFR SFRICE_010101 OS=Spodoptera frugiperda OX=7108 GN=SFRICE_010101 PE=4 SV=1	0	0	3	0	0	3	0	0	3	41.626	0	9.5779	0	0	10.9	52864000	0	0	52864000	3304000	0	0	3304000	2487;6270;8271	0	0	3
1184	A0A2H1WX84	A0A2H1WX84	12	12	12	tr|A0A2H1WX84|A0A2H1WX84_SPOFR SFRICE_001360 OS=Spodoptera frugiperda OX=7108 GN=SFRICE_001360 PE=4 SV=1	0	0	12	0	0	12	0	0	12	125.56	0	68.021	0	0	15.4	167640000	0	0	167640000	3287100	0	0	3287100	825;1714;3675;3820;4043;5086;5365;5396;6173;6530;10117;10947	0	0	13
316	A0A2H1VDL8	A0A2H1VDL8	2	2	2	tr|A0A2H1VDL8|A0A2H1VDL8_SPOFR SFRICE_016576 OS=Spodoptera frugiperda OX=7108 GN=SFRICE_016576 PE=4 SV=1	0	0	2	0	0	2	0	0	2	22.79	0	6.7637	0	0	20.3	22927000	0	0	22927000	3275300	0	0	3275300	4628;11466	0	0	2
1177	A0A2H1WWY9	A0A2H1WWY9	2	2	2	tr|A0A2H1WWY9|A0A2H1WWY9_SPOFR Reticulon-like protein OS=Spodoptera frugiperda OX=7108 GN=SFRICE_032138 PE=4 SV=1	0	0	2	0	0	2	0	0	2	23.213	0	5.0334	0	0	13.1	32720000	0	0	32720000	3272000	0	0	3272000	786;1447	0	0	2
853	A0A2H1WC67	A0A2H1WC67	3	3	3	tr|A0A2H1WC67|A0A2H1WC67_SPOFR SFRICE_010933 OS=Spodoptera frugiperda OX=7108 GN=SFRICE_010933 PE=4 SV=1	0	0	3	0	0	3	0	0	3	37.577	0	8.7712	0	0	13.9	52300000	0	0	52300000	3268700	0	0	3268700	9614;9697;11113	0	0	3
824	A0A2H1WAZ1	A0A2H1WAZ1	4	4	4	tr|A0A2H1WAZ1|A0A2H1WAZ1_SPOFR SFRICE_023218 (Fragment) OS=Spodoptera frugiperda OX=7108 GN=SFRICE_023218 PE=4 SV=1	0	0	4	0	0	4	0	0	4	49.927	0	15.258	0	0	8.8	90637000	0	0	90637000	3237000	0	0	3237000	2000;4146;10525;11232	0	0	4
312	A0A2H1VDD1	A0A2H1VDD1	9	9	9	tr|A0A2H1VDD1|A0A2H1VDD1_SPOFR SFRICE_012202 OS=Spodoptera frugiperda OX=7108 GN=SFRICE_012202 PE=4 SV=1	0	0	9	0	0	9	0	0	9	112.34	0	20.707	0	0	10.9	176250000	0	0	176250000	3204600	0	0	3204600	2961;3336;3506;3931;4858;5141;7050;8249;10868	0	0	9
814	A0A2H1WAK9	A0A2H1WAK9	3	3	3	tr|A0A2H1WAK9|A0A2H1WAK9_SPOFR SFRICE_008396 OS=Spodoptera frugiperda OX=7108 GN=SFRICE_008396 PE=4 SV=1	0	0	3	0	0	3	0	0	3	16.364	0	17.54	0	0	33.6	25514000	0	0	25514000	3189200	0	0	3189200	3718;3902;8529	0	0	3
169	A0A2H1V5H4	A0A2H1V5H4	3	3	3	tr|A0A2H1V5H4|A0A2H1V5H4_SPOFR Mediator of RNA polymerase II transcription subunit 8 OS=Spodoptera frugiperda OX=7108 GN=MED8 PE=3 SV=1	0	0	3	0	0	3	0	0	3	27.516	0	5.4055	0	0	14.3	50503000	0	0	50503000	3156400	0	0	3156400	866;4525;10717	0	0	3
732	A0A2H1W4X5	A0A2H1W4X5	3	3	3	tr|A0A2H1W4X5|A0A2H1W4X5_SPOFR Mediator of RNA polymerase II transcription subunit 15 (Fragment) OS=Spodoptera frugiperda OX=7108 GN=MED15 PE=3 SV=1	0	0	3	0	0	3	0	0	3	46.42	0	8.0924	0	0	11.2	43761000	0	0	43761000	3125800	0	0	3125800	5526;7338;7765	0	0	5
855	A0A2H1WC69	A0A2H1WC69	4	4	4	tr|A0A2H1WC69|A0A2H1WC69_SPOFR SFRICE_028729 (Fragment) OS=Spodoptera frugiperda OX=7108 GN=SFRICE_028729 PE=4 SV=1	0	0	4	0	0	4	0	0	4	43.266	0	23.737	0	0	16.2	71310000	0	0	71310000	3100400	0	0	3100400	1072;2177;7125;8244	0	0	5
1284	A0A2H1X2K4	A0A2H1X2K4	2	2	2	tr|A0A2H1X2K4|A0A2H1X2K4_SPOFR SFRICE_036729 (Fragment) OS=Spodoptera frugiperda OX=7108 GN=SFRICE_036729 PE=4 SV=1	0	0	2	0	0	2	0	0	2	19.49	0	3.5881	0	0	11.5	34049000	0	0	34049000	3095400	0	0	3095400	5761;9523	0	0	2
255	A0A2H1VAA0	A0A2H1VAA0	2	2	2	tr|A0A2H1VAA0|A0A2H1VAA0_SPOFR SFRICE_003381 OS=Spodoptera frugiperda OX=7108 GN=SFRICE_003381 PE=4 SV=1	0	0	2	0	0	2	0	0	2	49.533	0	5.8521	0	0	7.1	33990000	0	0	33990000	3090000	0	0	3090000	2422;2734	0	0	2
951	A0A2H1WHU2	A0A2H1WHU2	4	4	4	tr|A0A2H1WHU2|A0A2H1WHU2_SPOFR SFRICE_011270 OS=Spodoptera frugiperda OX=7108 GN=SFRICE_011270 PE=4 SV=1	0	0	4	0	0	4	0	0	4	69.555	0	6.8232	0	0	15.1	85645000	0	0	85645000	3058700	0	0	3058700	5366;10225;10362;11053	0	0	4
501	A0A2H1VQC5	A0A2H1VQC5	4	4	4	tr|A0A2H1VQC5|A0A2H1VQC5_SPOFR SFRICE_001365 OS=Spodoptera frugiperda OX=7108 GN=SFRICE_001365 PE=4 SV=1	0	0	4	0	0	4	0	0	4	51.403	0	14.152	0	0	18.9	70272000	0	0	70272000	3055300	0	0	3055300	2877;8605;9017;10169	0	0	5
507	A0A2H1VQI7	A0A2H1VQI7	6	6	6	tr|A0A2H1VQI7|A0A2H1VQI7_SPOFR SFRICE_006707 OS=Spodoptera frugiperda OX=7108 GN=SFRICE_006707 PE=4 SV=1	0	0	6	0	0	6	0	0	6	78.27	0	41.547	0	0	13.2	109760000	0	0	109760000	3048800	0	0	3048800	2979;4550;4993;6682;7522;9672	0	0	7
49	A0A2H1X4U0;A0A0K0K6W5	A0A2H1X4U0;A0A0K0K6W5	7;7	7;7	7;7	tr|A0A2H1X4U0|A0A2H1X4U0_SPOFR Argonaute 1-PCa OS=Spodoptera frugiperda OX=7108 GN=SFRICE_000078 PE=2 SV=1;tr|A0A0K0K6W5|A0A0K0K6W5_SPOFR Argonaute 1-PCb (Fragment) OS=Spodoptera frugiperda OX=7108 PE=2 SV=1	0	0	7	0	0	7	0	0	7	101.6	0	13.011	0	0	11	127770000	0	0	127770000	3042100	0	0	3042100	643;2124;2543;4078;4262;5132;8734	0	0	7
466	A0A2H1VMV5	A0A2H1VMV5	6	6	6	tr|A0A2H1VMV5|A0A2H1VMV5_SPOFR SFRICE_007790 OS=Spodoptera frugiperda OX=7108 GN=SFRICE_007790 PE=4 SV=1	0	0	6	0	0	6	0	0	6	78.268	0	27.394	0	0	12.6	115600000	0	0	115600000	3042000	0	0	3042000	2744;2842;2875;6411;8110;10070	0	0	6
448	A0A2H1VLE5	A0A2H1VLE5	6	6	6	tr|A0A2H1VLE5|A0A2H1VLE5_SPOFR SFRICE_003221 OS=Spodoptera frugiperda OX=7108 GN=SFRICE_003221 PE=4 SV=1	0	0	6	0	0	6	0	0	6	43.517	0	25.94	0	0	18.3	82122000	0	0	82122000	3041500	0	0	3041500	1059;2014;5031;5492;8386;11250	0	0	6
825	A0A2H1WAZ2	A0A2H1WAZ2	2	2	2	tr|A0A2H1WAZ2|A0A2H1WAZ2_SPOFR Fructose-bisphosphate aldolase (Fragment) OS=Spodoptera frugiperda OX=7108 GN=SFRICE_035466 PE=3 SV=1	0	0	2	0	0	2	0	0	2	25.625	0	2.4874	0	0	12.7	45178000	0	0	45178000	3011800	0	0	3011800	4831;10907	0	0	2
65	A0A1S6Q5K6;A0A2H1WB52	A0A1S6Q5K6;A0A2H1WB52	3;3	3;3	3;3	tr|A0A1S6Q5K6|A0A1S6Q5K6_SPOFR Proteasome endopeptidase complex (Fragment) OS=Spodoptera frugiperda OX=7108 PE=2 SV=1;tr|A0A2H1WB52|A0A2H1WB52_SPOFR Proteasome endopeptidase complex OS=Spodoptera frugiperda OX=7108 GN=SFRICE_003436 PE=3 SV=1	0	0	3	0	0	3	0	0	3	22.942	0	4.0745	0	0	23.4	36012000	0	0	36012000	3001000	0	0	3001000	5921;6105;8449	0	0	3
1241	A0A2H1X0G8	A0A2H1X0G8	4	4	4	tr|A0A2H1X0G8|A0A2H1X0G8_SPOFR SFRICE_032069 (Fragment) OS=Spodoptera frugiperda OX=7108 GN=SFRICE_032069 PE=4 SV=1	0	0	4	0	0	4	0	0	4	67.518	0	12.601	0	0	7.4	57013000	0	0	57013000	3000700	0	0	3000700	1520;1521;4721;6353	0	0	4
1063	A0A2H1WPE9	A0A2H1WPE9	3	3	3	tr|A0A2H1WPE9|A0A2H1WPE9_SPOFR SFRICE_034790 (Fragment) OS=Spodoptera frugiperda OX=7108 GN=SFRICE_034790 PE=4 SV=1	0	0	3	0	0	3	0	0	3	32.177	0	5.4399	0	0	17.3	50463000	0	0	50463000	2968400	0	0	2968400	5332;5369;10137	0	0	3
619	A0A2H1VXF3;A0A2H1WMS0	A0A2H1VXF3;A0A2H1WMS0	9;9	9;9	9;9	tr|A0A2H1VXF3|A0A2H1VXF3_SPOFR SFRICE_026742 (Fragment) OS=Spodoptera frugiperda OX=7108 GN=SFRICE_026742 PE=4 SV=1;tr|A0A2H1WMS0|A0A2H1WMS0_SPOFR SFRICE_026316 (Fragment) OS=Spodoptera frugiperda OX=7108 GN=SFRICE_026316 PE=4 SV=1	0	0	9	0	0	9	0	0	9	60.274	0	18.713	0	0	26.8	109280000	0	0	109280000	2953500	0	0	2953500	1713;2344;2924;3518;3895;4098;5833;10511;11210	0	0	10
85	A0A2H1V0L1	A0A2H1V0L1	7	7	7	tr|A0A2H1V0L1|A0A2H1V0L1_SPOFR SFRICE_001988 (Fragment) OS=Spodoptera frugiperda OX=7108 GN=SFRICE_001988 PE=4 SV=1	0	0	7	0	0	7	0	0	7	60.184	0	20.23	0	0	18.9	93113000	0	0	93113000	2909800	0	0	2909800	890;2368;3040;3989;4384;4554;10808	0	0	8
757	A0A2H1W6B2	A0A2H1W6B2	3	3	3	tr|A0A2H1W6B2|A0A2H1W6B2_SPOFR SFRICE_030716 OS=Spodoptera frugiperda OX=7108 GN=SFRICE_030716 PE=4 SV=1	0	0	3	0	0	3	0	0	3	37.834	0	5.4116	0	0	8.6	42971000	0	0	42971000	2864700	0	0	2864700	727;5354;5388	0	0	3
736	A0A2H1W4Y5	A0A2H1W4Y5	2	2	2	tr|A0A2H1W4Y5|A0A2H1W4Y5_SPOFR SFRICE_028552 OS=Spodoptera frugiperda OX=7108 GN=SFRICE_028552 PE=4 SV=1	0	0	2	0	0	2	0	0	2	26.929	0	32.012	0	0	21	42873000	0	0	42873000	2858200	0	0	2858200	7273;11459	0	0	4
1041	A0A2H1WND9	A0A2H1WND9	25	25	25	tr|A0A2H1WND9|A0A2H1WND9_SPOFR SFRICE_012467 OS=Spodoptera frugiperda OX=7108 GN=SFRICE_012467 PE=4 SV=1	0	0	25	0	0	25	0	0	25	267.38	0	106.88	0	0	14.6	339530000	0	0	339530000	2853200	0	0	2853200	388;2346;2505;2678;2789;3054;3448;3543;4411;4571;4609;4681;4873;6204;7330;7334;7548;7906;8101;8621;8887;9190;10521;11207;11400	0	0	28
1005	Q962S0;A0A2H1WL30	Q962S0;A0A2H1WL30	3;3	3;3	3;3	sp|Q962S0|RS7_SPOFR 40S ribosomal protein S7 OS=Spodoptera frugiperda OX=7108 GN=RpS7 PE=2 SV=1;tr|A0A2H1WL30|A0A2H1WL30_SPOFR 40S ribosomal protein S7 OS=Spodoptera frugiperda OX=7108 GN=SFRICE_019288 PE=3 SV=1	0	0	3	0	0	3	0	0	3	21.938	0	6.3903	0	0	22.6	25485000	0	0	25485000	2831600	0	0	2831600	2532;8868;9806	0	0	3
1053	A0A2H1WP03	A0A2H1WP03	2	2	2	tr|A0A2H1WP03|A0A2H1WP03_SPOFR SFRICE_031533 (Fragment) OS=Spodoptera frugiperda OX=7108 GN=SFRICE_031533 PE=4 SV=1	0	0	2	0	0	2	0	0	2	8.8873	0	2.8203	0	0	25.3	14054000	0	0	14054000	2810800	0	0	2810800	4000;6937	0	0	3
1266	A0A2H1X1K0	A0A2H1X1K0	4	4	4	tr|A0A2H1X1K0|A0A2H1X1K0_SPOFR SFRICE_002352 (Fragment) OS=Spodoptera frugiperda OX=7108 GN=SFRICE_002352 PE=4 SV=1	0	0	4	0	0	4	0	0	4	146.8	0	77.511	0	0	5.4	114250000	0	0	114250000	2786500	0	0	2786500	327;8190;8589;10054	0	0	4
566	A0A2H1VUB8	A0A2H1VUB8	2	2	2	tr|A0A2H1VUB8|A0A2H1VUB8_SPOFR SFRICE_015383 OS=Spodoptera frugiperda OX=7108 GN=SFRICE_015383 PE=4 SV=1	0	0	2	0	0	2	0	0	2	24.756	0	27.566	0	0	24	30484000	0	0	30484000	2771200	0	0	2771200	9574;11311	0	0	2
675	A0A2H1W0W2	A0A2H1W0W2	3	3	3	tr|A0A2H1W0W2|A0A2H1W0W2_SPOFR SFRICE_013145 OS=Spodoptera frugiperda OX=7108 GN=SFRICE_013145 PE=3 SV=1	0	0	3	0	0	3	0	0	3	27.125	0	5.3289	0	0	15.3	44157000	0	0	44157000	2759800	0	0	2759800	2306;3446;11010	0	0	3
362	A0A2H1VG04	A0A2H1VG04	9	9	9	tr|A0A2H1VG04|A0A2H1VG04_SPOFR SFRICE_007331 OS=Spodoptera frugiperda OX=7108 GN=SFRICE_007331 PE=4 SV=1	0	0	9	0	0	9	0	0	9	101.08	0	31.04	0	0	15.1	137390000	0	0	137390000	2747700	0	0	2747700	2197;2492;2675;2912;2986;4483;9693;9698;10460	0	0	9
331	A0A2H1VEE7	A0A2H1VEE7	2	2	2	tr|A0A2H1VEE7|A0A2H1VEE7_SPOFR SFRICE_004399 OS=Spodoptera frugiperda OX=7108 GN=SFRICE_004399 PE=4 SV=1	0	0	2	0	0	2	0	0	2	32.048	0	3.5947	0	0	9.4	43668000	0	0	43668000	2729300	0	0	2729300	1058;6600	0	0	2
1224	A0A2H1WZH4	A0A2H1WZH4	6	6	6	tr|A0A2H1WZH4|A0A2H1WZH4_SPOFR SFRICE_026875 (Fragment) OS=Spodoptera frugiperda OX=7108 GN=SFRICE_026875 PE=4 SV=1	0	0	6	0	0	6	0	0	6	71.207	0	27.658	0	0	15.4	100710000	0	0	100710000	2721900	0	0	2721900	1020;2377;2640;4674;9616;10900	0	0	6
781	A0A2H1W857	A0A2H1W857	2	2	2	tr|A0A2H1W857|A0A2H1W857_SPOFR SFRICE_013115 OS=Spodoptera frugiperda OX=7108 GN=SFRICE_013115 PE=4 SV=1	0	0	2	0	0	2	0	0	2	17.204	0	3.3579	0	0	15	18904000	0	0	18904000	2700600	0	0	2700600	4076;11122	0	0	2
1411	S5G6D8;P25783	S5G6D8;P25783	4;4	4;4	4;4	tr|S5G6D8|S5G6D8_NPVAC Ac-v-cath OS=Autographa californica nuclear polyhedrosis virus OX=46015 GN=v-cath PE=3 SV=1;sp|P25783|CATV_NPVAC Viral cathepsin OS=Autographa californica nuclear polyhedrosis virus OX=46015 GN=VCATH PE=1 SV=1	0	0	4	0	0	4	0	0	4	36.938	0	9.0061	0	0	14.9	43164000	0	0	43164000	2697800	0	0	2697800	707;3499;6576;10813	0	0	4
650	A0A2H1VZP0	A0A2H1VZP0	4	4	4	tr|A0A2H1VZP0|A0A2H1VZP0_SPOFR SFRICE_003130 OS=Spodoptera frugiperda OX=7108 GN=SFRICE_003130 PE=4 SV=1	0	0	4	0	0	4	0	0	4	92.532	0	21.015	0	0	8.6	83275000	0	0	83275000	2686300	0	0	2686300	2349;5350;9097;9154	0	0	4
467	A0A2H1VYK2;A0A2H1VMV9	A0A2H1VYK2;A0A2H1VMV9	3;3	3;3	3;3	tr|A0A2H1VYK2|A0A2H1VYK2_SPOFR ATP synthase subunit beta OS=Spodoptera frugiperda OX=7108 GN=SFRICE_009916 PE=3 SV=1;tr|A0A2H1VMV9|A0A2H1VMV9_SPOFR ATP synthase subunit beta OS=Spodoptera frugiperda OX=7108 GN=SFRICE_018241 PE=3 SV=1	0	0	3	0	0	3	0	0	3	71.82	0	7.0246	0	0	6.9	85844000	0	0	85844000	2682600	0	0	2682600	4403;4630;10067	0	0	4
262	A0A2H1VAD9	A0A2H1VAD9	27	27	27	tr|A0A2H1VAD9|A0A2H1VAD9_SPOFR SFRICE_000291 OS=Spodoptera frugiperda OX=7108 GN=SFRICE_000291 PE=4 SV=1	0	0	27	0	0	27	0	0	27	278.71	0	134.97	0	0	16.8	382320000	0	0	382320000	2673600	0	0	2673600	95;334;570;1165;1486;1739;2356;3744;4018;4021;4149;4473;5140;5303;5495;5809;5927;6073;6282;6318;6326;6663;7831;8083;8652;8698;10906	0	0	28
1123	A0A2H1WT97	A0A2H1WT97	8	8	8	tr|A0A2H1WT97|A0A2H1WT97_SPOFR SFRICE_007849 (Fragment) OS=Spodoptera frugiperda OX=7108 GN=SFRICE_007849 PE=4 SV=1	0	0	8	0	0	8	0	0	8	71.933	0	20.408	0	0	17.5	105980000	0	0	105980000	2649600	0	0	2649600	686;3178;4093;7472;7817;8253;9119;9459	0	0	8
161	A0A2H1V4Z6	A0A2H1V4Z6	10	10	10	tr|A0A2H1V4Z6|A0A2H1V4Z6_SPOFR Lon protease homolog, mitochondrial OS=Spodoptera frugiperda OX=7108 GN=SFRICE_004061 PE=3 SV=1	0	0	10	0	0	10	0	0	10	108.37	0	44.453	0	0	17.7	132340000	0	0	132340000	2646800	0	0	2646800	584;1282;1390;5101;5321;5810;6162;8653;10901;10963	0	0	12
986	A0A2H1WKC0	A0A2H1WKC0	2	2	2	tr|A0A2H1WKC0|A0A2H1WKC0_SPOFR SFRICE_021605 OS=Spodoptera frugiperda OX=7108 GN=SFRICE_021605 PE=4 SV=1	0	0	2	0	0	2	0	0	2	23.033	0	10.663	0	0	18.6	26146000	0	0	26146000	2614600	0	0	2614600	716;5663	0	0	2
973	A0A2H1WJR1	A0A2H1WJR1	2	2	2	tr|A0A2H1WJR1|A0A2H1WJR1_SPOFR SFRICE_000711 OS=Spodoptera frugiperda OX=7108 GN=SFRICE_000711 PE=4 SV=1	0	0	2	0	0	2	0	0	2	32.723	0	3.2949	0	0	5.6	39121000	0	0	39121000	2608000	0	0	2608000	5744;5818	0	0	3
1066	A0A2H1WPJ4	A0A2H1WPJ4	3	3	3	tr|A0A2H1WPJ4|A0A2H1WPJ4_SPOFR SFRICE_007369 (Fragment) OS=Spodoptera frugiperda OX=7108 GN=SFRICE_007369 PE=4 SV=1	0	0	3	0	0	3	0	0	3	20.727	0	8.3439	0	0	31	30949000	0	0	30949000	2579100	0	0	2579100	456;4625;9008	0	0	3
374	A0A2H1VGS2	A0A2H1VGS2	4	4	4	tr|A0A2H1VGS2|A0A2H1VGS2_SPOFR SFRICE_013539 OS=Spodoptera frugiperda OX=7108 GN=SFRICE_013539 PE=4 SV=1	0	0	4	0	0	4	0	0	4	32.311	0	8.4908	0	0	21.6	36093000	0	0	36093000	2578100	0	0	2578100	2258;5948;6379;10590	0	0	4
1309	A0A2H1X3N4	A0A2H1X3N4	3	3	3	tr|A0A2H1X3N4|A0A2H1X3N4_SPOFR SFRICE_031227 OS=Spodoptera frugiperda OX=7108 GN=SFRICE_031227 PE=4 SV=1	0	0	3	0	0	3	0	0	3	41.962	0	27.186	0	0	14.1	45390000	0	0	45390000	2521700	0	0	2521700	2665;2908;9844	0	0	5
793	A0A2H1W9B0;A0A2H1W2I2	A0A2H1W9B0;A0A2H1W2I2	6;4	6;4	6;4	tr|A0A2H1W9B0|A0A2H1W9B0_SPOFR SFRICE_026947 (Fragment) OS=Spodoptera frugiperda OX=7108 GN=SFRICE_026947 PE=4 SV=1;tr|A0A2H1W2I2|A0A2H1W2I2_SPOFR SFRICE_030056 OS=Spodoptera frugiperda OX=7108 GN=SFRICE_030056 PE=4 SV=1	0	0	6	0	0	6	0	0	6	65.971	0	36.044	0	0	18.1	82816000	0	0	82816000	2509600	0	0	2509600	1871;2271;4069;4226;5981;11276	0	0	8
744	A0A2H1W5E4	A0A2H1W5E4	3	3	3	tr|A0A2H1W5E4|A0A2H1W5E4_SPOFR SFRICE_017596 OS=Spodoptera frugiperda OX=7108 GN=SFRICE_017596 PE=4 SV=1	0	0	3	0	0	3	0	0	3	67.345	0	10.681	0	0	8.1	80164000	0	0	80164000	2505100	0	0	2505100	509;1291;11578	0	0	3
884	A0A2H1WEF6	A0A2H1WEF6	3	3	3	tr|A0A2H1WEF6|A0A2H1WEF6_SPOFR SFRICE_011918 OS=Spodoptera frugiperda OX=7108 GN=SFRICE_011918 PE=4 SV=1	0	0	3	0	0	3	0	0	3	82.66	0	15.428	0	0	7.6	57476000	0	0	57476000	2498900	0	0	2498900	1400;3763;7095	0	0	3
730	A0A2H1W4P7	A0A2H1W4P7	2	2	2	tr|A0A2H1W4P7|A0A2H1W4P7_SPOFR SFRICE_008566 OS=Spodoptera frugiperda OX=7108 GN=SFRICE_008566 PE=4 SV=1	0	0	2	0	0	2	0	0	2	28.391	0	5.2792	0	0	11.3	32361000	0	0	32361000	2489300	0	0	2489300	5076;7275	0	0	2
1052	A0A2H1WNZ6	A0A2H1WNZ6	7	7	7	tr|A0A2H1WNZ6|A0A2H1WNZ6_SPOFR SFRICE_035387 OS=Spodoptera frugiperda OX=7108 GN=SFRICE_035387 PE=4 SV=1	0	0	7	0	0	7	0	0	7	139.79	0	224.6	0	0	11.3	175300000	0	0	175300000	2468900	0	0	2468900	3859;4040;6558;8646;9231;9264;9851	0	0	11
956	A0A2H1WII3	A0A2H1WII3	5	5	5	tr|A0A2H1WII3|A0A2H1WII3_SPOFR SFRICE_010867 OS=Spodoptera frugiperda OX=7108 GN=SFRICE_010867 PE=4 SV=1	0	0	5	0	0	5	0	0	5	27.702	0	15.375	0	0	25.4	36536000	0	0	36536000	2435700	0	0	2435700	471;1120;4943;5682;8055	0	0	6
313	A0A2H1VDG5	A0A2H1VDG5	8	8	8	tr|A0A2H1VDG5|A0A2H1VDG5_SPOFR SFRICE_019526 OS=Spodoptera frugiperda OX=7108 GN=SFRICE_019526 PE=4 SV=1	0	0	8	0	0	8	0	0	8	90.331	0	61.506	0	0	14.9	116030000	0	0	116030000	2417400	0	0	2417400	376;815;5371;6367;6469;7626;9344;10435	0	0	10
296	A0A2H1VCN1	A0A2H1VCN1	2	2	2	tr|A0A2H1VCN1|A0A2H1VCN1_SPOFR SFRICE_017761 OS=Spodoptera frugiperda OX=7108 GN=SFRICE_017761 PE=4 SV=1	0	0	2	0	0	2	0	0	2	41.801	0	10.139	0	0	10	40272000	0	0	40272000	2369000	0	0	2369000	5597;10314	0	0	3
184	A0A2H1V6C2	A0A2H1V6C2	6	6	6	tr|A0A2H1V6C2|A0A2H1V6C2_SPOFR SFRICE_001324 OS=Spodoptera frugiperda OX=7108 GN=SFRICE_001324 PE=4 SV=1	0	0	6	0	0	6	0	0	6	65.52	0	8.849	0	0	14.4	80440000	0	0	80440000	2365900	0	0	2365900	1453;2269;3197;6405;6553;8684	0	0	7
109	A0A2H1V248	A0A2H1V248	7	7	7	tr|A0A2H1V248|A0A2H1V248_SPOFR SFRICE_000824 OS=Spodoptera frugiperda OX=7108 GN=SFRICE_000824 PE=4 SV=1	0	0	7	0	0	7	0	0	7	103.39	0	31.019	0	0	14.5	94144000	0	0	94144000	2353600	0	0	2353600	3416;6590;8242;8651;9118;10079;11420	0	0	9
1013	A0A2H1WLP6	A0A2H1WLP6	3	3	3	tr|A0A2H1WLP6|A0A2H1WLP6_SPOFR SFRICE_009039 (Fragment) OS=Spodoptera frugiperda OX=7108 GN=SFRICE_009039 PE=4 SV=1	0	0	3	0	0	3	0	0	3	35.163	0	6.1181	0	0	18.5	27888000	0	0	27888000	2324000	0	0	2324000	5859;5924;8901	0	0	3
782	A0A2H1W8L9	A0A2H1W8L9	2	2	2	tr|A0A2H1W8L9|A0A2H1W8L9_SPOFR SFRICE015690.2 OS=Spodoptera frugiperda OX=7108 GN=SFRICE015690.2 PE=3 SV=1	0	0	2	0	0	2	0	0	2	45.013	0.0022573	1.7575	0	0	5	50961000	0	0	50961000	2316400	0	0	2316400	7539;10893	0	0	2
914	A0A2H1WFW8	A0A2H1WFW8	2	2	2	tr|A0A2H1WFW8|A0A2H1WFW8_SPOFR SFRICE_033098 (Fragment) OS=Spodoptera frugiperda OX=7108 GN=SFRICE_033098 PE=4 SV=1	0	0	2	0	0	2	0	0	2	33.902	0	10.831	0	0	23.4	25297000	0	0	25297000	2299700	0	0	2299700	217;4453	0	0	2
228	A0A2H1V8Q0;A0A2H1VTC6	A0A2H1V8Q0	4;1	4;1	4;1	tr|A0A2H1V8Q0|A0A2H1V8Q0_SPOFR SFRICE_005528 OS=Spodoptera frugiperda OX=7108 GN=SFRICE_005528 PE=3 SV=1	0	0	4	0	0	4	0	0	4	40.582	0	8.1721	0	0	15	34396000	0	0	34396000	2293100	0	0	2293100	3218;3390;6121;11519	0	0	4
623	A0A2H1VXQ4	A0A2H1VXQ4	9	3	2	tr|A0A2H1VXQ4|A0A2H1VXQ4_SPOFR Tubulin beta chain OS=Spodoptera frugiperda OX=7108 GN=SFRICE_014920 PE=3 SV=1	1	0	9	0	0	3	0	0	2	51.881	0	5.9007	2.2	0	16.3	47988000	0	0	47988000	2285200	0	0	2285200	2894;2895;3198;4712;5032;5368;5390;8375;11429	0	0	4
889	I7F433;A0A2H1WEN9	I7F433;A0A2H1WEN9	2;2	2;2	2;2	tr|I7F433|I7F433_SPOFR Cofilin OS=Spodoptera frugiperda OX=7108 PE=2 SV=1;tr|A0A2H1WEN9|A0A2H1WEN9_SPOFR SFRICE_013406 OS=Spodoptera frugiperda OX=7108 GN=SFRICE_013406 PE=3 SV=1	0	0	2	0	0	2	0	0	2	16.995	0	3.3237	0	0	16.2	24859000	0	0	24859000	2259900	0	0	2259900	5627;6922	0	0	2
492	A0A2H1VPV4	A0A2H1VPV4	3	3	3	tr|A0A2H1VPV4|A0A2H1VPV4_SPOFR SFRICE_010988 OS=Spodoptera frugiperda OX=7108 GN=SFRICE_010988 PE=4 SV=1	0	0	3	0	0	3	0	0	3	67.57	0	33.635	0	0	8.4	56195000	0	0	56195000	2247800	0	0	2247800	4476;8689;9065	0	0	4
968	A0A2H1WJD5	A0A2H1WJD5	5	5	5	tr|A0A2H1WJD5|A0A2H1WJD5_SPOFR SFRICE_032560 OS=Spodoptera frugiperda OX=7108 GN=SFRICE_032560 PE=4 SV=1	0	0	5	0	0	5	0	0	5	59.047	0	7.6502	0	0	12.4	64506000	0	0	64506000	2224400	0	0	2224400	4189;5485;9120;10335;11413	0	0	5
1268	A0A2H1X1P2	A0A2H1X1P2	2	2	2	tr|A0A2H1X1P2|A0A2H1X1P2_SPOFR SFRICE_033112 (Fragment) OS=Spodoptera frugiperda OX=7108 GN=SFRICE_033112 PE=4 SV=1	0	0	2	0	0	2	0	0	2	35.085	0	2.8755	0	0	6.2	28820000	0	0	28820000	2216900	0	0	2216900	3582;6235	0	0	2
1068	A0A2H1WPK2	A0A2H1WPK2	3	3	3	tr|A0A2H1WPK2|A0A2H1WPK2_SPOFR RuvB-like helicase (Fragment) OS=Spodoptera frugiperda OX=7108 GN=SFRICE_031647 PE=3 SV=1	0	0	3	0	0	3	0	0	3	27.093	0	6.9104	0	0	16.2	32953000	0	0	32953000	2196900	0	0	2196900	2540;9999;10785	0	0	3
974	A0A2H1WJR2	A0A2H1WJR2	4	4	4	tr|A0A2H1WJR2|A0A2H1WJR2_SPOFR SFRICE_004726 OS=Spodoptera frugiperda OX=7108 GN=SFRICE_004726 PE=4 SV=1	0	0	4	0	0	4	0	0	4	81.29	0	10.329	0	0	7.9	73973000	0	0	73973000	2175700	0	0	2175700	76;5113;6279;7332	0	0	4
542	A0A2H1VSI0	A0A2H1VSI0	2	2	2	tr|A0A2H1VSI0|A0A2H1VSI0_SPOFR SFRICE_022351 OS=Spodoptera frugiperda OX=7108 GN=SFRICE_022351 PE=4 SV=1	0	0	2	0	0	2	0	0	2	46.453	0	6.3244	0	0	4.6	34636000	0	0	34636000	2164700	0	0	2164700	3812;5429	0	0	2
451	A0A2H1VLI6	A0A2H1VLI6	4	4	4	tr|A0A2H1VLI6|A0A2H1VLI6_SPOFR alpha-1,2-Mannosidase OS=Spodoptera frugiperda OX=7108 GN=SFRICE_011535 PE=3 SV=1	0	0	4	0	0	4	0	0	4	67.439	0	20.968	0	0	9.6	62302000	0	0	62302000	2148300	0	0	2148300	3914;8260;9679;11591	0	0	4
1318	A0A2P1DMB2;A0A2P1DM87;A0A2H1V8C1;A0A2H1VWN7	A0A2P1DMB2;A0A2P1DM87;A0A2H1V8C1	4;4;3;1	4;4;3;1	4;4;3;1	tr|A0A2P1DMB2|A0A2P1DMB2_SPOFR Pasha-PB OS=Spodoptera frugiperda OX=7108 PE=2 SV=1;tr|A0A2P1DM87|A0A2P1DM87_SPOFR Pasha-PA OS=Spodoptera frugiperda OX=7108 PE=2 SV=1;tr|A0A2H1V8C1|A0A2H1V8C1_SPOFR SFRICE_002879 (Fragment) OS=Spodoptera frugiperda OX=7108 G	0	0	4	0	0	4	0	0	4	59.915	0	16.514	0	0	18.7	57628000	0	0	57628000	2134400	0	0	2134400	2376;7481;9434;9916	0	0	4
794	A0A2H1W9B4	A0A2H1W9B4	4	4	4	tr|A0A2H1W9B4|A0A2H1W9B4_SPOFR SFRICE_018116 OS=Spodoptera frugiperda OX=7108 GN=SFRICE_018116 PE=3 SV=1	0	0	4	0	0	4	0	0	4	58.054	0	11.275	0	0	14.4	65989000	0	0	65989000	2128700	0	0	2128700	5813;6549;9390;10288	0	0	4
684	A0A2H1W1D0	A0A2H1W1D0	3	3	3	tr|A0A2H1W1D0|A0A2H1W1D0_SPOFR SFRICE_029527 OS=Spodoptera frugiperda OX=7108 GN=SFRICE_029527 PE=4 SV=1	0	0	3	0	0	3	0	0	3	45.081	0	10.691	0	0	14.3	36105000	0	0	36105000	2123800	0	0	2123800	4024;7637;7668	0	0	6
789	A0A2H1W8Z2	A0A2H1W8Z2	3	3	3	tr|A0A2H1W8Z2|A0A2H1W8Z2_SPOFR SFRICE_014999 OS=Spodoptera frugiperda OX=7108 GN=SFRICE_014999 PE=4 SV=1	0	0	3	0	0	3	0	0	3	59.29	0	137.93	0	0	9.7	50598000	0	0	50598000	2108200	0	0	2108200	859;8750;10932	0	0	5
1173	A0A2H1WWU6	A0A2H1WWU6	5	5	5	tr|A0A2H1WWU6|A0A2H1WWU6_SPOFR SFRICE_005647 OS=Spodoptera frugiperda OX=7108 GN=SFRICE_005647 PE=4 SV=1	0	0	5	0	0	5	0	0	5	78.055	0	12.538	0	0	11	82186000	0	0	82186000	2107300	0	0	2107300	3413;5913;6067;6866;9929	0	0	6
435	A0A2H1VKU2	A0A2H1VKU2	5	5	5	tr|A0A2H1VKU2|A0A2H1VKU2_SPOFR SFRICE_000839 OS=Spodoptera frugiperda OX=7108 GN=SFRICE_000839 PE=4 SV=1	0	0	5	0	0	5	0	0	5	107.16	0	18.935	0	0	9	90588000	0	0	90588000	2106700	0	0	2106700	260;973;2168;4544;10919	0	0	5
1420	S5GFZ5;P41656	S5GFZ5;P41656	2;2	2;2	2;2	tr|S5GFZ5|S5GFZ5_NPVAC Ac-PIF-4 OS=Autographa californica nuclear polyhedrosis virus OX=46015 GN=Ac-PIF-4 PE=4 SV=1;sp|P41656|PIF4_NPVAC Per os infectivity factor 4 OS=Autographa californica nuclear polyhedrosis virus OX=46015 GN=AC96 PE=3 SV=1	0	0	2	0	0	2	0	0	2	19.84	0.0036684	1.5809	0	0	31.8	12528000	0	0	12528000	2088000	0	0	2088000	5621;7421	0	0	2
611	A0A2H1VWW2	A0A2H1VWW2	2	2	2	tr|A0A2H1VWW2|A0A2H1VWW2_SPOFR SFRICE_023844 (Fragment) OS=Spodoptera frugiperda OX=7108 GN=SFRICE_023844 PE=4 SV=1	0	0	2	0	0	2	0	0	2	41.269	0	3.7722	0	0	6.1	33302000	0	0	33302000	2081400	0	0	2081400	2781;10667	0	0	2
812	A0A2H1WAC3	A0A2H1WAC3	2	2	2	tr|A0A2H1WAC3|A0A2H1WAC3_SPOFR SFRICE_027285 OS=Spodoptera frugiperda OX=7108 GN=SFRICE_027285 PE=4 SV=1	0	0	2	0	0	2	0	0	2	29.383	0	2.6764	0	0	13.3	29080000	0	0	29080000	2077100	0	0	2077100	6774;9342	0	0	2
66	A0A1S6Q5K8;A0A2H1WHA1;A0A2H1WGV2	A0A1S6Q5K8;A0A2H1WHA1;A0A2H1WGV2	3;3;3	3;3;3	3;3;3	tr|A0A1S6Q5K8|A0A1S6Q5K8_SPOFR Proteasome endopeptidase complex (Fragment) OS=Spodoptera frugiperda OX=7108 PE=2 SV=1;tr|A0A2H1WHA1|A0A2H1WHA1_SPOFR Proteasome subunit alpha type (Fragment) OS=Spodoptera frugiperda OX=7108 GN=SFRICE_030666 PE=3 SV=1;tr|A0A	0	0	3	0	0	3	0	0	3	21.693	0	7.7127	0	0	19.1	24785000	0	0	24785000	2065400	0	0	2065400	3941;4129;5910	0	0	3
177	A0A2H1V5Z6	A0A2H1V5Z6	2	2	2	tr|A0A2H1V5Z6|A0A2H1V5Z6_SPOFR SFRICE_002825 (Fragment) OS=Spodoptera frugiperda OX=7108 GN=SFRICE_002825 PE=4 SV=1	0	0	2	0	0	2	0	0	2	28.699	0.0015637	2.0885	0	0	10.9	24646000	0	0	24646000	2053900	0	0	2053900	502;10936	0	0	2
1042	A0A2H1WNH8	A0A2H1WNH8	9	9	9	tr|A0A2H1WNH8|A0A2H1WNH8_SPOFR SFRICE_004597 OS=Spodoptera frugiperda OX=7108 GN=SFRICE_004597 PE=4 SV=1	0	0	9	0	0	9	0	0	9	157.97	0	46.797	0	0	10.6	145550000	0	0	145550000	2050000	0	0	2050000	361;1423;1944;2968;3695;4973;10384;10451;10837	0	0	11
869	A0A2H1WD91	A0A2H1WD91	11	11	11	tr|A0A2H1WD91|A0A2H1WD91_SPOFR SFRICE_000402 OS=Spodoptera frugiperda OX=7108 GN=SFRICE_000402 PE=4 SV=1	0	0	11	0	0	11	0	0	11	150.17	0	27.887	0	0	11.6	145420000	0	0	145420000	2048100	0	0	2048100	222;1032;4059;6260;6531;7282;7785;8095;8563;10737;11038	0	0	13
926	A0A2H1WGB7	A0A2H1WGB7	2	2	2	tr|A0A2H1WGB7|A0A2H1WGB7_SPOFR SFRICE_016752 (Fragment) OS=Spodoptera frugiperda OX=7108 GN=SFRICE_016752 PE=4 SV=1	0	0	2	0	0	2	0	0	2	19.845	0	3.8584	0	0	12.1	26129000	0	0	26129000	2009900	0	0	2009900	5377;7875	0	0	2
376	A0A2H1VGW2	A0A2H1VGW2	8	8	8	tr|A0A2H1VGW2|A0A2H1VGW2_SPOFR SFRICE_001964 OS=Spodoptera frugiperda OX=7108 GN=SFRICE_001964 PE=4 SV=1	0	0	8	0	0	8	0	0	8	120.24	0	19.801	0	0	10.5	119760000	0	0	119760000	1996100	0	0	1996100	399;1584;3406;3572;6639;10115;11162;11244	0	0	8
702	A0A2H1W243	A0A2H1W243	4	4	4	tr|A0A2H1W243|A0A2H1W243_SPOFR Exocyst complex component OS=Spodoptera frugiperda OX=7108 GN=SFRICE_010468 PE=3 SV=1	0	0	4	0	0	4	0	0	4	85.693	0	15.938	0	0	8.3	77630000	0	0	77630000	1990500	0	0	1990500	1986;6591;7776;8914	0	0	4
108	A0A2H1V244	A0A2H1V244	2	2	2	tr|A0A2H1V244|A0A2H1V244_SPOFR SFRICE_026609 (Fragment) OS=Spodoptera frugiperda OX=7108 GN=SFRICE_026609 PE=4 SV=1	0	0	2	0	0	2	0	0	2	26.869	0	7.7672	0	0	19.7	27859000	0	0	27859000	1989900	0	0	1989900	3667;6079	0	0	2
1216	A0A2H1WZ88	A0A2H1WZ88	7	7	7	tr|A0A2H1WZ88|A0A2H1WZ88_SPOFR SFRICE_001073 OS=Spodoptera frugiperda OX=7108 GN=SFRICE_001073 PE=4 SV=1	0	0	7	0	0	7	0	0	7	61.795	0	36.247	0	0	16.7	67355000	0	0	67355000	1981000	0	0	1981000	2909;3103;5409;5788;9122;9820;10733	0	0	9
42	Q08539;A0A097PV59	Q08539;A0A097PV59	5;5	5;5	5;5	sp|Q08539|HE65_NPVAC Protein Early 65 kDa OS=Autographa californica nuclear polyhedrosis virus OX=46015 GN=HE65 PE=2 SV=1;tr|A0A097PV59|A0A097PV59_NPVAC Ac-he65 OS=Autographa californica nuclear polyhedrosis virus OX=46015 GN=Ac-he65 PE=4 SV=1	0	0	5	0	0	5	0	0	5	65.576	0	14.036	0	0	12.7	63125000	0	0	63125000	1972700	0	0	1972700	3967;4511;4852;8996;11583	0	0	5
126	A0A2H1V2T2	A0A2H1V2T2	2	2	2	tr|A0A2H1V2T2|A0A2H1V2T2_SPOFR Peptidyl-prolyl cis-trans isomerase OS=Spodoptera frugiperda OX=7108 GN=SFRICE_013626 PE=4 SV=1	0	0	2	0	0	2	0	0	2	17.769	0	5.5385	0	0	15.3	19572000	0	0	19572000	1957200	0	0	1957200	3257;7966	0	0	2
852	A0A2H1WC39	A0A2H1WC39	2	2	2	tr|A0A2H1WC39|A0A2H1WC39_SPOFR SFRICE_003735 OS=Spodoptera frugiperda OX=7108 GN=SFRICE_003735 PE=4 SV=1	0	0	2	0	0	2	0	0	2	54.863	0	2.773	0	0	4.4	37079000	0	0	37079000	1951500	0	0	1951500	586;11630	0	0	2
1261	A0A2H1X192	A0A2H1X192	3	3	3	tr|A0A2H1X192|A0A2H1X192_SPOFR SFRICE_020410 OS=Spodoptera frugiperda OX=7108 GN=SFRICE_020410 PE=4 SV=1	0	0	3	0	0	3	0	0	3	43.939	0	6.8428	0	0	10.3	38855000	0	0	38855000	1942800	0	0	1942800	339;5389;6948	0	0	4
198	A0A2H1V7H1	A0A2H1V7H1	4	4	4	tr|A0A2H1V7H1|A0A2H1V7H1_SPOFR SFRICE_001858 OS=Spodoptera frugiperda OX=7108 GN=SFRICE_001858 PE=4 SV=1	0	0	4	0	0	4	0	0	4	141.7	0	8.7075	0	0	5.7	115490000	0	0	115490000	1924900	0	0	1924900	4366;6831;8853;9890	0	0	4
502	A0A2H1VQD2	A0A2H1VQD2	7	7	7	tr|A0A2H1VQD2|A0A2H1VQD2_SPOFR Polypeptide N-acetylgalactosaminyltransferase OS=Spodoptera frugiperda OX=7108 GN=SFRICE_002038 PE=3 SV=1	0	0	7	0	0	7	0	0	7	67.709	0	22.756	0	0	18.4	62567000	0	0	62567000	1896000	0	0	1896000	1201;3108;4566;6115;8000;9136;9572	0	0	8
1086	A0A2H1WR74	A0A2H1WR74	5	5	5	tr|A0A2H1WR74|A0A2H1WR74_SPOFR SFRICE_022209 OS=Spodoptera frugiperda OX=7108 GN=SFRICE_022209 PE=4 SV=1	0	0	5	0	0	5	0	0	5	77.487	0	16.564	0	0	11.3	66227000	0	0	66227000	1892200	0	0	1892200	3497;9457;10242;10401;11537	0	0	5
1020	A0A2H1WM04	A0A2H1WM04	8	8	8	tr|A0A2H1WM04|A0A2H1WM04_SPOFR SFRICE_007299 OS=Spodoptera frugiperda OX=7108 GN=SFRICE_007299 PE=4 SV=1	0	0	8	0	0	8	0	0	8	78.094	0	45.182	0	0	16.1	85162000	0	0	85162000	1851300	0	0	1851300	157;3055;4493;6672;8057;9121;9189;9589	0	0	11
90	A0A2H1V100	A0A2H1V100	5	5	5	tr|A0A2H1V100|A0A2H1V100_SPOFR SFRICE_007123 OS=Spodoptera frugiperda OX=7108 GN=SFRICE_007123 PE=4 SV=1	0	0	5	0	0	5	0	0	5	131.19	0	30.479	0	0	8.2	110450000	0	0	110450000	1840800	0	0	1840800	3274;4795;10341;10571;10866	0	0	6
520	A0A2H1VRC1	A0A2H1VRC1	2	2	2	tr|A0A2H1VRC1|A0A2H1VRC1_SPOFR SFRICE_033498 OS=Spodoptera frugiperda OX=7108 GN=SFRICE_033498 PE=3 SV=1	0	0	2	0	0	2	0	0	2	21.382	0.00080128	2.2996	0	0	14.1	22035000	0	0	22035000	1836200	0	0	1836200	4398;5278	0	0	2
570	A0A2H1VUL5	A0A2H1VUL5	2	2	2	tr|A0A2H1VUL5|A0A2H1VUL5_SPOFR SFRICE_020304 (Fragment) OS=Spodoptera frugiperda OX=7108 GN=SFRICE_020304 PE=4 SV=1	0	0	2	0	0	2	0	0	2	42.509	0	12.129	0	0	9.1	33015000	0	0	33015000	1834100	0	0	1834100	1475;10060	0	0	2
677	A0A2H1W0W7	A0A2H1W0W7	6	6	6	tr|A0A2H1W0W7|A0A2H1W0W7_SPOFR DNA topoisomerase (Fragment) OS=Spodoptera frugiperda OX=7108 GN=SFRICE_015026 PE=3 SV=1	0	0	6	0	0	6	0	0	6	91.97	0	19.313	0	0	11.2	88000000	0	0	88000000	1833300	0	0	1833300	75;1422;3760;4194;8854;11560	0	0	6
434	A0A2H1VKQ6	A0A2H1VKQ6	4	4	4	tr|A0A2H1VKQ6|A0A2H1VKQ6_SPOFR Carboxypeptidase OS=Spodoptera frugiperda OX=7108 GN=SFRICE_006299 PE=3 SV=1	0	0	4	0	0	4	0	0	4	54.762	0	6.393	0	0	9.4	38365000	0	0	38365000	1826900	0	0	1826900	1816;6562;11077;11595	0	0	4
628	A0A2H1VY70	A0A2H1VY70	6	6	6	tr|A0A2H1VY70|A0A2H1VY70_SPOFR Coatomer subunit gamma OS=Spodoptera frugiperda OX=7108 GN=SFRICE_023703 PE=3 SV=1	0	0	6	0	0	6	0	0	6	94.768	0	20.806	0	0	11.4	76179000	0	0	76179000	1813800	0	0	1813800	1919;2683;7961;9357;9461;9493	0	0	7
375	A0A2H1VGS7;A0A2H1VYW7;A0A2H1WQL4	A0A2H1VGS7	3;1;1	3;1;1	3;1;1	tr|A0A2H1VGS7|A0A2H1VGS7_SPOFR SFRICE_022368 OS=Spodoptera frugiperda OX=7108 GN=SFRICE_022368 PE=4 SV=1	0	0	3	0	0	3	0	0	3	41.94	0	7.8961	0	0	11.8	34315000	0	0	34315000	1806000	0	0	1806000	5314;6313;8824	0	0	3
840	A0A2H1WBE5	A0A2H1WBE5	4	4	4	tr|A0A2H1WBE5|A0A2H1WBE5_SPOFR Histone deacetylase OS=Spodoptera frugiperda OX=7108 GN=SFRICE_006656 PE=3 SV=1	0	0	4	0	0	4	0	0	4	97.366	0	24.112	0	0	7.8	69026000	0	0	69026000	1769900	0	0	1769900	900;3088;5273;8137	0	0	4
802	A0A2H1W9K7	A0A2H1W9K7	3	3	3	tr|A0A2H1W9K7|A0A2H1W9K7_SPOFR SFRICE_027003 (Fragment) OS=Spodoptera frugiperda OX=7108 GN=SFRICE_027003 PE=4 SV=1	0	0	3	0	0	3	0	0	3	22.146	0	4.1625	0	0	15.1	19321000	0	0	19321000	1756400	0	0	1756400	3714;7007;8045	0	0	3
367	A0A2H1VGA3	A0A2H1VGA3	3	3	3	tr|A0A2H1VGA3|A0A2H1VGA3_SPOFR SFRICE_023780 OS=Spodoptera frugiperda OX=7108 GN=SFRICE_023780 PE=4 SV=1	0	0	3	0	0	3	0	0	3	42.192	0	8.4801	0	0	11.6	31573000	0	0	31573000	1754100	0	0	1754100	4877;6423;10111	0	0	3
505	A0A2H1VQF3	A0A2H1VQF3	3	3	3	tr|A0A2H1VQF3|A0A2H1VQF3_SPOFR SFRICE_001157 OS=Spodoptera frugiperda OX=7108 GN=SFRICE_001157 PE=4 SV=1	0	0	3	0	0	3	0	0	3	93.073	0	10.214	0	0	8.3	69479000	0	0	69479000	1737000	0	0	1737000	4172;4565;7339	0	0	3
990	A0A2H1WKG6	A0A2H1WKG6	3	3	3	tr|A0A2H1WKG6|A0A2H1WKG6_SPOFR SFRICE_017285 (Fragment) OS=Spodoptera frugiperda OX=7108 GN=SFRICE_017285 PE=3 SV=1	0	0	3	0	0	3	0	0	3	57.856	0	5.6784	0	0	7.4	45007000	0	0	45007000	1731000	0	0	1731000	3558;7185;10633	0	0	3
1320	B1P868	B1P868	6	6	6	tr|B1P868|B1P868_SPOFR Beta-hexosaminidase OS=Spodoptera frugiperda OX=7108 GN=fdl PE=2 SV=1	0	0	6	0	0	6	0	0	6	70.532	0	23.779	0	0	15.5	54977000	0	0	54977000	1718000	0	0	1718000	534;5476;6218;6305;9033;9393	0	0	6
1151	A0A2H1WUX4	A0A2H1WUX4	4	4	4	tr|A0A2H1WUX4|A0A2H1WUX4_SPOFR SFRICE024761.2 (Fragment) OS=Spodoptera frugiperda OX=7108 GN=SFRICE024761.2 PE=4 SV=1	0	0	4	0	0	4	0	0	4	67.018	0	7.9902	0	0	9.5	49705000	0	0	49705000	1714000	0	0	1714000	464;3808;5977;11411	0	0	4
217	A0A2H1V8C6	A0A2H1V8C6	8	8	8	tr|A0A2H1V8C6|A0A2H1V8C6_SPOFR SFRICE_004339 OS=Spodoptera frugiperda OX=7108 GN=SFRICE_004339 PE=4 SV=1	0	0	8	0	0	8	0	0	8	123.41	0	27.478	0	0	11.3	100130000	0	0	100130000	1697100	0	0	1697100	371;487;1001;3819;10560;10974;10980;11450	0	0	8
308	A0A2H1VD92	A0A2H1VD92	9	9	9	tr|A0A2H1VD92|A0A2H1VD92_SPOFR SFRICE_034476 (Fragment) OS=Spodoptera frugiperda OX=7108 GN=SFRICE_034476 PE=4 SV=1	0	0	9	0	0	9	0	0	9	122.45	0	19.641	0	0	12	105280000	0	0	105280000	1671200	0	0	1671200	694;1442;1471;2045;2091;3855;4316;9753;10489	0	0	10
447	A0A2H1VLD8	A0A2H1VLD8	4	4	4	tr|A0A2H1VLD8|A0A2H1VLD8_SPOFR SFRICE_003268 OS=Spodoptera frugiperda OX=7108 GN=SFRICE_003268 PE=4 SV=1	0	0	4	0	0	4	0	0	4	97.663	0	7.2025	0	0	5.1	68278000	0	0	68278000	1665300	0	0	1665300	2733;4584;6384;11478	0	0	4
1167	A0A2H1WWD7	A0A2H1WWD7	4	4	4	tr|A0A2H1WWD7|A0A2H1WWD7_SPOFR SFRICE_012198 (Fragment) OS=Spodoptera frugiperda OX=7108 GN=SFRICE_012198 PE=4 SV=1	0	0	4	0	0	4	0	0	4	106.7	0	5.9948	0	0	4.9	69558000	0	0	69558000	1656100	0	0	1656100	6463;7279;9428;9654	0	0	4
705	A0A2H1W2A2	A0A2H1W2A2	2	2	2	tr|A0A2H1W2A2|A0A2H1W2A2_SPOFR SFRICE_002000 OS=Spodoptera frugiperda OX=7108 GN=SFRICE_002000 PE=3 SV=1	0	0	2	0	0	2	0	0	2	65.161	0	4.2076	0	0	5.2	50204000	0	0	50204000	1619500	0	0	1619500	3845;4179	0	0	2
1079	A0A2H1WQI2	A0A2H1WQI2	3	3	3	tr|A0A2H1WQI2|A0A2H1WQI2_SPOFR S-adenosylmethionine synthase OS=Spodoptera frugiperda OX=7108 GN=SFRICE_013695 PE=3 SV=1	0	0	3	0	0	3	0	0	3	52.712	0	12.131	0	0	12.2	38645000	0	0	38645000	1610200	0	0	1610200	4423;10064;10436	0	0	4
384	A0A2H1VH60	A0A2H1VH60	7	7	7	tr|A0A2H1VH60|A0A2H1VH60_SPOFR SFRICE_000483 OS=Spodoptera frugiperda OX=7108 GN=SFRICE_000483 PE=4 SV=1	0	0	7	0	0	7	0	0	7	141.12	0	19.33	0	0	8.8	112360000	0	0	112360000	1605100	0	0	1605100	663;1412;4183;4599;4680;9481;10399	0	0	7
656	A0A2H1W000	A0A2H1W000	8	8	8	tr|A0A2H1W000|A0A2H1W000_SPOFR SFRICE_018378 OS=Spodoptera frugiperda OX=7108 GN=SFRICE_018378 PE=4 SV=1	0	0	8	0	0	8	0	0	8	115.51	0	13.423	0	0	9	94444000	0	0	94444000	1600700	0	0	1600700	269;322;337;5885;7535;8243;10094;11302	0	0	8
299	A0A2H1VCV7	A0A2H1VCV7	7	6	6	tr|A0A2H1VCV7|A0A2H1VCV7_SPOFR SFRICE_008262 OS=Spodoptera frugiperda OX=7108 GN=SFRICE_008262 PE=4 SV=1	0	0	7	0	0	6	0	0	6	105.45	0	21.836	0	0	13.7	73332000	0	0	73332000	1594200	0	0	1594200	308;1824;2431;7491;10594;10601;11507	0	0	6
1183	A0A2H1WX81	A0A2H1WX81	2	2	2	tr|A0A2H1WX81|A0A2H1WX81_SPOFR SFRICE_012778 (Fragment) OS=Spodoptera frugiperda OX=7108 GN=SFRICE_012778 PE=4 SV=1	0	0	2	0	0	2	0	0	2	53.417	0	8.1747	0	0	6.7	23695000	0	0	23695000	1579700	0	0	1579700	3636;8163	0	0	3
1101	A0A2H1WS83	A0A2H1WS83	8	8	8	tr|A0A2H1WS83|A0A2H1WS83_SPOFR SFRICE_001170 (Fragment) OS=Spodoptera frugiperda OX=7108 GN=SFRICE_001170 PE=4 SV=1	0	0	8	0	0	8	0	0	8	162.81	0	15.843	0	0	7.3	121450000	0	0	121450000	1577300	0	0	1577300	1528;2294;2819;4166;4418;7447;8850;10706	0	0	9
633	A0A2H1VZ07	A0A2H1VZ07	9	9	9	tr|A0A2H1VZ07|A0A2H1VZ07_SPOFR SFRICE_000112 OS=Spodoptera frugiperda OX=7108 GN=SFRICE_000112 PE=4 SV=1	0	0	9	0	0	9	0	0	9	149.15	0	21.145	0	0	10.7	114600000	0	0	114600000	1569800	0	0	1569800	1316;2233;4458;4839;6695;7303;8537;9151;9717	0	0	11
225	A0A2H1V8P4	A0A2H1V8P4	3	3	3	tr|A0A2H1V8P4|A0A2H1V8P4_SPOFR SFRICE_032008 (Fragment) OS=Spodoptera frugiperda OX=7108 GN=SFRICE_032008 PE=4 SV=1	0	0	3	0	0	3	0	0	3	38.673	0	4.9476	0	0	13.8	29665000	0	0	29665000	1561300	0	0	1561300	5943;9397;11165	0	0	3
497	A0A2H1VPZ8	A0A2H1VPZ8	3	3	3	tr|A0A2H1VPZ8|A0A2H1VPZ8_SPOFR SFRICE_023906 OS=Spodoptera frugiperda OX=7108 GN=SFRICE_023906 PE=4 SV=1	0	0	3	0	0	3	0	0	3	63.477	0	10.05	0	0	13.1	45166000	0	0	45166000	1557400	0	0	1557400	74;8306;10010	0	0	3
704	A0A2H1W288	A0A2H1W288	3	3	3	tr|A0A2H1W288|A0A2H1W288_SPOFR SFRICE_013311 (Fragment) OS=Spodoptera frugiperda OX=7108 GN=SFRICE_013311 PE=4 SV=1	0	0	3	0	0	3	0	0	3	58.097	0	5.6886	0	0	10.7	43263000	0	0	43263000	1545100	0	0	1545100	289;1594;5595	0	0	3
725	A0A2H1W4B4	A0A2H1W4B4	14	14	14	tr|A0A2H1W4B4|A0A2H1W4B4_SPOFR SFRICE_003090 (Fragment) OS=Spodoptera frugiperda OX=7108 GN=SFRICE_003090 PE=4 SV=1	0	0	14	0	0	14	0	0	14	265.92	0	165.4	0	0	8.8	180090000	0	0	180090000	1539200	0	0	1539200	40;2106;3560;3739;5932;5956;6017;6044;6637;8588;9811;10038;10473;11040	0	0	15
1228	A0A2H1WZP6	A0A2H1WZP6	2	2	2	tr|A0A2H1WZP6|A0A2H1WZP6_SPOFR SFRICE_036126 OS=Spodoptera frugiperda OX=7108 GN=SFRICE_036126 PE=4 SV=1	0	0	2	0	0	2	0	0	2	52.334	0	4.6296	0	0	5.5	33768000	0	0	33768000	1534900	0	0	1534900	4487;8650	0	0	2
540	A0A2H1VSG4	A0A2H1VSG4	4	4	4	tr|A0A2H1VSG4|A0A2H1VSG4_SPOFR Cleavage and polyadenylation specificity factor subunit 2 OS=Spodoptera frugiperda OX=7108 GN=SFRICE_018142 PE=3 SV=1	0	0	4	0	0	4	0	0	4	61.796	0	20.56	0	0	12.5	49063000	0	0	49063000	1533200	0	0	1533200	5704;6093;7565;10986	0	0	8
253	A0A2H1VA90	A0A2H1VA90	5	5	5	tr|A0A2H1VA90|A0A2H1VA90_SPOFR SFRICE_009434 (Fragment) OS=Spodoptera frugiperda OX=7108 GN=SFRICE_009434 PE=4 SV=1	0	0	5	0	0	5	0	0	5	71.799	0	10.294	0	0	9.8	50577000	0	0	50577000	1532600	0	0	1532600	976;2229;3138;9179;9792	0	0	5
676	A0A2H1W0W3	A0A2H1W0W3	9	9	9	tr|A0A2H1W0W3|A0A2H1W0W3_SPOFR SFRICE_015767 OS=Spodoptera frugiperda OX=7108 GN=SFRICE_015767 PE=4 SV=1	0	0	9	0	0	9	0	0	9	134.88	0	38.769	0	0	9.9	86713000	0	0	86713000	1521300	0	0	1521300	4813;6238;6656;7367;9052;9927;10011;10302;10784	0	0	10
715	A0A2H1W3F8	A0A2H1W3F8	3	2	2	tr|A0A2H1W3F8|A0A2H1W3F8_SPOFR SFRICE_012709 OS=Spodoptera frugiperda OX=7108 GN=SFRICE_012709 PE=3 SV=1	0	0	3	0	0	2	0	0	2	58.734	0	20.248	0	0	6.8	51333000	0	0	51333000	1509800	0	0	1509800	6880;8742;11203	0	0	3
774	A0A2H1W7K9	A0A2H1W7K9	3	3	3	tr|A0A2H1W7K9|A0A2H1W7K9_SPOFR SFRICE_025754 (Fragment) OS=Spodoptera frugiperda OX=7108 GN=SFRICE_025754 PE=3 SV=1	0	0	3	0	0	3	0	0	3	44.452	0	27.642	0	0	15.3	30058000	0	0	30058000	1502900	0	0	1502900	2933;7589;11318	0	0	4
846	A0A2H1WBL5	A0A2H1WBL5	2	2	2	tr|A0A2H1WBL5|A0A2H1WBL5_SPOFR ATP synthase subunit gamma OS=Spodoptera frugiperda OX=7108 GN=SFRICE_026585 PE=3 SV=1	0	0	2	0	0	2	0	0	2	32.349	0	11.178	0	0	5.8	26956000	0	0	26956000	1497600	0	0	1497600	6392;6510	0	0	2
896	A0A2H1WF00	A0A2H1WF00	5	5	5	tr|A0A2H1WF00|A0A2H1WF00_SPOFR SFRICE_020660 OS=Spodoptera frugiperda OX=7108 GN=SFRICE_020660 PE=4 SV=1	0	0	5	0	0	5	0	0	5	111.92	0	17.513	0	0	7	90719000	0	0	90719000	1487200	0	0	1487200	1487;3130;4084;4653;8913	0	0	5
672	A0A2H1W0R8	A0A2H1W0R8	3	3	3	tr|A0A2H1W0R8|A0A2H1W0R8_SPOFR SFRICE_036980 OS=Spodoptera frugiperda OX=7108 GN=SFRICE_036980 PE=3 SV=1	0	0	3	0	0	3	0	0	3	22.072	0	4.6287	0	0	25.1	16203000	0	0	16203000	1473000	0	0	1473000	628;5741;9761	0	0	3
95	A0A2H1V151	A0A2H1V151	3	3	3	tr|A0A2H1V151|A0A2H1V151_SPOFR SFRICE_001011 OS=Spodoptera frugiperda OX=7108 GN=SFRICE_001011 PE=4 SV=1	0	0	3	0	0	3	0	0	3	44.018	0	9.0796	0	0	11.2	24833000	0	0	24833000	1460800	0	0	1460800	1789;4303;6567	0	0	3
209	A0A2H1V837	A0A2H1V837	3	3	3	tr|A0A2H1V837|A0A2H1V837_SPOFR Coatomer subunit beta OS=Spodoptera frugiperda OX=7108 GN=SFRICE_009262 PE=3 SV=1	0	0	3	0	0	3	0	0	3	97.87	0	29.768	0	0	5.1	62040000	0	0	62040000	1410000	0	0	1410000	1814;4039;5660	0	0	3
1426	S5G9I1;Q00733	S5G9I1;Q00733	7;7	7;7	7;7	tr|S5G9I1|S5G9I1_NPVAC Ac-vp80 OS=Autographa californica nuclear polyhedrosis virus OX=46015 GN=vp80 PE=4 SV=1;sp|Q00733|VP80_NPVAC Capsid-associated protein VP80 OS=Autographa californica nuclear polyhedrosis virus OX=46015 GN=VP80 PE=1 SV=1	0	0	7	0	0	7	0	0	7	79.878	0	11.514	0	0	11.7	54929000	0	0	54929000	1408400	0	0	1408400	149;1685;2445;2865;4427;5846;9736	0	0	7
84	A0A2H1V0K8;A0A2H1W0E5	A0A2H1V0K8;A0A2H1W0E5	2;2	2;2	2;2	tr|A0A2H1V0K8|A0A2H1V0K8_SPOFR SFRICE_006858 (Fragment) OS=Spodoptera frugiperda OX=7108 GN=SFRICE_006858 PE=4 SV=1;tr|A0A2H1W0E5|A0A2H1W0E5_SPOFR SFRICE_016826 (Fragment) OS=Spodoptera frugiperda OX=7108 GN=SFRICE_016826 PE=4 SV=1	0	0	2	0	0	2	0	0	2	30.715	0	8.1473	0	0	10.5	23799000	0	0	23799000	1399900	0	0	1399900	1947;3641	0	0	2
1099	A0A2H1WS37	A0A2H1WS37	2	2	2	tr|A0A2H1WS37|A0A2H1WS37_SPOFR SFRICE_019081 OS=Spodoptera frugiperda OX=7108 GN=SFRICE_019081 PE=3 SV=1	0	0	2	0	0	2	0	0	2	32.44	0	6.4771	0	0	11.5	22094000	0	0	22094000	1380900	0	0	1380900	734;5538	0	0	2
252	A0A2H1VA88	A0A2H1VA88	2	2	2	tr|A0A2H1VA88|A0A2H1VA88_SPOFR SFRICE_000284 OS=Spodoptera frugiperda OX=7108 GN=SFRICE_000284 PE=4 SV=1	0	0	2	0	0	2	0	0	2	30.487	0	6.8478	0	0	8.9	19223000	0	0	19223000	1373100	0	0	1373100	7306;7549	0	0	2
1027	A0A2H1WMJ1	A0A2H1WMJ1	7	7	7	tr|A0A2H1WMJ1|A0A2H1WMJ1_SPOFR SFRICE_012902 (Fragment) OS=Spodoptera frugiperda OX=7108 GN=SFRICE_012902 PE=4 SV=1	0	0	7	0	0	7	0	0	7	113	0	16.58	0	0	7.7	82377000	0	0	82377000	1372900	0	0	1372900	2942;3986;7098;8085;8165;8945;9261	0	0	7
839	A0A2H1WBD6	A0A2H1WBD6	4	4	4	tr|A0A2H1WBD6|A0A2H1WBD6_SPOFR SFRICE_002780 OS=Spodoptera frugiperda OX=7108 GN=SFRICE_002780 PE=4 SV=1	0	0	4	0	0	4	0	0	4	77.494	0	8.3612	0	0	6.7	53324000	0	0	53324000	1367300	0	0	1367300	3795;5890;6188;8833	0	0	4
771	A0A2H1W7E3	A0A2H1W7E3	2	2	2	tr|A0A2H1W7E3|A0A2H1W7E3_SPOFR Protein transport protein SEC23 OS=Spodoptera frugiperda OX=7108 GN=SFRICE_025945 PE=3 SV=1	0	0	2	0	0	2	0	0	2	57.306	0	10.751	0	0	5.2	35540000	0	0	35540000	1366900	0	0	1366900	4716;6654	0	0	3
414	A0A2H1VJE7;A0A2H1WME8	A0A2H1VJE7;A0A2H1WME8	5;3	5;3	5;3	tr|A0A2H1VJE7|A0A2H1VJE7_SPOFR SFRICE_017182 OS=Spodoptera frugiperda OX=7108 GN=SFRICE_017182 PE=4 SV=1;tr|A0A2H1WME8|A0A2H1WME8_SPOFR SFRICE_028734 (Fragment) OS=Spodoptera frugiperda OX=7108 GN=SFRICE_028734 PE=4 SV=1	0	0	5	0	0	5	0	0	5	111.62	0	14.049	0	0	10.8	64512000	0	0	64512000	1344000	0	0	1344000	1862;4142;4294;5762;9295	0	0	5
238	A0A2H1V9G9;A0A2H1VW02	A0A2H1V9G9;A0A2H1VW02	2;1	2;1	2;1	tr|A0A2H1V9G9|A0A2H1V9G9_SPOFR SFRICE_000936 OS=Spodoptera frugiperda OX=7108 GN=SFRICE_000936 PE=4 SV=1;tr|A0A2H1VW02|A0A2H1VW02_SPOFR SFRICE_035399 (Fragment) OS=Spodoptera frugiperda OX=7108 GN=SFRICE_035399 PE=4 SV=1	0	0	2	0	0	2	0	0	2	99.064	0	4.3089	0	0	2.7	37096000	0	0	37096000	1324900	0	0	1324900	6439;7987	0	0	2
545	A0A2H1VSK7	A0A2H1VSK7	2	2	2	tr|A0A2H1VSK7|A0A2H1VSK7_SPOFR SFRICE_015382 OS=Spodoptera frugiperda OX=7108 GN=SFRICE_015382 PE=4 SV=1	0	0	2	0	0	2	0	0	2	70.438	0	3.978	0	0	3.6	50276000	0	0	50276000	1323100	0	0	1323100	4289;5710	0	0	2
349	A0A2H1VFD5	A0A2H1VFD5	2	2	2	tr|A0A2H1VFD5|A0A2H1VFD5_SPOFR SFRICE_027826 OS=Spodoptera frugiperda OX=7108 GN=SFRICE_027826 PE=4 SV=1	0	0	2	0	0	2	0	0	2	24.179	0	6.3553	0	0	15.1	15588000	0	0	15588000	1299000	0	0	1299000	3041;8813	0	0	2
474	A0A2H1VNF8	A0A2H1VNF8	2	2	2	tr|A0A2H1VNF8|A0A2H1VNF8_SPOFR SFRICE_021318 (Fragment) OS=Spodoptera frugiperda OX=7108 GN=SFRICE_021318 PE=4 SV=1	0	0	2	0	0	2	0	0	2	21.944	0	3.4203	0	0	9.6	18124000	0	0	18124000	1294600	0	0	1294600	2517;10996	0	0	2
409	A0A2H1VIU9	A0A2H1VIU9	2	2	2	tr|A0A2H1VIU9|A0A2H1VIU9_SPOFR SFRICE_008035 OS=Spodoptera frugiperda OX=7108 GN=SFRICE_008035 PE=4 SV=1	0	0	2	0	0	2	0	0	2	50.586	0	4.0087	0	0	4.6	35999000	0	0	35999000	1285700	0	0	1285700	414;6280	0	0	2
659	A0A2H1W034	A0A2H1W034	2	2	2	tr|A0A2H1W034|A0A2H1W034_SPOFR Ribosome assembly factor mrt4 OS=Spodoptera frugiperda OX=7108 GN=SFRICE_004362 PE=3 SV=1	0	0	2	0	0	2	0	0	2	27.634	0	5.8174	0	0	12.8	16575000	0	0	16575000	1275000	0	0	1275000	1792;5957	0	0	2
215	A0A2H1V8A4	A0A2H1V8A4	7	2	2	tr|A0A2H1V8A4|A0A2H1V8A4_SPOFR SFRICE002874.2 OS=Spodoptera frugiperda OX=7108 GN=SFRICE002874.2 PE=3 SV=1	2	0	7	0	0	2	0	0	2	68.97	0.0015244	1.9149	4.6	0	14.7	39479000	0	0	39479000	1273500	0	0	1273500	984;1252;1580;2611;4397;6434;10023	0	0	2
922	A0A2H1WG90	A0A2H1WG90	4	4	4	tr|A0A2H1WG90|A0A2H1WG90_SPOFR SFRICE_024374 OS=Spodoptera frugiperda OX=7108 GN=SFRICE_024374 PE=4 SV=1	0	0	4	0	0	4	0	0	4	110.26	0	11.047	0	0	6.3	51955000	0	0	51955000	1267200	0	0	1267200	2217;4200;7162;8223	0	0	4
519	A0A2H1VRA5	A0A2H1VRA5	6	6	6	tr|A0A2H1VRA5|A0A2H1VRA5_SPOFR SFRICE_014150 OS=Spodoptera frugiperda OX=7108 GN=SFRICE_014150 PE=4 SV=1	0	0	6	0	0	6	0	0	6	129.87	0	9.9341	0	0	7.7	75733000	0	0	75733000	1262200	0	0	1262200	995;2752;3471;6850;7322;9197	0	0	6
1222	A0A2H1WZG1	A0A2H1WZG1	3	3	3	tr|A0A2H1WZG1|A0A2H1WZG1_SPOFR SFRICE_002545 OS=Spodoptera frugiperda OX=7108 GN=SFRICE_002545 PE=4 SV=1	0	0	3	0	0	3	0	0	3	28.083	0	23.839	0	0	22.2	12479000	0	0	12479000	1247900	0	0	1247900	2971;7921;9165	0	0	4
1054	A0A2H1WP10;A0A2H1VPS9	A0A2H1WP10	11;1	11;1	11;1	tr|A0A2H1WP10|A0A2H1WP10_SPOFR SFRICE_008491 OS=Spodoptera frugiperda OX=7108 GN=SFRICE_008491 PE=3 SV=1	0	0	11	0	0	11	0	0	11	205.71	0	71.3	0	0	9.5	109510000	0	0	109510000	1230500	0	0	1230500	631;1689;1879;2063;2367;4822;6421;7123;10039;10072;10815	0	0	12
716	A0A2H1W3J6	A0A2H1W3J6	4	4	4	tr|A0A2H1W3J6|A0A2H1W3J6_SPOFR SFRICE_027560 (Fragment) OS=Spodoptera frugiperda OX=7108 GN=SFRICE_027560 PE=3 SV=1	0	0	4	0	0	4	0	0	4	102.43	0	21.284	0	0	9.3	50901000	0	0	50901000	1211900	0	0	1211900	1704;4057;5573;5842	0	0	6
89	A0A2H1V0Z5	A0A2H1V0Z5	2	2	2	tr|A0A2H1V0Z5|A0A2H1V0Z5_SPOFR SFRICE_016819 OS=Spodoptera frugiperda OX=7108 GN=SFRICE_016819 PE=4 SV=1	0	0	2	0	0	2	0	0	2	63.207	0	4.8541	0	0	5.5	36256000	0	0	36256000	1208500	0	0	1208500	921;7372	0	0	2
878	A0A2H1WDP4	A0A2H1WDP4	3	3	3	tr|A0A2H1WDP4|A0A2H1WDP4_SPOFR Mitogen-activated protein kinase (Fragment) OS=Spodoptera frugiperda OX=7108 GN=SFRICE_027252 PE=4 SV=1	0	0	3	0	0	3	0	0	3	37.466	0	11.024	0	0	16.5	24018000	0	0	24018000	1200900	0	0	1200900	3713;4787;10778	0	0	3
608	A0A2H1VWQ8	A0A2H1VWQ8	3	3	3	tr|A0A2H1VWQ8|A0A2H1VWQ8_SPOFR SFRICE_000875 OS=Spodoptera frugiperda OX=7108 GN=SFRICE_000875 PE=4 SV=1	0	0	3	0	0	3	0	0	3	124.33	0	8.8593	0	0	3.8	72760000	0	0	72760000	1192800	0	0	1192800	189;261;6315	0	0	3
905	A0A2H1WFH1	A0A2H1WFH1	6	6	6	tr|A0A2H1WFH1|A0A2H1WFH1_SPOFR SFRICE_002492 (Fragment) OS=Spodoptera frugiperda OX=7108 GN=SFRICE_002492 PE=4 SV=1	0	0	6	0	0	6	0	0	6	71.909	0	7.2973	0	0	11.9	39232000	0	0	39232000	1188900	0	0	1188900	528;5906;6694;8941;9010;10904	0	0	6
235	A0A2H1V9A1	A0A2H1V9A1	8	8	8	tr|A0A2H1V9A1|A0A2H1V9A1_SPOFR SFRICE_002969 OS=Spodoptera frugiperda OX=7108 GN=SFRICE_002969 PE=3 SV=1	0	0	8	0	0	8	0	0	8	129.03	0	19.418	0	0	10.4	70437000	0	0	70437000	1173900	0	0	1173900	752;1424;3573;5800;6446;9649;9813;9997	0	0	8
368	A0A2H1VGD5	A0A2H1VGD5	3	3	3	tr|A0A2H1VGD5|A0A2H1VGD5_SPOFR SFRICE_008103 OS=Spodoptera frugiperda OX=7108 GN=SFRICE_008103 PE=4 SV=1	0	0	3	0	0	3	0	0	3	43.349	0	5.355	0	0	9.8	24501000	0	0	24501000	1166700	0	0	1166700	7538;9859;11565	0	0	4
698	A0A2H1W1Y5	A0A2H1W1Y5	3	3	3	tr|A0A2H1W1Y5|A0A2H1W1Y5_SPOFR SFRICE_019626 OS=Spodoptera frugiperda OX=7108 GN=SFRICE_019626 PE=4 SV=1	0	0	3	0	0	3	0	0	3	78.906	0	6.4184	0	0	6.1	42827000	0	0	42827000	1157500	0	0	1157500	6810;7243;9842	0	0	4
699	A0A2H1W201	A0A2H1W201	4	4	4	tr|A0A2H1W201|A0A2H1W201_SPOFR SFRICE_015980 (Fragment) OS=Spodoptera frugiperda OX=7108 GN=SFRICE_015980 PE=4 SV=1	0	0	4	0	0	4	0	0	4	96.474	0	4.1519	0	0	8	44780000	0	0	44780000	1148200	0	0	1148200	235;300;340;4298	0	0	4
506	A0A2H1VQF5	A0A2H1VQF5	7	7	7	tr|A0A2H1VQF5|A0A2H1VQF5_SPOFR SFRICE_026223 OS=Spodoptera frugiperda OX=7108 GN=SFRICE_026223 PE=4 SV=1	0	0	7	0	0	7	0	0	7	112.9	0	26.948	0	0	9.6	57996000	0	0	57996000	1137200	0	0	1137200	510;1383;2761;2939;7448;8838;10596	0	0	7
122	A0A2H1V2K6	A0A2H1V2K6	3	3	3	tr|A0A2H1V2K6|A0A2H1V2K6_SPOFR SFRICE_004568 OS=Spodoptera frugiperda OX=7108 GN=SFRICE_004568 PE=4 SV=1	0	0	3	0	0	3	0	0	3	81.557	0	4.4764	0	0	4.4	47359000	0	0	47359000	1127600	0	0	1127600	2905;4449;10780	0	0	3
735	A0A2H1W4Y3	A0A2H1W4Y3	3	3	3	tr|A0A2H1W4Y3|A0A2H1W4Y3_SPOFR SFRICE_005121 OS=Spodoptera frugiperda OX=7108 GN=SFRICE_005121 PE=4 SV=1	0	0	3	0	0	3	0	0	3	167.87	0	33.247	0	0	4	76291000	0	0	76291000	1121900	0	0	1121900	5679;9474;9491	0	0	5
790	A0A2H1W918	A0A2H1W918	2	2	2	tr|A0A2H1W918|A0A2H1W918_SPOFR SFRICE_012769 OS=Spodoptera frugiperda OX=7108 GN=SFRICE_012769 PE=4 SV=1	0	0	2	0	0	2	0	0	2	88.811	0	14.903	0	0	3.5	27951000	0	0	27951000	1118000	0	0	1118000	4805;7156	0	0	2
1125	A0A2H1WTI6	A0A2H1WTI6	3	3	3	tr|A0A2H1WTI6|A0A2H1WTI6_SPOFR SFRICE_002859 OS=Spodoptera frugiperda OX=7108 GN=SFRICE_002859 PE=4 SV=1	0	0	3	0	0	3	0	0	3	111.74	0	7.289	0	0	4.6	50071000	0	0	50071000	1112700	0	0	1112700	2302;6407;8315	0	0	3
343	A0A2H1VF28	A0A2H1VF28	2	2	2	tr|A0A2H1VF28|A0A2H1VF28_SPOFR SFRICE_022367 (Fragment) OS=Spodoptera frugiperda OX=7108 GN=SFRICE_022367 PE=4 SV=1	0	0	2	0	0	2	0	0	2	26.694	0.0050835	1.5239	0	0	7.2	13106000	0	0	13106000	1092200	0	0	1092200	524;5265	0	0	2
1245	A0A2H1X0P0	A0A2H1X0P0	3	3	3	tr|A0A2H1X0P0|A0A2H1X0P0_SPOFR SFRICE_007194 (Fragment) OS=Spodoptera frugiperda OX=7108 GN=SFRICE_007194 PE=4 SV=1	0	0	3	0	0	3	0	0	3	73.453	0	10.179	0	0	8.7	34828000	0	0	34828000	1088400	0	0	1088400	3493;4360;10410	0	0	5
1128	A0A2H1WTN5	A0A2H1WTN5	2	2	2	tr|A0A2H1WTN5|A0A2H1WTN5_SPOFR mRNA cap guanine-N7 methyltransferase OS=Spodoptera frugiperda OX=7108 GN=SFRICE_015258 PE=3 SV=1	0	0	2	0	0	2	0	0	2	47.289	0	4.0975	0	0	8.6	24740000	0	0	24740000	1075700	0	0	1075700	2205;7974	0	0	2
270	A0A2H1VB08	A0A2H1VB08	4	4	4	tr|A0A2H1VB08|A0A2H1VB08_SPOFR SFRICE_002611 OS=Spodoptera frugiperda OX=7108 GN=SFRICE_002611 PE=4 SV=1	0	0	4	0	0	4	0	0	4	93.291	0	6.4665	0	0	6.4	47098000	0	0	47098000	1070400	0	0	1070400	416;6718;11075;11137	0	0	4
477	A0A2H1VNP7	A0A2H1VNP7	2	2	2	tr|A0A2H1VNP7|A0A2H1VNP7_SPOFR SFRICE_024636 OS=Spodoptera frugiperda OX=7108 GN=SFRICE_024636 PE=3 SV=1	0	0	2	0	0	2	0	0	2	48.512	0	2.7562	0	0	10	18985000	0	0	18985000	1054700	0	0	1054700	6402;9319	0	0	2
231	A0A2H1V902	A0A2H1V902	5	5	5	tr|A0A2H1V902|A0A2H1V902_SPOFR SFRICE_013502 (Fragment) OS=Spodoptera frugiperda OX=7108 GN=SFRICE_013502 PE=4 SV=1	0	0	5	0	0	5	0	0	5	121.91	0	22.842	0	0	5.7	53618000	0	0	53618000	1051300	0	0	1051300	4126;4575;5039;5620;10249	0	0	5
1229	A0A2H1WZQ5	A0A2H1WZQ5	4	4	4	tr|A0A2H1WZQ5|A0A2H1WZQ5_SPOFR SFRICE_012152 (Fragment) OS=Spodoptera frugiperda OX=7108 GN=SFRICE_012152 PE=4 SV=1	0	0	4	0	0	4	0	0	4	57.517	0	9.1432	0	0	13.1	33285000	0	0	33285000	1040200	0	0	1040200	37;6349;6911;8869	0	0	4
787	A0A2H1W8X1	A0A2H1W8X1	5	5	5	tr|A0A2H1W8X1|A0A2H1W8X1_SPOFR SFRICE_005580 (Fragment) OS=Spodoptera frugiperda OX=7108 GN=SFRICE_005580 PE=4 SV=1	0	0	5	0	0	5	0	0	5	186.76	0	14.75	0	0	3.8	63324000	0	0	63324000	1038100	0	0	1038100	758;1523;6152;8229;9133	0	0	5
538	A0A2H1VS77	A0A2H1VS77	3	3	3	tr|A0A2H1VS77|A0A2H1VS77_SPOFR SFRICE_009839 OS=Spodoptera frugiperda OX=7108 GN=SFRICE_009839 PE=4 SV=1	0	0	3	0	0	3	0	0	3	68.031	0	12.314	0	0	7.1	31810000	0	0	31810000	1026100	0	0	1026100	991;5269;5415	0	0	3
366	A0A2H1VG90	A0A2H1VG90	6	6	6	tr|A0A2H1VG90|A0A2H1VG90_SPOFR SFRICE_017841 (Fragment) OS=Spodoptera frugiperda OX=7108 GN=SFRICE_017841 PE=4 SV=1	0	0	6	0	0	6	0	0	6	113.96	0	37.179	0	0	9.6	55306000	0	0	55306000	1024200	0	0	1024200	2111;2902;6479;7099;7281;10899	0	0	7
895	A0A2H1WEZ3	A0A2H1WEZ3	2	2	2	tr|A0A2H1WEZ3|A0A2H1WEZ3_SPOFR SFRICE_014856 OS=Spodoptera frugiperda OX=7108 GN=SFRICE_014856 PE=4 SV=1	0	0	2	0	0	2	0	0	2	39.768	0	9.9666	0	0	11.9	24474000	0	0	24474000	1019700	0	0	1019700	13;6669	0	0	3
758	A0A2H1W6B7	A0A2H1W6B7	6	6	6	tr|A0A2H1W6B7|A0A2H1W6B7_SPOFR SFRICE_007818 OS=Spodoptera frugiperda OX=7108 GN=SFRICE_007818 PE=4 SV=1	0	0	6	0	0	6	0	0	6	100.13	0	8.9676	0	0	8.8	53441000	0	0	53441000	1008300	0	0	1008300	2433;3234;3367;7032;9546;10442	0	0	6
1146	A0A2H1WUS7	A0A2H1WUS7	2	2	2	tr|A0A2H1WUS7|A0A2H1WUS7_SPOFR Importin subunit alpha OS=Spodoptera frugiperda OX=7108 GN=SFRICE_008489 PE=3 SV=1	0	0	2	0	0	2	0	0	2	56.805	0	4.1404	0	0	7.3	22147000	0	0	22147000	1006700	0	0	1006700	10078;11016	0	0	2
283	A0A2H1VBX8	A0A2H1VBX8	2	2	2	tr|A0A2H1VBX8|A0A2H1VBX8_SPOFR SFRICE_006600 OS=Spodoptera frugiperda OX=7108 GN=SFRICE_006600 PE=4 SV=1	0	0	2	0	0	2	0	0	2	56.898	0	6.4826	0	0	5.8	25094000	0	0	25094000	1003800	0	0	1003800	3762;4512	0	0	2
928	A0A2H1WGF0	A0A2H1WGF0	7	7	7	tr|A0A2H1WGF0|A0A2H1WGF0_SPOFR SFRICE_000642 OS=Spodoptera frugiperda OX=7108 GN=SFRICE_000642 PE=3 SV=1	0	0	7	0	0	7	0	0	7	190.54	0	18.66	0	0	8.1	87755000	0	0	87755000	975050	0	0	975050	644;1662;2715;5317;6557;6645;8232	0	0	9
93	A0A2H1V145	A0A2H1V145	2	2	2	tr|A0A2H1V145|A0A2H1V145_SPOFR SFRICE_008617 OS=Spodoptera frugiperda OX=7108 GN=SFRICE_008617 PE=4 SV=1	0	0	2	0	0	2	0	0	2	65.406	0	7.1587	0	0	3	20390000	0	0	20390000	970940	0	0	970940	3420;6128	0	0	2
788	A0A2H1W8X6	A0A2H1W8X6	2	2	2	tr|A0A2H1W8X6|A0A2H1W8X6_SPOFR SFRICE_007027 (Fragment) OS=Spodoptera frugiperda OX=7108 GN=SFRICE_007027 PE=4 SV=1	0	0	2	0	0	2	0	0	2	33.409	0	2.559	0	0	8.1	17428000	0	0	17428000	968200	0	0	968200	2856;3556	0	0	2
1207	A0A2H1WYX5	A0A2H1WYX5	2	2	2	tr|A0A2H1WYX5|A0A2H1WYX5_SPOFR SFRICE_035515 (Fragment) OS=Spodoptera frugiperda OX=7108 GN=SFRICE_035515 PE=4 SV=1	0	0	2	0	0	2	0	0	2	62.531	0	3.8999	0	0	5.1	26856000	0	0	26856000	959140	0	0	959140	6006;9076	0	0	2
938	A0A2H1WGY7	A0A2H1WGY7	8	8	8	tr|A0A2H1WGY7|A0A2H1WGY7_SPOFR SFRICE_018632 (Fragment) OS=Spodoptera frugiperda OX=7108 GN=SFRICE_018632 PE=4 SV=1	0	0	8	0	0	8	0	0	8	445.64	0	34.464	0	0	3	185980000	0	0	185980000	958670	0	0	958670	47;335;2593;5577;5930;10146;10162;10174	0	0	9
73	A0A2H1UZV0	A0A2H1UZV0	2	2	2	tr|A0A2H1UZV0|A0A2H1UZV0_SPOFR Poly [ADP-ribose] polymerase (Fragment) OS=Spodoptera frugiperda OX=7108 GN=SFRICE_025685 PE=4 SV=1	0	0	2	0	0	2	0	0	2	56.604	0	5.7018	0	0	7.9	21960000	0	0	21960000	954770	0	0	954770	1463;2350	0	0	2
192	A0A2H1V716	A0A2H1V716	2	2	2	tr|A0A2H1V716|A0A2H1V716_SPOFR SFRICE_002641 OS=Spodoptera frugiperda OX=7108 GN=SFRICE_002641 PE=4 SV=1	0	0	2	0	0	2	0	0	2	33.223	0.00079177	2.2098	0	0	9.7	12290000	0	0	12290000	945400	0	0	945400	4796;10196	0	0	2
780	A0A2H1W7W5	A0A2H1W7W5	4	4	4	tr|A0A2H1W7W5|A0A2H1W7W5_SPOFR SFRICE_002209 OS=Spodoptera frugiperda OX=7108 GN=SFRICE_002209 PE=4 SV=1	0	0	4	0	0	4	0	0	4	45.378	0	11.864	0	0	16.7	20477000	0	0	20477000	930780	0	0	930780	949;2192;2775;8988	0	0	4
1147	A0A2H1WUT9	A0A2H1WUT9	2	2	2	tr|A0A2H1WUT9|A0A2H1WUT9_SPOFR SFRICE_019049 OS=Spodoptera frugiperda OX=7108 GN=SFRICE_019049 PE=4 SV=1	0	0	2	0	0	2	0	0	2	51.714	0.0015552	2.0359	0	0	4.8	19435000	0	0	19435000	925480	0	0	925480	6397;7262	0	0	2
454	A0A2H1VM34	A0A2H1VM34	4	4	4	tr|A0A2H1VM34|A0A2H1VM34_SPOFR SFRICE_009708 (Fragment) OS=Spodoptera frugiperda OX=7108 GN=SFRICE_009708 PE=4 SV=1	0	0	4	0	0	4	0	0	4	109.17	0	17.317	0	0	7.6	42351000	0	0	42351000	920680	0	0	920680	2006;2934;6202;9061	0	0	6
887	A0A2H1WEJ1	A0A2H1WEJ1	6	6	6	tr|A0A2H1WEJ1|A0A2H1WEJ1_SPOFR SFRICE_014127 (Fragment) OS=Spodoptera frugiperda OX=7108 GN=SFRICE_014127 PE=3 SV=1	0	0	6	0	0	6	0	0	6	110.52	0	21.884	0	0	9.5	48073000	0	0	48073000	907030	0	0	907030	4028;4305;5123;6949;7323;8995	0	0	8
539	A0A2H1VSE5	A0A2H1VSE5	2	2	2	tr|A0A2H1VSE5|A0A2H1VSE5_SPOFR SFRICE_001239 (Fragment) OS=Spodoptera frugiperda OX=7108 GN=SFRICE_001239 PE=4 SV=1	0	0	2	0	0	2	0	0	2	53.495	0	3.9047	0	0	4.6	21729000	0	0	21729000	905360	0	0	905360	3728;4269	0	0	2
449	A0A2H1VLH5	A0A2H1VLH5	2	2	2	tr|A0A2H1VLH5|A0A2H1VLH5_SPOFR SFRICE_004934 OS=Spodoptera frugiperda OX=7108 GN=SFRICE_004934 PE=4 SV=1	0	0	2	0	0	2	0	0	2	65.302	0	5.0278	0	0	5.7	21634000	0	0	21634000	901420	0	0	901420	8577;11477	0	0	2
1168	A0A2H1WWG4	A0A2H1WWG4	3	3	3	tr|A0A2H1WWG4|A0A2H1WWG4_SPOFR SFRICE_014077 (Fragment) OS=Spodoptera frugiperda OX=7108 GN=SFRICE_014077 PE=4 SV=1	0	0	3	0	0	3	0	0	3	41.471	0	4.7237	0	0	11.3	14300000	0	0	14300000	893740	0	0	893740	2782;3831;6422	0	0	3
1017	A0A2H1WLW7	A0A2H1WLW7	2	2	2	tr|A0A2H1WLW7|A0A2H1WLW7_SPOFR SFRICE_013964 (Fragment) OS=Spodoptera frugiperda OX=7108 GN=SFRICE_013964 PE=4 SV=1	0	0	2	0	0	2	0	0	2	35.177	0	13.896	0	0	10.6	15886000	0	0	15886000	882560	0	0	882560	3439;10490	0	0	2
387	A0A2H1VHE1	A0A2H1VHE1	3	3	3	tr|A0A2H1VHE1|A0A2H1VHE1_SPOFR SFRICE_001653 OS=Spodoptera frugiperda OX=7108 GN=SFRICE_001653 PE=4 SV=1	0	0	3	0	0	3	0	0	3	89.674	0	8.5034	0	0	6.3	36716000	0	0	36716000	874180	0	0	874180	3017;3981;8241	0	0	3
1233	A0A2H1X025	A0A2H1X025	4	4	4	tr|A0A2H1X025|A0A2H1X025_SPOFR SFRICE_012871 (Fragment) OS=Spodoptera frugiperda OX=7108 GN=SFRICE_012871 PE=4 SV=1	0	0	4	0	0	4	0	0	4	85.825	0	39.796	0	0	8.8	36484000	0	0	36484000	868660	0	0	868660	417;2383;9021;11344	0	0	4
1121	A0A2H1WT63	A0A2H1WT63	3	3	3	tr|A0A2H1WT63|A0A2H1WT63_SPOFR SFRICE_011832 (Fragment) OS=Spodoptera frugiperda OX=7108 GN=SFRICE_011832 PE=4 SV=1	0	0	3	0	0	3	0	0	3	74.322	0	4.6165	0	0	6.3	27401000	0	0	27401000	856280	0	0	856280	467;2179;5300	0	0	3
227	A0A2H1V8P8	A0A2H1V8P8	2	2	2	tr|A0A2H1V8P8|A0A2H1V8P8_SPOFR Malate dehydrogenase OS=Spodoptera frugiperda OX=7108 GN=SFRICE_003054 PE=3 SV=1	0	0	2	0	0	2	0	0	2	36.326	0	4.1609	0	0	10	16156000	0	0	16156000	850300	0	0	850300	3490;4481	0	0	2
1162	A0A2H1WVV7	A0A2H1WVV7	2	2	2	tr|A0A2H1WVV7|A0A2H1WVV7_SPOFR SFRICE_011111 OS=Spodoptera frugiperda OX=7108 GN=SFRICE_011111 PE=4 SV=1	0	0	2	0	0	2	0	0	2	64.866	0	13.161	0	0	7.2	21674000	0	0	21674000	833610	0	0	833610	403;5453	0	0	2
218	A0A2H1V8D1	A0A2H1V8D1	3	3	3	tr|A0A2H1V8D1|A0A2H1V8D1_SPOFR SFRICE_004336 (Fragment) OS=Spodoptera frugiperda OX=7108 GN=SFRICE_004336 PE=4 SV=1	0	0	3	0	0	3	0	0	3	46.551	0	7.6233	0	0	9.2	21669000	0	0	21669000	833410	0	0	833410	2805;3176;8791	0	0	4
773	A0A2H1W7K2	A0A2H1W7K2	3	3	3	tr|A0A2H1W7K2|A0A2H1W7K2_SPOFR SFRICE_005409 OS=Spodoptera frugiperda OX=7108 GN=SFRICE_005409 PE=4 SV=1	0	0	3	0	0	3	0	0	3	78.769	0	12.675	0	0	6.5	26655000	0	0	26655000	832980	0	0	832980	1725;10027;10456	0	0	3
980	A0A2H1WK95	A0A2H1WK95	4	4	4	tr|A0A2H1WK95|A0A2H1WK95_SPOFR Structural maintenance of chromosomes protein OS=Spodoptera frugiperda OX=7108 GN=SFRICE_010564 PE=3 SV=1	0	0	4	0	0	4	0	0	4	140.62	0	9.7275	0	0	4.3	45887000	0	0	45887000	819410	0	0	819410	36;1004;5952;9466	0	0	4
201	A0A2H1V7T5	A0A2H1V7T5	2	2	2	tr|A0A2H1V7T5|A0A2H1V7T5_SPOFR SFRICE_006621 OS=Spodoptera frugiperda OX=7108 GN=SFRICE_006621 PE=4 SV=1	0	0	2	0	0	2	0	0	2	41.69	0	2.7462	0	0	7	13890000	0	0	13890000	817030	0	0	817030	6984;7792	0	0	2
416	A0A2H1VJH6	A0A2H1VJH6	4	4	4	tr|A0A2H1VJH6|A0A2H1VJH6_SPOFR SFRICE_003202 OS=Spodoptera frugiperda OX=7108 GN=SFRICE_003202 PE=4 SV=1	0	0	4	0	0	4	0	0	4	192.92	0	70.835	0	0	3.9	53795000	0	0	53795000	815080	0	0	815080	332;2309;2840;10870	0	0	4
533	A0A2H1VRT1	A0A2H1VRT1	2	2	2	tr|A0A2H1VRT1|A0A2H1VRT1_SPOFR SFRICE_003559 OS=Spodoptera frugiperda OX=7108 GN=SFRICE_003559 PE=4 SV=1	0	0	2	0	0	2	0	0	2	98.77	0	4.5075	0	0	3.3	30682000	0	0	30682000	807420	0	0	807420	5715;9548	0	0	2
637	A0A2H1VZ89	A0A2H1VZ89	2	2	2	tr|A0A2H1VZ89|A0A2H1VZ89_SPOFR SFRICE_008719 OS=Spodoptera frugiperda OX=7108 GN=SFRICE_008719 PE=4 SV=1	0	0	2	0	0	2	0	0	2	82.347	0	2.5862	0	0	2.7	22233000	0	0	22233000	794020	0	0	794020	3579;11369	0	0	2
612	A0A2H1VWZ7	A0A2H1VWZ7	4	4	4	tr|A0A2H1VWZ7|A0A2H1VWZ7_SPOFR SFRICE_004627 (Fragment) OS=Spodoptera frugiperda OX=7108 GN=SFRICE_004627 PE=4 SV=1	0	0	4	0	0	4	0	0	4	209.32	0	31.695	0	0	3.6	76133000	0	0	76133000	784880	0	0	784880	2703;5578;8546;10807	0	0	5
1213	A0A2H1WZ37	A0A2H1WZ37	2	2	2	tr|A0A2H1WZ37|A0A2H1WZ37_SPOFR SFRICE_002542 OS=Spodoptera frugiperda OX=7108 GN=SFRICE_002542 PE=4 SV=1	0	0	2	0	0	2	0	0	2	79.144	0	5.6194	0	0	4.8	28938000	0	0	28938000	782110	0	0	782110	164;8668	0	0	2
775	A0A2H1W7P6	A0A2H1W7P6	2	2	2	tr|A0A2H1W7P6|A0A2H1W7P6_SPOFR SFRICE_012545 (Fragment) OS=Spodoptera frugiperda OX=7108 GN=SFRICE_012545 PE=4 SV=1	0	0	2	0	0	2	0	0	2	26.625	0	3.0781	0	0	15.2	12437000	0	0	12437000	777290	0	0	777290	1420;6473	0	0	2
1278	A0A2H1X227	A0A2H1X227	3	3	3	tr|A0A2H1X227|A0A2H1X227_SPOFR Exocyst complex component 7 OS=Spodoptera frugiperda OX=7108 GN=SFRICE_001981 PE=3 SV=1	0	0	3	0	0	3	0	0	3	75.638	0	11.574	0	0	7	25527000	0	0	25527000	773530	0	0	773530	454;6192;11511	0	0	3
1283	A0A2H1X2I4	A0A2H1X2I4	2	2	2	tr|A0A2H1X2I4|A0A2H1X2I4_SPOFR Elongation factor Tu OS=Spodoptera frugiperda OX=7108 GN=SFRICE_020518 PE=3 SV=1	0	0	2	0	0	2	0	0	2	50.867	0.0015625	2.0781	0	0	6	22360000	0	0	22360000	771050	0	0	771050	3363;4586	0	0	2
1188	A0A2H1WXG2	A0A2H1WXG2	2	2	2	tr|A0A2H1WXG2|A0A2H1WXG2_SPOFR SFRICE_028531 (Fragment) OS=Spodoptera frugiperda OX=7108 GN=SFRICE_028531 PE=4 SV=1	0	0	2	0	0	2	0	0	2	70.496	0	9.2965	0	0	5	25008000	0	0	25008000	757810	0	0	757810	583;10065	0	0	2
932	A0A2H1WGM5	A0A2H1WGM5	5	5	5	tr|A0A2H1WGM5|A0A2H1WGM5_SPOFR Kinesin-like protein OS=Spodoptera frugiperda OX=7108 GN=SFRICE_000564 PE=3 SV=1	0	0	5	0	0	5	0	0	5	102.36	0	15.463	0	0	7.2	44016000	0	0	44016000	746040	0	0	746040	3039;5515;6712;9015;9647	0	0	7
186	A0A2H1V6D7	A0A2H1V6D7	10	10	10	tr|A0A2H1V6D7|A0A2H1V6D7_SPOFR SFRICE_001323 OS=Spodoptera frugiperda OX=7108 GN=SFRICE_001323 PE=4 SV=1	0	0	10	0	0	10	0	0	10	204.74	0	26.766	0	0	8	70041000	0	0	70041000	737280	0	0	737280	518;1651;1712;3776;5334;5935;6222;6586;9458;10623	0	0	11
1186	A0A2H1WX93	A0A2H1WX93	3	3	3	tr|A0A2H1WX93|A0A2H1WX93_SPOFR SFRICE_041481 OS=Spodoptera frugiperda OX=7108 GN=SFRICE_041481 PE=4 SV=1	0	0	3	0	0	3	0	0	3	87.772	0	2.8187	0	0	3.5	37345000	0	0	37345000	732250	0	0	732250	6706;10157;10398	0	0	3
417	A0A2H1VJN7	A0A2H1VJN7	2	2	2	tr|A0A2H1VJN7|A0A2H1VJN7_SPOFR SFRICE023424.2 (Fragment) OS=Spodoptera frugiperda OX=7108 GN=SFRICE023424.2 PE=4 SV=1	0	0	2	0	0	2	0	0	2	48.364	0	14.227	0	0	5.8	17420000	0	0	17420000	725820	0	0	725820	143;5947	0	0	2
433	A0A2H1VKQ4;A0A2H1VTF6	A0A2H1VKQ4;A0A2H1VTF6	4;2	4;2	4;2	tr|A0A2H1VKQ4|A0A2H1VKQ4_SPOFR SFRICE_006297 OS=Spodoptera frugiperda OX=7108 GN=SFRICE_006297 PE=4 SV=1;tr|A0A2H1VTF6|A0A2H1VTF6_SPOFR SFRICE_009935 (Fragment) OS=Spodoptera frugiperda OX=7108 GN=SFRICE_009935 PE=4 SV=1	0	0	4	0	0	4	0	0	4	58.869	0	9.068	0	0	11.3	24616000	0	0	24616000	723990	0	0	723990	757;7804;8641;11037	0	0	4
287	A0A2H1VC13	A0A2H1VC13	4	4	4	tr|A0A2H1VC13|A0A2H1VC13_SPOFR SFRICE_005993 OS=Spodoptera frugiperda OX=7108 GN=SFRICE_005993 PE=4 SV=1	0	0	4	0	0	4	0	0	4	70.88	0	14.944	0	0	6.6	25796000	0	0	25796000	716560	0	0	716560	3024;7981;9582;10056	0	0	4
224	A0A2H1V8M8	A0A2H1V8M8	2	2	2	tr|A0A2H1V8M8|A0A2H1V8M8_SPOFR SFRICE_009616 OS=Spodoptera frugiperda OX=7108 GN=SFRICE_009616 PE=3 SV=1	0	0	2	0	0	2	0	0	2	42.9	0	3.9601	0	0	5.7	16280000	0	0	16280000	707840	0	0	707840	188;4834	0	0	2
1194	A0A2H1WXX7	A0A2H1WXX7	7	7	7	tr|A0A2H1WXX7|A0A2H1WXX7_SPOFR SFRICE_009896 OS=Spodoptera frugiperda OX=7108 GN=SFRICE_009896 PE=4 SV=1	0	0	7	0	0	7	0	0	7	296.36	0	19.652	0	0	4	100720000	0	0	100720000	704340	0	0	704340	35;4576;5872;7254;9568;9988;10033	0	0	8
148	A0A2H1V4F9	A0A2H1V4F9	2	2	2	tr|A0A2H1V4F9|A0A2H1V4F9_SPOFR SFRICE_004004 OS=Spodoptera frugiperda OX=7108 GN=SFRICE_004004 PE=3 SV=1	0	0	2	0	0	2	0	0	2	48.839	0	10.073	0	0	5.7	14442000	0	0	14442000	687740	0	0	687740	11195;11526	0	0	3
959	A0A2H1WIN6	A0A2H1WIN6	3	3	3	tr|A0A2H1WIN6|A0A2H1WIN6_SPOFR Coatomer subunit gamma OS=Spodoptera frugiperda OX=7108 GN=SFRICE_035469 PE=3 SV=1	0	0	3	0	0	3	0	0	3	95.384	0	9.855	0	0	6.1	30221000	0	0	30221000	686850	0	0	686850	55;1918;10198	0	0	3
821	A0A2H1WAY0	A0A2H1WAY0	2	2	2	tr|A0A2H1WAY0|A0A2H1WAY0_SPOFR SFRICE_011711 OS=Spodoptera frugiperda OX=7108 GN=SFRICE_011711 PE=4 SV=1	0	0	2	0	0	2	0	0	2	94.407	0	2.6487	0	0	3.2	26546000	0	0	26546000	680660	0	0	680660	3494;4573	0	0	2
1294	A0A2H1X320	A0A2H1X320	2	2	2	tr|A0A2H1X320|A0A2H1X320_SPOFR Mothers against decapentaplegic homolog OS=Spodoptera frugiperda OX=7108 GN=SFRICE_023263 PE=3 SV=1	0	0	2	0	0	2	0	0	2	45.856	0	2.7844	0	0	10.3	14242000	0	0	14242000	678170	0	0	678170	10381;10624	0	0	2
158	A0A2H1V4V0	A0A2H1V4V0	2	2	2	tr|A0A2H1V4V0|A0A2H1V4V0_SPOFR SFRICE_010423 (Fragment) OS=Spodoptera frugiperda OX=7108 GN=SFRICE_010423 PE=4 SV=1	0	0	2	0	0	2	0	0	2	60.915	0	19.093	0	0	4.4	16235000	0	0	16235000	676440	0	0	676440	507;6398	0	0	3
143	A0A2H1V3X1	A0A2H1V3X1	3	3	3	tr|A0A2H1V3X1|A0A2H1V3X1_SPOFR SFRICE_020592 (Fragment) OS=Spodoptera frugiperda OX=7108 GN=SFRICE_020592 PE=4 SV=1	0	0	3	0	0	3	0	0	3	206.08	0	6.4599	0	0	2.1	54944000	0	0	54944000	670050	0	0	670050	3225;4659;6034	0	0	3
101	A0A2H1V1I3	A0A2H1V1I3	2	2	2	tr|A0A2H1V1I3|A0A2H1V1I3_SPOFR SFRICE_014901 (Fragment) OS=Spodoptera frugiperda OX=7108 GN=SFRICE_014901 PE=4 SV=1	0	0	2	0	0	2	0	0	2	77.337	0	4.4982	0	0	5.2	19284000	0	0	19284000	664980	0	0	664980	6127;8882	0	0	2
1067	A0A2H1WPK0	A0A2H1WPK0	5	5	5	tr|A0A2H1WPK0|A0A2H1WPK0_SPOFR SFRICE_019735 (Fragment) OS=Spodoptera frugiperda OX=7108 GN=SFRICE_019735 PE=3 SV=1	0	0	5	0	0	5	0	0	5	144.75	0	16.338	0	0	5.9	41971000	0	0	41971000	645710	0	0	645710	3632;5142;6308;7470;10483	0	0	5
1401	G3LZX7;A0A2H1VSZ2	G3LZX7;A0A2H1VSZ2	2;1	2;1	2;1	tr|G3LZX7|G3LZX7_SPOFR Vacuolar protein sorting-associating protein 4 OS=Spodoptera frugiperda OX=7108 GN=Vps4 PE=2 SV=1;tr|A0A2H1VSZ2|A0A2H1VSZ2_SPOFR SFRICE_009283 OS=Spodoptera frugiperda OX=7108 GN=SFRICE_009283 PE=3 SV=1	0	0	2	0	0	2	0	0	2	49.237	0	3.7285	0	0	5.2	17356000	0	0	17356000	642800	0	0	642800	3348;4867	0	0	2
1036	A0A2H1WN37	A0A2H1WN37	2	2	2	tr|A0A2H1WN37|A0A2H1WN37_SPOFR SFRICE_024414 (Fragment) OS=Spodoptera frugiperda OX=7108 GN=SFRICE_024414 PE=4 SV=1	0	0	2	0	0	2	0	0	2	56.297	0	5.1127	0	0	7	17245000	0	0	17245000	638710	0	0	638710	4309;7753	0	0	2
129	A0A2H1V315	A0A2H1V315	2	2	2	tr|A0A2H1V315|A0A2H1V315_SPOFR SFRICE_003480 OS=Spodoptera frugiperda OX=7108 GN=SFRICE_003480 PE=4 SV=1	0	0	2	0	0	2	0	0	2	29.89	0.00080064	2.2935	0	0	6.7	9924100	0	0	9924100	620250	0	0	620250	3089;6563	0	0	2
33	P21290;A0A097PV38	P21290;A0A097PV38	2;2	2;2	2;2	sp|P21290|ADPP_NPVAC Protein ADP-ribose pyrophosphatase ORF38 OS=Autographa californica nuclear polyhedrosis virus OX=46015 PE=1 SV=2;tr|A0A097PV38|A0A097PV38_NPVAC Ac-nudix OS=Autographa californica nuclear polyhedrosis virus OX=46015 GN=Ac-nudix PE=4 SV=	0	0	2	0	0	2	0	0	2	25.257	0.0022321	1.6574	0	0	8.8	11057000	0	0	11057000	614280	0	0	614280	6007;6225	0	0	2
691	A0A2H1W1S7	A0A2H1W1S7	2	2	2	tr|A0A2H1W1S7|A0A2H1W1S7_SPOFR SFRICE_000926 OS=Spodoptera frugiperda OX=7108 GN=SFRICE_000926 PE=4 SV=1	0	0	2	0	0	2	0	0	2	49.109	0	3.3221	0	0	6.4	13192000	0	0	13192000	599640	0	0	599640	2446;8130	0	0	2
916	A0A2H1WFZ5;E9KGW9	A0A2H1WFZ5	7;1	7;1	7;1	tr|A0A2H1WFZ5|A0A2H1WFZ5_SPOFR SFRICE_002074 OS=Spodoptera frugiperda OX=7108 GN=SFRICE_002074 PE=3 SV=1	0	0	7	0	0	7	0	0	7	188.07	0	23.818	0	0	5.8	60225000	0	0	60225000	596290	0	0	596290	25;278;405;5987;6285;9514;10448	0	0	7
393	A0A2H1VHU9	A0A2H1VHU9	2	2	2	tr|A0A2H1VHU9|A0A2H1VHU9_SPOFR SFRICE_001473 OS=Spodoptera frugiperda OX=7108 GN=SFRICE_001473 PE=4 SV=1	0	0	2	0	0	2	0	0	2	125.42	0	3.2099	0	0	1.6	29189000	0	0	29189000	583770	0	0	583770	1031;3925	0	0	2
204	A0A2H1V7W8	A0A2H1V7W8	4	4	4	tr|A0A2H1V7W8|A0A2H1V7W8_SPOFR Mediator of RNA polymerase II transcription subunit 1 OS=Spodoptera frugiperda OX=7108 GN=SFRICE_019003 PE=3 SV=1	0	0	4	0	0	4	0	0	4	171.37	0	5.9594	0	0	3.1	48368000	0	0	48368000	582750	0	0	582750	3401;6540;9124;10452	0	0	4
1416	S5G684;P41467;Q64812	S5G684;P41467;Q64812	2;2;1	2;2;1	2;2;1	tr|S5G684|S5G684_NPVAC AcOrf-66 OS=Autographa californica nuclear polyhedrosis virus OX=46015 GN=AcOrf-66 PE=4 SV=1;sp|P41467|AC66_NPVAC Protein Ac66 OS=Autographa californica nuclear polyhedrosis virus OX=46015 GN=Ac66 PE=1 SV=1;tr|Q64812|Q64812_NPVAC Aut	0	0	2	0	0	2	0	0	2	93.972	0	2.8628	0	0	3	20815000	0	0	20815000	578210	0	0	578210	9178;10062	0	0	2
403	A0A2H1VIJ3	A0A2H1VIJ3	2	2	2	tr|A0A2H1VIJ3|A0A2H1VIJ3_SPOFR SFRICE_006137 OS=Spodoptera frugiperda OX=7108 GN=SFRICE_006137 PE=4 SV=1	0	0	2	0	0	2	0	0	2	53.282	0	3.7391	0	0	6.7	12605000	0	0	12605000	572970	0	0	572970	1455;5725	0	0	3
927	A0A2H1WGD4	A0A2H1WGD4	3	3	3	tr|A0A2H1WGD4|A0A2H1WGD4_SPOFR SFRICE_002064 OS=Spodoptera frugiperda OX=7108 GN=SFRICE_002064 PE=4 SV=1	0	0	3	0	0	3	0	0	3	92.176	0	10.119	0	0	3.8	27875000	0	0	27875000	568880	0	0	568880	1866;3007;6174	0	0	4
989	A0A2H1WKE8	A0A2H1WKE8	3	3	3	tr|A0A2H1WKE8|A0A2H1WKE8_SPOFR SFRICE_025762 (Fragment) OS=Spodoptera frugiperda OX=7108 GN=SFRICE_025762 PE=4 SV=1	0	0	3	0	0	3	0	0	3	45.054	0	5.8866	0	0	8.1	11859000	0	0	11859000	564700	0	0	564700	4492;5507;9064	0	0	3
1285	A0A2H1X2M8	A0A2H1X2M8	2	2	2	tr|A0A2H1X2M8|A0A2H1X2M8_SPOFR SFRICE_037878 OS=Spodoptera frugiperda OX=7108 GN=SFRICE_037878 PE=4 SV=1	0	0	2	0	0	2	0	0	2	61.694	0	3.3724	0	0	5.8	11749000	0	0	11749000	559490	0	0	559490	745;9675	0	0	2
280	A0A2H1VBU3	A0A2H1VBU3	2	2	2	tr|A0A2H1VBU3|A0A2H1VBU3_SPOFR Putative rRNA methyltransferase OS=Spodoptera frugiperda OX=7108 GN=SFRICE_001721 PE=3 SV=1	0	0	2	0	0	2	0	0	2	97.105	0	16.408	0	0	5.9	19513000	0	0	19513000	557520	0	0	557520	193;11199	0	0	2
356	A0A2H1VFQ7	A0A2H1VFQ7	2	2	2	tr|A0A2H1VFQ7|A0A2H1VFQ7_SPOFR SFRICE_012669 OS=Spodoptera frugiperda OX=7108 GN=SFRICE_012669 PE=4 SV=1	0	0	2	0	0	2	0	0	2	23.588	0	9.3262	0	0	13.5	8061600	0	0	8061600	537440	0	0	537440	6418;7188	0	0	2
667	A0A2H1W0I7	A0A2H1W0I7	2	2	2	tr|A0A2H1W0I7|A0A2H1W0I7_SPOFR SFRICE_002509 OS=Spodoptera frugiperda OX=7108 GN=SFRICE_002509 PE=4 SV=1	0	0	2	0	0	2	0	0	2	65.282	0.0008058	2.3272	0	0	4.3	13429000	0	0	13429000	537180	0	0	537180	4495;10484	0	0	2
826	A0A2H1WAZ4	A0A2H1WAZ4	6	6	6	tr|A0A2H1WAZ4|A0A2H1WAZ4_SPOFR SFRICE_003832 OS=Spodoptera frugiperda OX=7108 GN=SFRICE_003832 PE=4 SV=1	0	0	6	0	0	6	0	0	6	378.99	0	14.102	0	0	7.3	75711000	0	0	75711000	536960	0	0	536960	1417;1576;4232;4358;4994;9946	0	0	6
407	A0A2H1VIQ6;A0A2H1VXC5	A0A2H1VIQ6	9;4	9;4	9;4	tr|A0A2H1VIQ6|A0A2H1VIQ6_SPOFR SFRICE_002799 (Fragment) OS=Spodoptera frugiperda OX=7108 GN=SFRICE_002799 PE=4 SV=1	0	0	9	0	0	9	0	0	9	316.55	0	15.382	0	0	3.8	68210000	0	0	68210000	532890	0	0	532890	402;1696;1857;2241;3614;5665;6890;10606;11581	0	0	10
627	A0A2H1VY60	A0A2H1VY60	3	3	3	tr|A0A2H1VY60|A0A2H1VY60_SPOFR SFRICE_006961 (Fragment) OS=Spodoptera frugiperda OX=7108 GN=SFRICE_006961 PE=4 SV=1	0	0	3	0	0	3	0	0	3	204.3	0	6.3578	0	0	2.5	50718000	0	0	50718000	528310	0	0	528310	3090;6648;7177	0	0	3
783	A0A2H1W8N5	A0A2H1W8N5	2	2	2	tr|A0A2H1W8N5|A0A2H1W8N5_SPOFR SFRICE_000148 OS=Spodoptera frugiperda OX=7108 GN=SFRICE_000148 PE=4 SV=1	0	0	2	0	0	2	0	0	2	43.831	0.00078864	2.1881	0	0	8.5	11244000	0	0	11244000	511110	0	0	511110	1300;3417	0	0	2
695	A0A2H1W1Y1	A0A2H1W1Y1	2	2	2	tr|A0A2H1W1Y1|A0A2H1W1Y1_SPOFR SFRICE_006635 OS=Spodoptera frugiperda OX=7108 GN=SFRICE_006635 PE=4 SV=1	0	0	2	0	0	2	0	0	2	81.076	0	5.5794	0	0	3.3	19020000	0	0	19020000	500520	0	0	500520	2162;2681	0	0	2
259	A0A2H1VAC5	A0A2H1VAC5	2	2	2	tr|A0A2H1VAC5|A0A2H1VAC5_SPOFR SFRICE_004479 OS=Spodoptera frugiperda OX=7108 GN=SFRICE_004479 PE=3 SV=1	0	0	2	0	0	2	0	0	2	47.131	0	4.7136	0	0	5.8	10988000	0	0	10988000	499430	0	0	499430	5362;10587	0	0	2
876	A0A2H1WDM1	A0A2H1WDM1	4	4	4	tr|A0A2H1WDM1|A0A2H1WDM1_SPOFR SFRICE_000333 OS=Spodoptera frugiperda OX=7108 GN=SFRICE_000333 PE=4 SV=1	0	0	4	0	0	4	0	0	4	137.87	0	10.062	0	0	6.1	36140000	0	0	36140000	495070	0	0	495070	3;874;927;1504	0	0	4
355	A0A2H1VFQ1	A0A2H1VFQ1	3	3	3	tr|A0A2H1VFQ1|A0A2H1VFQ1_SPOFR SFRICE_010545 OS=Spodoptera frugiperda OX=7108 GN=SFRICE_010545 PE=4 SV=1	0	0	3	0	0	3	0	0	3	67.579	0	3.6178	0	0	5.5	13909000	0	0	13909000	479610	0	0	479610	4615;6757;10562	0	0	3
877	A0A2H1WDP0	A0A2H1WDP0	3	3	3	tr|A0A2H1WDP0|A0A2H1WDP0_SPOFR SFRICE_022989 (Fragment) OS=Spodoptera frugiperda OX=7108 GN=SFRICE_022989 PE=4 SV=1	0	0	3	0	0	3	0	0	3	72.404	0	3.6009	0	0	6.7	17930000	0	0	17930000	471850	0	0	471850	3702;3711;10642	0	0	3
446	A0A2H1VL60	A0A2H1VL60	2	2	2	tr|A0A2H1VL60|A0A2H1VL60_SPOFR SFRICE_006582 OS=Spodoptera frugiperda OX=7108 GN=SFRICE_006582 PE=4 SV=1	0	0	2	0	0	2	0	0	2	34.896	0	3.2895	0	0	10.5	6895500	0	0	6895500	459700	0	0	459700	411;9533	0	0	2
1018	A0A2H1WLW9	A0A2H1WLW9	2	2	2	tr|A0A2H1WLW9|A0A2H1WLW9_SPOFR SFRICE_009139 (Fragment) OS=Spodoptera frugiperda OX=7108 GN=SFRICE_009139 PE=4 SV=1	0	0	2	0	0	2	0	0	2	63.486	0	3.1774	0	0	6.8	11375000	0	0	11375000	454990	0	0	454990	929;7153	0	0	3
1039	A0A2H1WN88	A0A2H1WN88	6	6	6	tr|A0A2H1WN88|A0A2H1WN88_SPOFR SFRICE_016610 (Fragment) OS=Spodoptera frugiperda OX=7108 GN=SFRICE_016610 PE=4 SV=1	0	0	6	0	0	6	0	0	6	261.59	0	33.531	0	0	5.4	58442000	0	0	58442000	446120	0	0	446120	549;736;6253;8782;8874;10559	0	0	9
1182	A0A2H1WX45	A0A2H1WX45	2	2	2	tr|A0A2H1WX45|A0A2H1WX45_SPOFR Ribonucleoside-diphosphate reductase OS=Spodoptera frugiperda OX=7108 GN=SFRICE_038614 PE=3 SV=1	0	0	2	0	0	2	0	0	2	77.552	0	3.439	0	0	2.9	14392000	0	0	14392000	436110	0	0	436110	10104;10768	0	0	2
1050	A0A2H1WNY4	A0A2H1WNY4	3	3	3	tr|A0A2H1WNY4|A0A2H1WNY4_SPOFR SFRICE_011060 OS=Spodoptera frugiperda OX=7108 GN=SFRICE_011060 PE=4 SV=1	0	0	3	0	0	3	0	0	3	124.04	0	11.36	0	0	4.5	30974000	0	0	30974000	424310	0	0	424310	298;4330;8819	0	0	3
534	A0A2H1VRT6	A0A2H1VRT6	3	3	3	tr|A0A2H1VRT6|A0A2H1VRT6_SPOFR SFRICE_003021 OS=Spodoptera frugiperda OX=7108 GN=SFRICE_003021 PE=4 SV=1	0	0	3	0	0	3	0	0	3	178.44	0	5.1362	0	0	2.3	25618000	0	0	25618000	406640	0	0	406640	693;8745;11456	0	0	3
440	A0A2H1VKY3;M4Q867	A0A2H1VKY3;M4Q867	2;1	2;1	2;1	tr|A0A2H1VKY3|A0A2H1VKY3_SPOFR Kinesin-like protein OS=Spodoptera frugiperda OX=7108 GN=SFRICE_007585 PE=3 SV=1;tr|M4Q867|M4Q867_SPOFR Kinesin family member 23 (Fragment) OS=Spodoptera frugiperda OX=7108 GN=KIF23 PE=2 SV=1	0	0	2	0	0	2	0	0	2	98.299	0	9.8535	0	0	3.6	19879000	0	0	19879000	397590	0	0	397590	2829;8568	0	0	2
906	A0A2H1WFK2	A0A2H1WFK2	2	2	2	tr|A0A2H1WFK2|A0A2H1WFK2_SPOFR SFRICE_018976 (Fragment) OS=Spodoptera frugiperda OX=7108 GN=SFRICE_018976 PE=4 SV=1	0	0	2	0	0	2	0	0	2	155.59	0	3.12	0	0	1.7	23954000	0	0	23954000	386360	0	0	386360	5004;6649	0	0	2
1134	A0A2H1WU39	A0A2H1WU39	2	2	2	tr|A0A2H1WU39|A0A2H1WU39_SPOFR SFRICE_027361 (Fragment) OS=Spodoptera frugiperda OX=7108 GN=SFRICE_027361 PE=4 SV=1	0	0	2	0	0	2	0	0	2	116.98	0	8.8206	0	0	3.1	18338000	0	0	18338000	374240	0	0	374240	2079;11014	0	0	2
1070	A0A2H1WPQ0	A0A2H1WPQ0	3	3	3	tr|A0A2H1WPQ0|A0A2H1WPQ0_SPOFR SFRICE_003809 OS=Spodoptera frugiperda OX=7108 GN=SFRICE_003809 PE=4 SV=1	0	0	3	0	0	3	0	0	3	146.33	0	6.5693	0	0	3.7	21249000	0	0	21249000	372790	0	0	372790	2983;6873;7616	0	0	4
1221	A0A2H1WZF7	A0A2H1WZF7	5	5	5	tr|A0A2H1WZF7|A0A2H1WZF7_SPOFR SFRICE_001071 OS=Spodoptera frugiperda OX=7108 GN=SFRICE_001071 PE=4 SV=1	0	0	5	0	0	5	0	0	5	222.95	0	14.545	0	0	4.1	31602000	0	0	31602000	371790	0	0	371790	1051;2579;2860;9687;11163	0	0	5
341	A0A2H1VF17	A0A2H1VF17	5	2	2	tr|A0A2H1VF17|A0A2H1VF17_SPOFR SFRICE_013082 (Fragment) OS=Spodoptera frugiperda OX=7108 GN=SFRICE_013082 PE=4 SV=1	0	0	5	0	0	2	0	0	2	112.45	0	4.6192	0	0	6	12521000	0	0	12521000	347820	0	0	347820	1887;2935;6010;6239;10132	0	0	2
544	A0A2H1VSJ8	A0A2H1VSJ8	2	2	2	tr|A0A2H1VSJ8|A0A2H1VSJ8_SPOFR Ubiquitin carboxyl-terminal hydrolase OS=Spodoptera frugiperda OX=7108 GN=SFRICE_000703 PE=3 SV=1	0	0	2	0	0	2	0	0	2	89.769	0.0015576	2.0629	0	0	2.7	15582000	0	0	15582000	346260	0	0	346260	501;3811	0	0	2
525	A0A2H1VRH1	A0A2H1VRH1	2	2	2	tr|A0A2H1VRH1|A0A2H1VRH1_SPOFR SFRICE_003068 (Fragment) OS=Spodoptera frugiperda OX=7108 GN=SFRICE_003068 PE=4 SV=1	0	0	2	0	0	2	0	0	2	92.312	0	8.7515	0	0	3.9	12425000	0	0	12425000	345130	0	0	345130	3768;9257	0	0	2
1044	A0A2H1WNK9	A0A2H1WNK9	2	2	2	tr|A0A2H1WNK9|A0A2H1WNK9_SPOFR SFRICE_040026 (Fragment) OS=Spodoptera frugiperda OX=7108 GN=SFRICE_040026 PE=4 SV=1	0	0	2	0	0	2	0	0	2	106.31	0	4.8147	0	0	3.3	18316000	0	0	18316000	333030	0	0	333030	3344;7398	0	0	2
652	A0A2H1VZP7;A0A2H1WMF4;A0A2H1VHD4	A0A2H1VZP7;A0A2H1WMF4	3;2;1	3;2;1	3;2;1	tr|A0A2H1VZP7|A0A2H1VZP7_SPOFR SFRICE_010024 (Fragment) OS=Spodoptera frugiperda OX=7108 GN=SFRICE_010024 PE=4 SV=1;tr|A0A2H1WMF4|A0A2H1WMF4_SPOFR SFRICE_018489 (Fragment) OS=Spodoptera frugiperda OX=7108 GN=SFRICE_018489 PE=4 SV=1	0	0	3	0	0	3	0	0	3	175.88	0	5.5917	0	0	2.5	28940000	0	0	28940000	321550	0	0	321550	4010;5513;9536	0	0	3
939	A0A2H1WH17	A0A2H1WH17	2	2	2	tr|A0A2H1WH17|A0A2H1WH17_SPOFR SFRICE_020427 OS=Spodoptera frugiperda OX=7108 GN=SFRICE_020427 PE=4 SV=1	0	0	2	0	0	2	0	0	2	111.31	0	6.4113	0	0	3.6	14071000	0	0	14071000	299390	0	0	299390	5115;5302	0	0	2
1306	A0A2H1X3H2	A0A2H1X3H2	4	4	4	tr|A0A2H1X3H2|A0A2H1X3H2_SPOFR SFRICE_013535 (Fragment) OS=Spodoptera frugiperda OX=7108 GN=SFRICE_013535 PE=4 SV=1	0	0	4	0	0	4	0	0	4	127.64	0	8.5122	0	0	4.8	17342000	0	0	17342000	299000	0	0	299000	862;4843;8636;9038	0	0	5
88	A0A2H1V0X0	A0A2H1V0X0	2	2	2	tr|A0A2H1V0X0|A0A2H1V0X0_SPOFR SFRICE_007289 OS=Spodoptera frugiperda OX=7108 GN=SFRICE_007289 PE=3 SV=1	0	0	2	0	0	2	0	0	2	81.806	0	4.6045	0	0	4.3	12122000	0	0	12122000	288620	0	0	288620	114;11604	0	0	2
984	A0A2H1WKA9	A0A2H1WKA9	3	3	3	tr|A0A2H1WKA9|A0A2H1WKA9_SPOFR SFRICE_021417 OS=Spodoptera frugiperda OX=7108 GN=SFRICE_021417 PE=4 SV=1	0	0	3	0	0	3	0	0	3	50.853	0	13.168	0	0	7.2	7352300	0	0	7352300	282780	0	0	282780	2285;6414;6559	0	0	4
412	A0A2H1VJ40	A0A2H1VJ40	2	2	2	tr|A0A2H1VJ40|A0A2H1VJ40_SPOFR SFRICE_026691 (Fragment) OS=Spodoptera frugiperda OX=7108 GN=SFRICE_026691 PE=4 SV=1	0	0	2	0	0	2	0	0	2	65.358	0	3.2581	0	0	5.3	7768600	0	0	7768600	258950	0	0	258950	5731;6897	0	0	2
432	A0A2H1VKN9	A0A2H1VKN9	3	3	3	tr|A0A2H1VKN9|A0A2H1VKN9_SPOFR SFRICE_024780 OS=Spodoptera frugiperda OX=7108 GN=SFRICE_024780 PE=4 SV=1	0	0	3	0	0	3	0	0	3	313.12	0	6.3231	0	0	1.3	41161000	0	0	41161000	250980	0	0	250980	6358;6609;11489	0	0	3
748	A0A2H1W600	A0A2H1W600	2	2	2	tr|A0A2H1W600|A0A2H1W600_SPOFR SFRICE_010963 OS=Spodoptera frugiperda OX=7108 GN=SFRICE_010963 PE=4 SV=1	0	0	2	0	0	2	0	0	2	125.9	0	4.201	0	0	2	15279000	0	0	15279000	250480	0	0	250480	4061;10478	0	0	2
152	A0A2H1V4K5;A0A2H1VNQ4;A0A2H1W3I1;A0A2H1W7W8;A0A2H1WRG6	A0A2H1V4K5;A0A2H1VNQ4;A0A2H1W3I1;A0A2H1W7W8;A0A2H1WRG6	2;1;1;1;1	2;1;1;1;1	2;1;1;1;1	tr|A0A2H1V4K5|A0A2H1V4K5_SPOFR SFRICE_013970 OS=Spodoptera frugiperda OX=7108 GN=SFRICE_013970 PE=4 SV=1;tr|A0A2H1VNQ4|A0A2H1VNQ4_SPOFR SFRICE_041613 (Fragment) OS=Spodoptera frugiperda OX=7108 GN=SFRICE_041613 PE=4 SV=1;tr|A0A2H1W3I1|A0A2H1W3I1_SPOFR SFRI	0	0	2	0	0	2	0	0	2	273.44	0	3.0418	0	0	0.9	30985000	0	0	30985000	247880	0	0	247880	7696;9513	0	0	2
613	A0A2H1VX56	A0A2H1VX56	2	2	2	tr|A0A2H1VX56|A0A2H1VX56_SPOFR SFRICE_018012 OS=Spodoptera frugiperda OX=7108 GN=SFRICE_018012 PE=4 SV=1	0	0	2	0	0	2	0	0	2	48.921	0.00081301	2.3776	0	0	4.6	6756000	0	0	6756000	232970	0	0	232970	6220;7327	0	0	2
872	A0A2H1WDD7	A0A2H1WDD7	2	2	2	tr|A0A2H1WDD7|A0A2H1WDD7_SPOFR SFRICE_005569 OS=Spodoptera frugiperda OX=7108 GN=SFRICE_005569 PE=4 SV=1	0	0	2	0	0	2	0	0	2	137.8	0	3.1314	0	0	1.6	13095000	0	0	13095000	218240	0	0	218240	2816;5258	0	0	2
779	A0A2H1W7V1	A0A2H1W7V1	2	2	2	tr|A0A2H1W7V1|A0A2H1W7V1_SPOFR SFRICE_002212 OS=Spodoptera frugiperda OX=7108 GN=SFRICE_002212 PE=4 SV=1	0	0	2	0	0	2	0	0	2	131.27	0	5.6714	0	0	2	14092000	0	0	14092000	213520	0	0	213520	3631;5871	0	0	2
618	A0A2H1VXF0	A0A2H1VXF0	2	2	2	tr|A0A2H1VXF0|A0A2H1VXF0_SPOFR SFRICE_007831 OS=Spodoptera frugiperda OX=7108 GN=SFRICE_007831 PE=4 SV=1	0	0	2	0	0	2	0	0	2	150.81	0	3.9406	0	0	2.5	16525000	0	0	16525000	201530	0	0	201530	6606;11434	0	0	2
729	A0A2H1W4M9	A0A2H1W4M9	2	2	2	tr|A0A2H1W4M9|A0A2H1W4M9_SPOFR SFRICE_005750 OS=Spodoptera frugiperda OX=7108 GN=SFRICE_005750 PE=4 SV=1	0	0	2	0	0	2	0	0	2	169.45	0	2.6137	0	0	1.3	8702200	0	0	8702200	193380	0	0	193380	10584;10738	0	0	2
578	A0A2H1VUZ9	A0A2H1VUZ9	3	3	3	tr|A0A2H1VUZ9|A0A2H1VUZ9_SPOFR SFRICE_013819 OS=Spodoptera frugiperda OX=7108 GN=SFRICE_013819 PE=4 SV=1	0	0	3	0	0	3	0	0	3	702.69	0	35.089	0	0	1.2	48991000	0	0	48991000	178150	0	0	178150	697;1181;8839	0	0	4
381	A0A2H1VH29;A0A2H1VZR1	A0A2H1VH29;A0A2H1VZR1	2;1	2;1	2;1	tr|A0A2H1VH29|A0A2H1VH29_SPOFR SFRICE_011011 (Fragment) OS=Spodoptera frugiperda OX=7108 GN=SFRICE_011011 PE=4 SV=1;tr|A0A2H1VZR1|A0A2H1VZR1_SPOFR SFRICE_032444 (Fragment) OS=Spodoptera frugiperda OX=7108 GN=SFRICE_032444 PE=4 SV=1	0	0	2	0	0	2	0	0	2	76.725	0.00078493	2.1164	0	0	5	5171000	0	0	5171000	172370	0	0	172370	5030;10716	0	0	2
867	A0A2H1WD30	A0A2H1WD30	2	2	2	tr|A0A2H1WD30|A0A2H1WD30_SPOFR SFRICE015252.2 (Fragment) OS=Spodoptera frugiperda OX=7108 GN=SFRICE015252.2 PE=3 SV=1	0	0	2	0	0	2	0	0	2	102.5	0	3.2745	0	0	2.9	8934500	0	0	8934500	171820	0	0	171820	2991;10040	0	0	2
979	A0A2H1WK48	A0A2H1WK48	2	2	2	tr|A0A2H1WK48|A0A2H1WK48_SPOFR SFRICE_040115 OS=Spodoptera frugiperda OX=7108 GN=SFRICE_040115 PE=3 SV=1	0	0	2	0	0	2	0	0	2	114.14	0	3.2582	0	0	2.4	8668900	0	0	8668900	163560	0	0	163560	9263;10167	0	0	2
1124	A0A2H1WTD8	A0A2H1WTD8	2	2	2	tr|A0A2H1WTD8|A0A2H1WTD8_SPOFR SFRICE_003877 (Fragment) OS=Spodoptera frugiperda OX=7108 GN=SFRICE_003877 PE=4 SV=1	0	0	2	0	0	2	0	0	2	172.28	0.00078555	2.1338	0	0	1.8	16295000	0	0	16295000	162950	0	0	162950	8764;8867	0	0	2
1202	A0A2H1WYQ2	A0A2H1WYQ2	2	2	2	tr|A0A2H1WYQ2|A0A2H1WYQ2_SPOFR SFRICE_025994 OS=Spodoptera frugiperda OX=7108 GN=SFRICE_025994 PE=4 SV=1	0	0	2	0	0	2	0	0	2	110.2	0	3.0134	0	0	1.9	7741000	0	0	7741000	154820	0	0	154820	596;9113	0	0	2
696	A0A2H1W1Y2	A0A2H1W1Y2	3	3	3	tr|A0A2H1W1Y2|A0A2H1W1Y2_SPOFR SFRICE_017300 OS=Spodoptera frugiperda OX=7108 GN=SFRICE_017300 PE=3 SV=1	0	0	3	0	0	3	0	0	3	139.99	0	4.7518	0	0	2.8	10088000	0	0	10088000	152850	0	0	152850	2730;3038;11618	0	0	3
848	A0A2H1WBQ3	A0A2H1WBQ3	2	2	2	tr|A0A2H1WBQ3|A0A2H1WBQ3_SPOFR SFRICE_004043 OS=Spodoptera frugiperda OX=7108 GN=SFRICE_004043 PE=4 SV=1	0	0	2	0	0	2	0	0	2	154.2	0.0015221	1.8909	0	0	1.2	8760800	0	0	8760800	143620	0	0	143620	2135;8193	0	0	2
254	A0A2H1VA96	A0A2H1VA96	2	2	2	tr|A0A2H1VA96|A0A2H1VA96_SPOFR Autophagy-related protein 9 OS=Spodoptera frugiperda OX=7108 GN=SFRICE_002409 PE=3 SV=1	0	0	2	0	0	2	0	0	2	87.128	0	2.7363	0	0	2.8	4441200	0	0	4441200	138790	0	0	138790	1726;9104	0	0	2
741	A0A2H1W5B8	A0A2H1W5B8	2	2	2	tr|A0A2H1W5B8|A0A2H1W5B8_SPOFR SFRICE_004745 OS=Spodoptera frugiperda OX=7108 GN=SFRICE_004745 PE=4 SV=1	0	0	2	0	0	2	0	0	2	208.71	0	5.1605	0	0	1.6	11568000	0	0	11568000	131450	0	0	131450	2393;6720	0	0	2
856	A0A2H1WC93	A0A2H1WC93	2	2	2	tr|A0A2H1WC93|A0A2H1WC93_SPOFR SFRICE_000335 OS=Spodoptera frugiperda OX=7108 GN=SFRICE_000335 PE=4 SV=1	0	0	2	0	0	2	0	0	2	208.4	0.00080515	2.32	0	0	1.8	11495000	0	0	11495000	103560	0	0	103560	5821;10536	0	0	2
1282	A0A2H1X2F2	A0A2H1X2F2	2	2	2	tr|A0A2H1X2F2|A0A2H1X2F2_SPOFR SFRICE_012779 OS=Spodoptera frugiperda OX=7108 GN=SFRICE_012779 PE=4 SV=1	0	0	2	0	0	2	0	0	2	176.26	0	2.5877	0	0	1.8	5888600	0	0	5888600	86598	0	0	86598	105;6231	0	0	2
1118	A0A2H1WT43	A0A2H1WT43	3	3	3	tr|A0A2H1WT43|A0A2H1WT43_SPOFR Serine/threonine-protein kinase TOR OS=Spodoptera frugiperda OX=7108 GN=SFRICE_000977 PE=3 SV=1	0	0	3	0	0	3	0	0	3	277.45	0	7.4456	0	0	2.1	11236000	0	0	11236000	86433	0	0	86433	1991;6057;10543	0	0	3
200	A0A2H1V7K6;A0A2H1W468	A0A2H1V7K6	3;1	3;1	3;1	tr|A0A2H1V7K6|A0A2H1V7K6_SPOFR Midasin OS=Spodoptera frugiperda OX=7108 GN=SFRICE_001304 PE=3 SV=1	0	0	3	0	0	3	0	0	3	531.03	0	4.1256	0	0	0.9	13641000	0	0	13641000	53078	0	0	53078	3207;11000;11425	0	0	3
496	A0A2H1VPY4	A0A2H1VPY4	3	3	3	tr|A0A2H1VPY4|A0A2H1VPY4_SPOFR SFRICE_000162 OS=Spodoptera frugiperda OX=7108 GN=SFRICE_000162 PE=4 SV=1	0	0	3	0	0	3	0	0	3	891.25	0	3.0713	0	0	0.5	21411000	0	0	21411000	47474	0	0	47474	4585;5351;5950	0	0	3
