# Supplementary material for: Therapeutic targeting of measles virus polymerase with ERDRP-0519 suppresses all RNA synthesis activity
Source: PLoS Pathog. 2021 Feb 23;17(2):e1009371. doi: 10.1371/journal.ppat.1009371 (PMC7935272; doi:10.1371/journal.ppat.1009371)
Supplement: S9 Data — (XLSX) [file ppat.1009371.s026.xlsx]

## Sheet: Figure 1
Figure 1D ERDRP-0519 against ERDRP-0519 resistance mutations
	ERDRP-0519 concentration (µM)	L WT													L H589Y													L S768A													L T776A
	10	0	0	-1	0	0	0	0	-1	1	0	0	0		compound concentration (µM)												compound concentration (µM)														compound concentration (µM)
	3.333	0	1	0	1	5	6	-1	0	0	0	0	0		100	1	0	2	-1	0	0	0	0	0	0		100	0	0	0	1	-1	0	0	0	0	0	0	0		100	1	2	-1	-1	0	0	0	0
	1.111	0	1	1	6	6	7	0	0	-1	1	1	1		33.3	2	15	21	14	3	3	4	1	2	2		33.3	2	2	2	12	10	7	3	2	2	1	1	1		33.3	9	26	21	16	9	7	8	13
	0.37	11	13	8	5	8	11	12	15	13	23	26	30		11.1	35	27	26	25	15	25	20	22	25	25		11.1	5	6	5	16	14	19	12	11	13	16	14	15		11.1	57	45	47	38	49	46	46	59
	0.123	57	61	62	28	27	32	52	65	54	63	67	76		3.7	98	46	63	50	70	73	73	68	70	68		3.7	46	51	59	53	41	44	45	40	45	58	58	60		3.7	82	77	61	69	88	102	93	83
	0.041	100	95	94	63	65	85	77	87	96	92	79	90		1.2	107	87	72	67	114	96	137	94	95	88		1.2	93	105	101	102	71	86	107	93	96	81	84	84		1.2	100	92	108	109	95	80	102	93
	0.014	103	90	110	88	83	108	105	99	104	93	102	96		0.4	121	95	93	81	116	135	135	97	99	98		0.4	109	94	105	116	89	93	89	105	119	85	92	88		0.4	100	105	96	98	90	109	101	105
	0.005	102	106	106	100	101	99	91	111	97	93	100	107		0.1	100	82	87	98	104	99	98	108	107	101		0.1	102	116	113	128	94	103	100	102	95	86	90	87		0.1	99	124	101	120	84	78	90	101
															0	110	72	95	133	94	96	90	105	93	102		0	105	100	95	91	105	104	96	97	107	96	96	107		0	101	109	127	99	69	75	87	96
Figure 1E - GHP-88309 against ERDRP-0519 mutations
	GHP-88309 concentration (µM)	WT							GHP-88309 concentration (µM)	H589Y				GHP-88309 concentration (µM)	S768A				GHP-88309 concentration (µM)	T776A				GHP-88309 concentration (µM)	L L1170F				GHP-88309 concentration (µM)	L V1239A
	100	0.773208	1.54358	0.345309					100	-0.21749	2.22899	0.067226		100	3.04836	1.68539	4.36737		100	1.45308	-0.4717	2.99797		33.3333	-1	0	0		33.3333	-2	1	1
	33.3333	1.24819	0.554327	0.709103	-4	2	3		33.3333	3.06733	1.98118	4.21676		33.3333	4.73376	4.3234	3.57597		33.3333	2.95365	0.68697	1.44042		11.1111	0	1	0		11.1111	2	2	3
	11.1111	2.41115	2.10574	2.44472	2	4	3		11.1111	19.3913	21.0627	38.9421		11.1111	12.1348	3.34147	8.07523		11.1111	19.2067	14.9835	12.9448		3.7037	27	26	21		3.7037	33	30	33
	3.7037	31.991	34.7895	30.6512	25	32	29		3.7037	76.5304	44.0459	30.8961		3.7037	14.6849	24.8266	35.8183		3.7037	30.9833	29.3941	43.9629		1.23457	92	92	86		1.23457	80	79	79
	1.23457	77.6244	62.4876	68.5227	90	86	112		1.23457	96.1391	78.5761	76.4935		1.23457	48.4221	21.236	44.4358		1.23457	55.2963	47.7048	123.183		0.411523	56	67	65		0.411523	66	59	59
	0.411523	87.746	92.4701	94.5854	65	55	78		0.411523	102.614	60.5017	60.0219		0.411523	117.215	97.1666	96.7855		0.411523	82.3066	84.0541	99.9968		0.137174	97	98	103		0.137174	109	120	103
	0.137174	103.756	102.581	82.6728	81	121	109		0.137174	129.072	126.646	70.0978		0.137174	93.9277	96.3312	87.9629		0.137174	71.3467	59.0762	88.4418		0.0457247	120	119	105		0.0457247	96	97	118
	0.0457247	110.998	120.501	104.689	98	123	115		0.0457247	99.134	165.3	161.609		0.0457247	124.792	86.6292	110.357		0.0457247	102.662	89.8284	108.335		0.015	99	91	69		0.015	85	96	75
	0.015				84	81	88
Figure 1F - ERDRP-0519 against GHP-88309 mutations
	ERDRP-0519 concentration (µM)	L WT																												ERDRP-0519 concentration (µM)	L E858D										ERDRP-0519 concentration (µM)	L I1009F							ERDRP-0519 concentration (µM)
	10	-0.82357	-0.9922	-1.04166	-1	0	-1	0	-1	-9	-2	-1	-1	0	0	0	0	0	0	0	-1	1	0	0	0	0.945374	-0.542953	-0.402421		10	-3	5	-2	-5	-3	8	0	0	0		10	-1.01943	3.17759	-2.45097	-0.87845	1.17126	14.4022		10
	3.333	-0.74225	-0.92932	-0.98776	0	-1	-1	-6	3	10	0	-1	-1	1	1	1	1	5	6	-1	0	0	0	0	0	0.421537	1.0663	0.858159		3.333	-4	19	17	0	2	-5	2	2	3		3.333	8.7953	-0.1193	3.77406	8.92544	0.422955	25.7461		3.333
	1.111	-0.56821	-0.9283	-0.94488	0	-1	0	-1	0	6	0	0	0	0	1	1	6	6	7	0	0	-1	1	1	1	0.277523	1.99616	0.639757		1.111	32	21	23	-32	-7	4	3	3	3		1.111	-0.59648	3.06914	6.15996	1.07366	-0.6507	21.1044		1.111
	0.37	0.605279	0.249921	0.309676	24	12	10	-4	2	3	26	29	24	11	12	8	5	8	11	12	15	13	23	26	30	27.7611	34.9149	30.4184		0.37	23	23	16	1	5	11	12	12	13		0.37	6.96249	-1.5183	3.41618	-0.50972	2.83055	12.2874		0.37
	0.123	34.2885	32.8696	30.9424	86	71	76	68	59	115	74	84	69	54	58	59	28	27	32	52	65	54	63	67	76	44.1243	54.2076	51.7367		0.123	19	41	23	61	52	49	38	50	55		0.123	8.40488	48.5856	23.1107	5.33574	26.7329	8.9146		0.123
	0.041	92.6869	89.585	94.9537	98	114	102	193	137	94	105	100	91	96	90	90	63	65	85	77	87	96	92	79	90	58.1127	72.5844	84.4284		0.041	92	106	49	112	121	86	89	94	83		0.041	90.1437	79.0493	52.3488	53.0971	37.9358	49.258		0.041
	0.014	111.442	100.03	91.2214	106	104	95	113	129	65	114	99	96	98	87	105	88	83	108	105	99	104	93	102	96	110.809	110.41	103.233		0.014	119	116	79	117	123	126	111	105	110		0.014	56.7736	87.9638	76.7935	70.7745	102.127	83.1704		0.014
	0.005	95.9688	99.2288	102.109	84	106	104	117	78	98	92	96	104	97	101	102	100	101	99	91	111	97	93	100	107	109.859	89.5931	76.0957		0.005	106	95	100	110	88	102	108	93	99		0.005	132.884	76.685	86.3588	99.568	69.202	135.302		0.005
																															L E858D
																														20	-2.6342	-0.37902	3.01323	1.0783	2.21203	3.13151													20
																														3.333	-0.53301	9.43507	-0.23508	0.646462	10.0756	0.309469													3.333
																														1.111	5.05192	5.54179	7.84942	8.08821	5.84196	7.72109													1.111
																														0.37	-0.12907	8.83138	12.9512	1.9498	11.6211	13.5415													0.37
																														0.123	36.9938	26.7657	22.3926	41.0165	32.7244	38.4556													0.123
																														0.041	49.698	45.6317	59.2086	57.5693	93.6656	71.6327													0.041
																														0.014	60.8768	55.9915	83.1886	62.8496	60.6067	62.8708													0.014
																														0.005	111.967	107.083	80.9502	92.8287	93.6321	91.7931													0.005

																																																	50
																																																	16.6667
																																																	5.55556
																																																	1.85185
																																																	0.617284
																																																	0.205761
																																																	0.068587
																																																	0.022862
[truncated: 28 more columns]

## Sheet: Figure 2
	Figure 2B - MeV L full length									Figure 2C - MeV L1708 WT								Figure 2D - RSV L													Figure 2D - L 1708-H589Y									Figure 2E - L 1708 - S768A								Figure 2F - L1708 - L1170F
	time (s)	0.003 µM	0.027 µM	0.08 µM	0.74 µM	6.67 µM	20 µM			time (s)	0.003 µM	0.027 µM	0.08 µM	0.74 µM	2.22 µM	6.67 µM		time (s)	0.003 µM	0.009 µM	0.027 µM	0.8 µM	0.24 µM	0.74 µM	2.22 µM	6.67 µM	20 µM				time (s)	10 µM	20 µM	50 µM	75 µM	100 µM	200 µM			time (s)	10 µM	20 µM	50 µM	75 µM	100 µM	200 µM		time (s)	5 µM
	0	0.00079819	0.00198393	0.00281464	0.00576246	0.00492034	0.00632102			0	-0.001517	0.0039326	0.00463281	0.012502	0.0127533	0.00932284		0	-0.0015109	0.00761891	0.00303771	0.00474629	0.015345	0.00398296	0.0014054	0.00312642	0.00158876				0	-0.0053003	-0.0022056	-0.0026331	0.0105585	0.00470013	-0.0214774			0	-0.0010399	0.00279845	-0.0059104	0.00705336	0.00144948	-0.0194916		0	0.00545672
	0.2	0.00040826	0.00171891	0.00299103	0.00596666	0.00464088	0.00688792			0.2	-0.0026368	0.00345057	0.00498796	0.0118345	0.0126135	0.0100604		0.2	-0.0011807	0.00731246	0.00319203	0.00408449	0.0149993	0.00531303	0.00035655	0.00314991	0.00115904				0.2	-0.0056633	-0.0015977	-0.0005471	0.0111182	0.00563799	-0.0173006			0.2	-0.0011899	0.00341366	-0.0039003	0.0079604	0.00202444	-0.0166023		0.2	0.00470124
	0.4	0.00025448	0.001713	0.00312941	0.00655694	0.00428448	0.00682063			0.4	-0.0030417	0.00344079	0.00532113	0.0118797	0.0121108	0.0102684		0.4	-0.0015354	0.00680307	0.00332377	0.00467698	0.0141538	0.00687716	0.00020085	0.00282941	0.00067564				0.4	-0.0057385	-0.0007512	0.0019649	0.0118525	0.00652582	-0.013912			0.4	-0.0012489	0.00389593	-0.001049	0.00900165	0.00327927	-0.0143342		0.4	0.0040312
	0.6	6.872e-05	0.00134689	0.00292221	0.00703555	0.00403201	0.00687576			0.6	-0.0038333	0.00299113	0.00505413	0.0113992	0.0114198	0.0107566		0.6	-0.0015628	0.00583613	0.00331177	0.00410408	0.0137339	0.00804015	0.00027655	0.00278847	-0.0004996				0.6	-0.006329	0.00042792	0.00436318	0.0119646	0.00683947	-0.0099849			0.6	-0.0015382	0.00483055	0.00182237	0.00980726	0.00370197	-0.012342		0.6	0.00271146
	0.8	-0.0002798	0.00148068	0.00219727	0.00711529	0.00374972	0.00693836			0.8	-0.0045307	0.00293391	0.00507968	0.010926	0.0106011	0.011021		0.8	-0.0021361	0.0054781	0.00318462	0.00373976	0.0130589	0.00913017	-0.0001723	0.00354923	-0.0008965				0.8	-0.0066019	0.00164576	0.00608574	0.0123208	0.00753228	-0.0069679			0.8	-0.0018277	0.00567865	0.0038387	0.0110386	0.00429646	-0.0095811		0.8	0.00141896
	1	-0.000809	0.00107704	0.00182799	0.00702153	0.00312846	0.00674062			1	-0.0049876	0.00339491	0.00470739	0.0101802	0.00978677	0.0112581		1	-0.0022022	0.00488402	0.0036358	0.00318337	0.0122328	0.0104269	-0.0005962	0.00379581	-0.0016134				1	-0.0063743	0.00250948	0.00810003	0.0126528	0.00874145	-0.0036757			1	-0.001467	0.006747	0.00562078	0.0116696	0.00516842	-0.007179		1	0.00116826
	1.2	-0.0012939	0.00133288	0.00144673	0.00718128	0.00225218	0.00687043			1.2	-0.0051896	0.00376333	0.00418894	0.0097199	0.00943833	0.0115367		1.2	-0.0019341	0.00390119	0.00399108	0.00310254	0.0108946	0.0111009	-0.0012561	0.00448415	-0.0018883				1.2	-0.0062127	0.00339828	0.00930486	0.0134023	0.00948397	-0.000954			1.2	-0.0011232	0.00765768	0.00709905	0.0125238	0.00536426	-0.0051108		1.2	0.00048031
	1.4	-0.0015973	0.00166732	0.00120241	0.00763875	0.00255654	0.00696355			1.4	-0.0055478	0.00358246	0.00398831	0.00986094	0.00837637	0.0120408		1.4	-0.0015604	0.0044374	0.0042987	0.00244428	0.00993509	0.0110834	-0.0007281	0.00416631	-0.0025472				1.4	-0.0061475	0.00415458	0.0107435	0.0138675	0.0104731	0.00146756			1.4	-0.00095	0.00857871	0.00838212	0.0130286	0.00614182	-0.0027477		1.4	-6.869e-05
	1.6	-0.0016721	0.00177348	0.00058132	0.00755642	0.00261118	0.00726088			1.6	-0.0060941	0.00320739	0.00386613	0.0103278	0.00807677	0.0125158		1.6	-0.0005599	0.00405011	0.0041546	0.00195703	0.00924003	0.011083	-0.0005831	0.00404294	-0.0025513				1.6	-0.0052775	0.00496641	0.0111771	0.0146627	0.0114988	0.00325246			1.6	-0.0009082	0.00949889	0.00909007	0.0142148	0.00684788	-0.0012451		1.6	-0.0002098
	1.8	-0.0021673	0.00182723	4.202e-05	0.00730143	0.00233188	0.00686814			1.8	-0.0062592	0.00309871	0.00355327	0.010936	0.00805353	0.0124601		1.8	3.68e-06	0.00380618	0.00379138	0.0020786	0.00851147	0.0102289	0.00011756	0.00401992	-0.0020076				1.8	-0.0049224	0.00522817	0.0119977	0.0154066	0.0124547	0.00419504			1.8	-0.0005674	0.00984848	0.00942904	0.0152291	0.00764079	0.00027613		1.8	-4.195e-05
	2	-0.0020857	0.0023543	-0.0002275	0.00688469	0.00185785	0.00681086			2	-0.0056844	0.00339708	0.00387818	0.0111425	0.00815595	0.0126394		2	0.00090562	0.00330247	0.00336356	0.00211487	0.00847356	0.00935764	0.00031521	0.00377208	-0.0014794				2	-0.0045621	0.00543028	0.0120357	0.015681	0.0130949	0.00420712			2	-0.000599	0.00975164	0.00912214	0.0151256	0.00790033	0.0013876		2	-9.634e-05
	2.2	-0.0026117	0.0027605	-0.0003887	0.00616133	0.00196665	0.00645345			2.2	-0.0048876	0.00306894	0.00392323	0.0115169	0.00813776	0.0125657		2.2	0.00070639	0.0040188	0.00273557	0.00146962	0.00836539	0.00775021	-9.053e-05	0.00283911	-0.0011729				2.2	-0.0043613	0.00469399	0.0112699	0.016016	0.0137107	0.00304577			2.2	-0.0003261	0.00897795	0.00808448	0.0161044	0.00905327	0.00152465		2.2	0.0001545
	2.4	-0.0023772	0.00239886	5.138e-05	0.00561252	0.00171314	0.0063617			2.4	-0.0037538	0.00290712	0.0037356	0.0111829	0.0081308	0.0128011		2.4	0.00171902	0.00401654	0.0018003	0.00166831	0.00751925	0.00778081	-0.0001714	0.00207064	-0.0004922				2.4	-0.0037361	0.00455636	0.0110129	0.0159166	0.0140079	0.00365802			2.4	-0.0005588	0.00988602	0.00782399	0.0152606	0.0102475	0.00252993		2.4	0.0010356
	2.6	-0.0023825	0.00293716	-0.0002663	0.00527543	0.00149359	0.00574666			2.6	-0.0034757	0.00284751	0.00368472	0.0106374	0.00854115	0.0124693		2.6	0.00166218	0.0046207	0.00176193	0.00197761	0.00693239	0.00811728	-0.0009247	0.00301009	-0.0004972				2.6	-0.003412	0.00544305	0.0103879	0.0152321	0.0143672	0.00344771			2.6	-0.0006562	0.0100417	0.00762014	0.0154098	0.0113653	0.00264695		2.6	0.00158206
	2.8	-0.003158	0.00342198	0.00026394	0.00520645	0.00166438	0.00534751			2.8	-0.0034129	0.00208799	0.0040052	0.0105476	0.00924288	0.0124719		2.8	0.00293995	0.00434516	0.00161632	0.00206082	0.00643889	0.00755099	-0.0012849	0.00413019	-0.000759				2.8	-0.0025189	0.0061083	0.0116624	0.0149948	0.0151551	0.00417951			2.8	3.41e-05	0.0100565	0.00781885	0.0151605	0.0121489	0.00337437		2.8	0.00227902
	3	-0.0033614	0.00383582	-0.0010529	0.0049314	0.00221195	0.0048997			3	-0.0034564	0.00194902	0.0035419	0.01052	0.0101048	0.012904		3	0.00255795	0.00455666	0.00168851	0.00219182	0.00631233	0.00647304	-0.0020486	0.0035684	-0.0007909				3	-0.0023977	0.0060497	0.0126002	0.0153378	0.0148218	0.00421313			3	0.00028204	0.010509	0.00852286	0.0157876	0.0120434	0.00368731		3	0.00336312
	3.2	-0.003577	0.00333132	-0.0008138	0.00510061	0.00269223	0.0058166			3.2	-0.0038559	0.00143285	0.00220139	0.0108009	0.0100963	0.0127182		3.2	0.00276154	0.00544511	0.00146826	0.00297563	0.00610204	0.00603625	-0.0026506	0.00399234	-0.0010811				3.2	-0.0022585	0.00581241	0.01291	0.0149406	0.0147098	0.00516877			3.2	0.00064485	0.010522	0.00855742	0.0155752	0.0120528	0.00391363		3.2	0.00357203
	3.4	-0.0034171	0.00286739	-0.0003511	0.00505874	0.00282398	0.00642816			3.4	-0.003669	0.00097787	0.00190875	0.0108261	0.00988131	0.0129328		3.4	0.00312682	0.00565617	0.0009363	0.00338262	0.00659775	0.00567474	-0.0036877	0.00414952	-0.0019063				3.4	-0.0030307	0.00642765	0.0135338	0.0148452	0.0145162	0.0060219			3.4	0.00062032	0.0108317	0.00866301	0.0160029	0.0120494	0.00458346		3.4	0.00376282
	3.6	-0.0035288	0.00274691	-0.0003496	0.00466247	0.00344896	0.00714254			3.6	-0.0047817	0.00090352	0.00206298	0.010118	0.00923646	0.0135966		3.6	0.00286891	0.00574835	0.00013203	0.00319048	0.00713567	0.00617037	-0.0039018	0.00334531	-0.0020121				3.6	-0.0041718	0.00652843	0.0134903	0.0150946	0.0151106	0.00599566			3.6	0.00060475	0.0113165	0.00860622	0.0164626	0.0120017	0.00425781		3.6	0.00328276
	3.8	-0.0038085	0.00286057	-4.41e-06	0.00501229	0.00266409	0.00684749			3.8	-0.0052218	0.0004477	0.00236057	0.0104024	0.0092274	0.0128487		3.8	0.00239029	0.0057978	-0.0010526	0.00230584	0.0071741	0.00642497	-0.0039059	0.00207989	-0.0012721				3.8	-0.0045363	0.00666327	0.014071	0.0151256	0.0144459	0.00691058			3.8	-4.954e-05	0.0115641	0.00939975	0.0161387	0.0120581	0.00493413		3.8	0.0032787
	4	-0.0038326	0.00253882	0.0001872	0.00548342	0.00276456	0.0068149			4	-0.0049627	8.948e-05	0.00246436	0.0108007	0.0097034	0.0132908		4	0.00169858	0.0058482	-0.0009762	0.00189495	0.00784133	0.00560164	-0.0039429	0.00195753	-0.000978				4	-0.0052999	0.00650452	0.0139808	0.0152897	0.0144743	0.00763715			4	-0.0003879	0.011995	0.00991804	0.0158693	0.0125433	0.00532016		4	0.00305372
	4.2	-0.0031946	0.00238946	0.00051975	0.0052953	0.00286658	0.00683534			4.2	-0.0049747	-0.0001034	0.00284519	0.0101723	0.0095521	0.0128686		4.2	0.00248136	0.00458187	-0.0011488	0.00222271	0.00743484	0.00622211	-0.0045386	0.00153926	-0.00134				4.2	-0.0056489	0.00647776	0.0140015	0.0153827	0.0143664	0.00855062			4.2	0.00028525	0.0115407	0.0104879	0.0161907	0.0131741	0.00580162		4.2	0.00272071
	4.4	-0.0027416	0.00255464	0.00044967	0.00646027	0.0026573	0.00621598			4.4	-0.0048068	0.00024391	0.00257714	0.0109624	0.0089677	0.0121281		4.4	0.00180337	0.00345908	-0.00058	0.002708	0.00712147	0.0069495	-0.0031081	0.00164711	-0.0013372				4.4	-0.0057456	0.00676622	0.0139258	0.015437	0.0140235	0.00857631			4.4	-7.443e-05	0.0119695	0.0121923	0.0162941	0.013354	0.00575336		4.4	0.00197337
	4.6	-0.0022193	0.00251779	0.00060791	0.00697862	0.00233236	0.00603056			4.6	-0.0049556	0.00039886	0.00246866	0.0103025	0.00831062	0.0117137		4.6	0.00186836	0.00257493	-0.0005347	0.00223494	0.00676248	0.00684771	-0.0020487	0.00158427	-0.0017849				4.6	-0.006409	0.00700903	0.0130274	0.0155722	0.0140342	0.00885597			4.6	-6.99e-06	0.0124631	0.0122839	0.0165631	0.0130265	0.00594504		4.6	0.001087
	4.8	-0.0020636	0.00249335	0.00030722	0.00744842	0.00196986	0.00533304			4.8	-0.0051405	0.00118266	0.00263839	0.0105181	0.0078683	0.0113249		4.8	0.00153243	0.00252364	-0.0004932	0.00198081	0.00611151	0.00746769	-0.0027167	0.00220369	-0.0009313				4.8	-0.0059518	0.00732077	0.0123722	0.0161277	0.0149051	0.00858578			4.8	0.00025451	0.0128685	0.012261	0.0170991	0.0133756	0.00665541		4.8	0.00066793
	5	-0.0018072	0.00222752	5.471e-05	0.00810434	0.0013844	0.00494597			5	-0.0049513	0.00203392	0.00180053	0.0100973	0.00740256	0.0109511		5	0.00176929	0.00186462	0.00015684	0.00182387	0.0063196	0.00809302	-0.0022122	0.00225506	-0.001176				5	-0.0047002	0.00745797	0.0117041	0.0170623	0.0154406	0.00913751			5	0.00112146	0.013657	0.0118261	0.0174338	0.0128329	0.00702988		5	0.00126787
	5.2	-0.0014395	0.00256778	3.803e-05	0.00846147	0.00125803	0.00447716			5.2	-0.0046332	0.00218833	0.00173619	0.0103055	0.0073515	0.0107179		5.2	0.0014884	0.00111874	0.00069543	0.00242312	0.0059785	0.00808492	-0.0015901	0.00168553	-0.0009155				5.2	-0.0040474	0.00791874	0.0107494	0.0172264	0.0155312	0.00959866			5.2	0.0015358	0.0143121	0.0116199	0.0178285	0.0124369	0.00755282		5.2	0.00043637
	5.4	-0.0011163	0.002678	-8.221e-05	0.00896404	0.00174699	0.00447425			5.4	-0.0048707	0.00257697	0.00230411	0.0107629	0.00660828	0.0106208		5.4	0.0014619	0.00137446	0.00133885	0.00211799	0.00660171	0.00767119	-2.431e-05	0.00055324	-0.0002387				5.4	-0.0033735	0.00763266	0.0107811	0.0177993	0.0159798	0.00971513			5.4	0.00159549	0.014444	0.0114494	0.0184976	0.0128833	0.0080215		5.4	0.0003997
	5.6	-0.0008895	0.00259005	-0.0001684	0.00902946	0.00130591	0.00473179			5.6	-0.0051024	0.00274813	0.0020211	0.0108254	0.00680987	0.0110123		5.6	0.00202475	0.00025845	0.0012039	0.00240283	0.00671603	0.0083512	9.146e-05	0.00109787	0.00085554				5.6	-0.0025947	0.0078186	0.00989239	0.0186495	0.0165357	0.0100151			5.6	0.00183354	0.014643	0.0111967	0.0192205	0.0131049	0.0085326		5.6	0.00092333
	5.8	-0.0013868	0.00245679	0.0005895	0.0092061	0.00047729	0.00396052			5.8	-0.0047219	0.00304226	0.00213864	0.0109117	0.00717961	0.0106626		5.8	0.00156903	-0.0004492	0.00155355	0.00279832	0.00767608	0.00812842	0.00069911	0.00099248	0.00117458				5.8	-0.0021803	0.00735804	0.0101072	0.0188005	0.0166877	0.0100021			5.8	0.00232443	0.0134952	0.0109802	0.0188589	0.0129588	0.00932474		5.8	0.00131475
	6	-0.0012799	0.00286941	0.00183044	0.00952188	0.00045883	0.00453425			6	-0.0043559	0.00337225	0.00364127	0.0108402	0.00760319	0.0107573		6	0.00182946	-0.0006127	0.00136075	0.00300551	0.00817757	0.00747391	0.00105643	0.00125635	0.00089156				6	-0.0015555	0.00729277	0.00921095	0.0180844	0.0173481	0.0101263			6	0.00217185	0.0126382	0.0102161	0.0178748	0.0129013	0.00990108		6	0.00208698
	6.2	-0.0022283	0.00235911	0.00235374	0.00911836	0.00044847	0.00417291			6.2	-0.0045913	0.00328878	0.00325228	0.0104304	0.00774085	0.0102376		6.2	0.00102081	-9.067e-05	0.00176727	0.00225941	0.00835576	0.00794387	0.00023347	0.00168776	0.00081176				6.2	-0.0014404	0.00705066	0.00889405	0.0183651	0.0176489	0.0105056			6.2	0.00253811	0.012159	0.00968583	0.0181615	0.0138499	0.00956285		6.2	0.00301669
	6.4	-0.0026294	0.00193963	0.003094	0.00851078	0.00029142	0.00370518			6.4	-0.0047569	0.00350341	0.00335281	0.0101893	0.00783581	0.0104263		6.4	0.00218224	-0.0006261	0.00141903	0.00272721	0.00851767	0.0083556	0.00080879	0.00215193	0.00091014				6.4	-0.0014186	0.00715388	0.00887217	0.0178693	0.0178408	0.0105581			6.4	0.00173344	0.0128146	0.00916894	0.0174448	0.013882	0.00975142		6.4	0.00363827
	6.6	-0.0025141	0.00159457	0.00354382	0.00792925	0.00078189	0.00353686			6.6	-0.0051897	0.00286067	0.00314518	0.0098998	0.00789936	0.010562		6.6	0.00185129	-0.0007915	0.00260959	0.002855	0.00854044	0.00819177	-0.0001737	0.00382933	-0.0002575				6.6	-0.0009586	0.00693302	0.00946745	0.0178073	0.017931	0.0102279			6.6	0.00189326	0.01286	0.00881112	0.0183317	0.0129325	0.00950432		6.6	0.0041945
	6.8	-0.0030963	0.00134871	0.00409064	0.0077255	0.00100994	0.00372356			6.8	-0.005492	0.00280158	0.00321243	0.0101648	0.00818602	0.0109052		6.8	0.00176458	-0.0002743	0.0033136	0.00341551	0.0091155	0.00749114	-0.0008995	0.00428327	-0.0005773				6.8	-0.0009845	0.00671208	0.0113862	0.0179279	0.0172319	0.0102242			6.8	0.00277119	0.0130164	0.00867658	0.018553	0.0124216	0.00925134		6.8	0.00432696
	7	-0.0026634	0.00120897	0.00348062	0.0078909	0.00136451	0.00374564			7	-0.0050347	0.003188	0.00265043	0.0111098	0.00845091	0.011465		7	0.00155428	0.00109978	0.00337297	0.00455144	0.0097872	0.00715202	-0.0009312	0.00482651	-0.0016668				7	-0.0018596	0.00551404	0.0120378	0.0181408	0.016874	0.0102312			7	0.0029993	0.0125845	0.00897244	0.0188509	0.0118836	0.00903165		7	0.00525149
	7.2	-0.0029286	0.00117782	0.00433558	0.00760088	0.00152613	0.00469322			7.2	-0.0056293	0.00295594	0.00285974	0.0114158	0.00840933	0.0113572		7.2	0.00190765	0.00155793	0.00299106	0.00533919	0.00986761	0.00687803	-0.0005661	0.00614327	-0.0017588				7.2	-0.0029895	0.00516021	0.0122135	0.0174339	0.017114	0.0107927			7.2	0.00288494	0.0118683	0.00803052	0.0185623	0.012516	0.00872607		7.2	0.00478789
	7.4	-0.0027805	0.00072154	0.00435881	0.0064511	0.00188289	0.00515182			7.4	-0.005588	0.00314608	0.00387288	0.0111453	0.00878759	0.0113268		7.4	0.00130091	0.00299466	0.00245325	0.004808	0.0112922	0.0072776	-0.0003526	0.0057036	-0.0026934				7.4	-0.0036127	0.00500318	0.0129424	0.01719	0.0171875	0.0112086			7.4	0.00262443	0.0119289	0.00821308	0.0186791	0.0122128	0.0089903		7.4	0.00520303
	7.6	-0.0033936	0.00126306	0.00408756	0.00624387	0.00238556	0.00557742			7.6	-0.0062038	0.00312865	0.00404615	0.0107314	0.00904894	0.0107232		7.6	0.00077686	0.0022794	0.00202773	0.00366255	0.0115457	0.00750653	0.0002747	0.00551128	-0.0022731				7.6	-0.0051048	0.00479753	0.0138476	0.0170321	0.0174726	0.0115507			7.6	0.00178743	0.0126309	0.00868143	0.0177532	0.0128009	0.0092356		7.6	0.00496882
	7.8	-0.0032968	0.00101014	0.00346633	0.00584415	0.00275143	0.00508186			7.8	-0.0060786	0.00326657	0.00355953	0.0112569	0.00960135	0.0108082		7.8	0.00068083	0.00257935	0.00206455	0.00283217	0.0108485	0.00713834	3.58e-06	0.00642676	-0.002351				7.8	-0.0051825	0.00504994	0.0150258	0.0170937	0.0171781	0.0116722			7.8	0.00131739	0.0124553	0.0101394	0.0165875	0.0132935	0.00907128		7.8	0.00500954
	8	-0.002841	0.00085637	0.00318521	0.00573103	0.0031822	0.00515245			8	-0.0055947	0.00319734	0.00352791	0.0108594	0.00927017	0.0112294		8	0.00144891	0.00220086	0.00254766	0.00259366	0.0104783	0.00641264	7.243e-05	0.00722359	-0.0026268				8	-0.0056652	0.00552839	0.0155623	0.0169891	0.0171575	0.0124278			8	0.00157611	0.0125821	0.0103724	0.015883	0.0136106	0.00923284		8	0.00431425
	8.2	-0.0024549	0.00139692	0.00288274	0.00619085	0.00304401	0.00478676			8.2	-0.0055022	0.00286992	0.0036985	0.0111581	0.00959905	0.0109394		8.2	0.00239054	0.00241942	0.00316772	0.00295822	0.010326	0.00687388	7.947e-05	0.00738136	-0.0026001				8.2	-0.0057886	0.00535436	0.0160127	0.0169565	0.0173829	0.0127224			8.2	0.00175819	0.0123701	0.0105882	0.0162438	0.0140101	0.00886741		8.2	0.00392131
	8.4	-0.0024567	0.0011335	0.00246942	0.00648978	0.00294888	0.0046882			8.4	-0.0058723	0.00250476	0.00316604	0.011497	0.00947016	0.0103793		8.4	0.00220012	0.00317311	0.00349508	0.00267855	0.0101168	0.00719919	0.00114807	0.00808531	-0.0023569				8.4	-0.0059288	0.00536882	0.0160655	0.0173894	0.0175504	0.0125985			8.4	0.00072131	0.0126007	0.0116593	0.0150987	0.0140138	0.00939384		8.4	0.00332592
	8.6	-0.0023479	0.00111251	0.00216668	0.0064805	0.00334881	0.00466767			8.6	-0.0058314	0.00252119	0.00301746	0.0111889	0.00937471	0.010531		8.6	0.00268807	0.00417252	0.00300245	0.00237286	0.0100377	0.00692617	0.00056489	0.00667838	-0.0022237				8.6	-0.0059877	0.00512069	0.0158103	0.0176805	0.0176399	0.0120913			8.6	0.00075197	0.0121166	0.0110933	0.0148562	0.0145147	0.00859836		8.6	0.00344574
	8.8	-0.0025379	0.00092743	0.00112924	0.00672714	0.00341922	0.00378083			8.8	-0.0056672	0.00248268	0.00212603	0.0112265	0.00945452	0.0103415		8.8	0.00172936	0.00403063	0.00303554	0.00198735	0.0105372	0.00703952	-0.0001559	0.00618068	-0.0016654				8.8	-0.0052448	0.00562001	0.0159961	0.0179866	0.0175417	0.0118034			8.8	0.00098085	0.0122607	0.0115962	0.0149383	0.0148285	0.00826073		8.8	0.00346119
	9	-0.0020188	0.00134146	0.00104967	0.00685746	0.00326042	0.00380783			9	-0.0048282	0.00208665	0.00181662	0.0102326	0.00926001	0.0103042		9	0.00017453	0.00421467	0.00364172	0.00194365	0.00977081	0.00678238	0.00113021	0.00581687	-0.0019114				9	-0.004716	0.00530529	0.0152799	0.0183028	0.0170928	0.0122167			9	0.00090882	0.0127491	0.011004	0.0152751	0.0144573	0.00826447		9	0.00334496
	9.2	-0.0022139	0.00101888	0.00097753	0.00650241	0.0037837	0.00307401			9.2	-0.0043597	0.00138758	0.00157941	0.0100487	0.00983098	0.0106399		9.2	-0.0011069	0.00434883	0.00369713	0.00232337	0.00930135	0.00689844	0.00153674	0.00492115	-0.0015874				9.2	-0.0046848	0.00484877	0.0149508	0.0178568	0.0175437	0.0123164			9.2	0.00102296	0.0123773	0.0110536	0.0154172	0.0157217	0.00836536		9.2	0.0027347
	9.4	-0.0020195	0.00160573	0.00074303	0.00693608	0.00376619	0.00326303			9.4	-0.0042303	0.00160276	0.00147038	0.00932327	0.00968041	0.0112555		9.4	-0.001023	0.00452673	0.00383856	0.00125258	0.0093017	0.00685779	0.00168849	0.00566767	-0.0012378				9.4	-0.0046923	0.00486942	0.0143115	0.0182439	0.0171244	0.0126935			9.4	0.00118066	0.01226	0.0108378	0.0160151	0.0157863	0.00847053		9.4	0.00312987
	9.6	-0.0016532	0.00106267	0.00081235	0.00755708	0.00385213	0.00333106			9.6	-0.0039566	0.0013087	0.00087257	0.00893641	0.00926323	0.0119943		9.6	-0.0006109	0.0043352	0.00371744	0.00083856	0.00895053	0.00751247	0.00209886	0.00580683	-0.0014458				9.6	-0.0047824	0.00474369	0.0133446	0.0182974	0.0169974	0.0130607			9.6	0.00119343	0.012209	0.0115367	0.0157877	0.0161373	0.00881773		9.6	0.00366437
	9.8	-0.002068	0.00064293	0.00119473	0.00792176	0.00370671	0.00327179			9.8	-0.0039755	0.00078534	0.00156165	0.00912258	0.0100071	0.011738		9.8	-0.0002706	0.00317007	0.00403673	0.00061751	0.00915904	0.00720391	0.00285725	0.00490315	-0.0013877				9.8	-0.004675	0.00422095	0.0129729	0.0177284	0.0175759	0.0127595			9.8	0.00136604	0.0115476	0.0118849	0.0154737	0.0158757	0.00859751		9.8	0.00310301
	10	-0.0020765	0.00093267	0.00180384	0.008014	0.0043588	0.00368993			10	-0.0035963	0.00128103	0.00203075	0.00869697	0.0101509	0.0116839		10	0.00012769	0.00293202	0.00369424	0.00061984	0.00917439	0.00715097	0.0031219	0.00459585	-0.0015745				10	-0.0049458	0.0043112	0.0119046	0.0173271	0.0184198	0.0132613			10	0.00151012	0.0111357	0.0113322	0.015558	0.0163541	0.00853374		10	0.00356153
	10.2	-0.0025654	0.00059127	0.00171029	0.00732425	0.00436555	0.00301696			10.2	-0.0036329	0.00122525	0.00111423	0.00802685	0.0101321	0.0113814		10.2	0.00061632	0.00187907	0.00420315	0.00051016	0.00907313	0.0083523	0.0024713	0.00476509	-0.0013438				10.2	-0.005427	0.0041652	0.0117759	0.0181517	0.0184451	0.013867			10.2	0.00135481	0.0117578	0.0116369	0.0166253	0.0161142	0.00799452		10.2	0.00270445
	10.4	-0.0028351	0.00043412	0.00140477	0.00746653	0.00435276	0.00260995			10.4	-0.0039308	0.00062889	0.00111695	0.00836548	0.00977863	0.0116956		10.4	0.00128806	0.00075822	0.00345047	0.00176169	0.00899706	0.00778998	0.00308494	0.00364006	-0.0010388				10.4	-0.0058442	0.00354457	0.0112135	0.0182182	0.0193832	0.0140426			10.4	0.00050011	0.0120781	0.0113466	0.0178529	0.0155477	0.00886379		10.4	0.00243657
	10.6	-0.0024847	0.00047445	0.00161939	0.00721813	0.00443238	0.00290184			10.6	-0.0035543	0.00069458	0.00166175	0.00758022	0.0098619	0.011257		10.6	0.00110204	0.00073223	0.00390693	0.00140969	0.00880932	0.00717105	0.00226833	0.00363104	-0.0015353				10.6	-0.0061842	0.00376383	0.0111101	0.0186608	0.0192128	0.0146669			10.6	0.00058094	0.0122533	0.0114015	0.0191062	0.0151304	0.0101347		10.6	0.001793
	10.8	-0.0026537	0.00081822	0.00150667	0.00746028	0.00369757	0.00289161			10.8	-0.0036166	0.00104558	0.00185498	0.00734285	0.0102758	0.0106251		10.8	0.00048936	0.00015684	0.00370478	0.00235606	0.00847986	0.00681578	0.00159945	0.00381657	-0.0020929				10.8	-0.0060479	0.00444295	0.011637	0.0186361	0.0188046	0.0148066			10.8	0.00057135	0.0125341	0.011788	0.0190465	0.0153626	0.010052		10.8	0.00152191
	11	-0.0023573	0.0009631	0.00121349	0.0081352	0.00308922	0.00303511			11	-0.0035637	0.00113555	0.00172037	0.00795723	0.0107785	0.0104866		11	0.00059027	0.00030118	0.00315914	0.0027877	0.00881296	0.00666408	0.00203969	0.00347755	-0.0019512				11	-0.0061156	0.00403153	0.0112677	0.0183595	0.0196597	0.0151128			11	0.00072213	0.0120121	0.0120299	0.0188944	0.0164712	0.0100415		11	0.00159125
	11.2	-0.0031665	0.00097285	0.00159235	0.00729512	0.00329229	0.0037804			11.2	-0.0040624	0.00146744	0.00236055	0.00783575	0.0110553	0.00941301		11.2	-0.000401	0.00050546	0.00279824	0.00275113	0.0091665	0.00623622	0.00204895	0.0028711	-0.0021188				11.2	-0.0069242	0.00435256	0.0118246	0.0184469	0.0209451	0.0157821			11.2	-1.307e-05	0.0119682	0.012625	0.0187849	0.0182791	0.0103745		11.2	0.00036765
	11.4	-0.0030151	0.00055944	0.00137619	0.00662095	0.00378224	0.00420735			11.4	-0.0037944	0.00198941	0.00279552	0.00763268	0.0107214	0.00941529		11.4	-0.0019863	0.00057254	0.00234574	0.00253236	0.0103311	0.00593499	0.00236082	0.00217165	-0.0031413				11.4	-0.0073548	0.0046508	0.0125617	0.0188791	0.0213623	0.015645			11.4	-0.000556	0.0127255	0.0139182	0.0189305	0.0188583	0.0108875		11.4	0.00038101
	11.6	-0.0027055	0.00133019	0.00142665	0.00714828	0.00399026	0.0046789			11.6	-0.0039791	0.00245494	0.00266265	0.00793018	0.00942551	0.00927524		11.6	-0.002141	-0.0002751	0.00198323	0.00250058	0.00920166	0.00666758	0.00268724	0.00189128	-0.0028709				11.6	-0.0072988	0.00567897	0.0133861	0.0196842	0.0216601	0.0156732			11.6	-0.0001424	0.0127741	0.0145755	0.0193404	0.019334	0.011387		11.6	0.00051155
	11.8	-0.0024297	0.00117953	0.0010789	0.00705185	0.00437555	0.00490983			11.8	-0.0041485	0.00222736	0.00273792	0.00850594	0.00953381	0.00967586		11.8	-0.0017333	0.00054551	0.00227866	0.00411117	0.00844329	0.00644154	0.00215727	0.00167596	-0.0032731				11.8	-0.0062539	0.00568833	0.0128958	0.019498	0.0217759	0.0155616			11.8	0.00017799	0.0118611	0.0150945	0.0194059	0.0192321	0.0106596		11.8	0.00051918
	12	-0.0030729	0.00113864	0.00175462	0.00760295	0.00396613	0.00547259			12	-0.0046508	0.00215876	0.00288752	0.00977198	0.00923869	0.00924414		12	-0.0010338	0.00020781	0.00170938	0.00443658	0.00867462	0.00549172	0.00252783	0.00151948	-0.0038259				12	-0.0060742	0.00625808	0.012951	0.0196757	0.021769	0.0159505			12	-0.0005615	0.0119862	0.0149319	0.0196984	0.0188877	0.0108836		12	0.00027966
	12.2	-0.0032732	0.00140988	0.00114402	0.00748914	0.00374889	0.00565479			12.2	-0.0046921	0.00235297	0.00281994	0.01014	0.00961198	0.00862472		12.2	-0.0013314	0.00136651	0.00202304	0.0051119	0.00942496	0.00588553	0.00254039	0.00151952	-0.0037731				12.2	-0.0061258	0.00597249	0.0131151	0.0201297	0.0216667	0.0158964			12.2	-0.0010148	0.0122861	0.0147897	0.020096	0.0187246	0.0105425		12.2	0.00051277
	12.4	-0.0030493	0.00116449	0.00146697	0.00694401	0.00383652	0.0067728			12.4	-0.0050805	0.00282701	0.00241144	0.0104901	0.009483	0.00823823		12.4	-0.002413	0.00208385	0.0020834	0.00505542	0.00988911	0.006056	0.0024317	0.00088277	-0.0035917				12.4	-0.0059299	0.00582482	0.0131802	0.0203765	0.0212468	0.0154846			12.4	-0.0011905	0.0120681	0.0145654	0.0193694	0.0189439	0.0106086		12.4	0.00056976
	12.6	-0.003193	0.00137596	0.00164229	0.00688307	0.00411903	0.00681103			12.6	-0.0053693	0.0030616	0.00234041	0.011283	0.00962242	0.00858978		12.6	-0.0027838	0.00266369	0.00216993	0.00467385	0.0103845	0.00598465	0.00231192	0.00080737	-0.0039695				12.6	-0.0057657	0.00545234	0.013462	0.0206462	0.0206822	0.0157368			12.6	-0.0008929	0.0116793	0.0144209	0.0201248	0.0189301	0.0103053		12.6	0.00112159
	12.8	-0.0028243	0.00174827	0.00160202	0.0069182	0.00358103	0.00704759			12.8	-0.0049605	0.00324663	0.00217407	0.011517	0.00968808	0.00817711		12.8	-0.0035271	0.00292982	0.00274697	0.0045512	0.0103165	0.00607256	0.00318523	0.001452	-0.0039898				12.8	-0.0045087	0.00585004	0.0137667	0.0209655	0.0205806	0.0156966			12.8	0.00042131	0.0122345	0.014521	0.0206987	0.019081	0.0108508		12.8	0.00153631
	13	-0.0022819	0.001809	0.00241956	0.00685444	0.00392079	0.00727561			13	-0.0043718	0.0030717	0.0025665	0.0115849	0.00982261	0.00884075		13	-0.0039905	0.00475226	0.00320987	0.00418977	0.00883218	0.00620695	0.00446792	0.00288632	-0.0040888				13	-0.0039995	0.00540241	0.0138858	0.0205918	0.0199092	0.0163554			13	0.00137152	0.0124204	0.0137465	0.0212005	0.0183011	0.0108534		13	0.00138195
	13.2	-0.0028478	0.00119184	0.00217892	0.00591707	0.00385283	0.00670048			13.2	-0.0047298	0.00276338	0.00218039	0.0116057	0.0102138	0.00940728		13.2	-0.0027456	0.00560455	0.00359273	0.00382417	0.00926704	0.00631382	0.00427457	0.00358549	-0.0034666				13.2	-0.0031796	0.00522809	0.0136214	0.0202435	0.019661	0.0158483			13.2	0.00224905	0.0123533	0.0131137	0.0214235	0.0190051	0.0113361		13.2	0.00174591
	13.4	-0.0021372	0.001585	0.00207078	0.00585867	0.00356161	0.00681214			13.4	-0.0042683	0.00271362	0.00257929	0.0114341	0.00966516	0.0101198		13.4	-0.0018927	0.00585239	0.00461552	0.00250059	0.00878013	0.00635559	0.00473139	0.00369126	-0.0031931				13.4	-0.002604	0.00580549	0.0131706	0.0201102	0.0190653	0.015982			13.4	0.00298774	0.0130253	0.0131847	0.0218643	0.0183567	0.0119493		13.4	0.00169148
	13.6	-0.001733	0.00178763	0.00172034	0.00578512	0.00386156	0.00753653			13.6	-0.0036278	0.003266	0.00336012	0.0115111	0.0094553	0.0106927		13.6	-0.0007487	0.00568662	0.00547916	0.00300706	0.00858599	0.00655462	0.00590919	0.0035817	-0.0019954				13.6	-0.0025471	0.00518649	0.0130733	0.0200148	0.0192837	0.015144			13.6	0.00291782	0.0126102	0.0133288	0.0221779	0.018587	0.0118048		13.6	0.00151371
	13.8	-0.0021504	0.0020975	0.00165039	0.00586248	0.00385478	0.00764898			13.8	-0.0038805	0.00278625	0.0040017	0.0116187	0.00952541	0.0108507		13.8	0.00067864	0.00605383	0.00677396	0.00244027	0.00833509	0.00673183	0.00580135	0.0037563	-0.0013198				13.8	-0.0032141	0.00515363	0.0139069	0.0197167	0.0200305	0.0150315			13.8	0.00248954	0.012445	0.0131366	0.0220623	0.0179055	0.0121028		13.8	0.00155986
	14	-0.0023646	0.00263706	0.00203728	0.00604391	0.00458381	0.00749144			14	-0.0033809	0.00335757	0.00386433	0.0106853	0.0091852	0.0111073		14	0.00197514	0.00683547	0.00725935	0.00210032	0.00878591	0.00730719	0.00602905	0.00375499	-0.0014092				14	-0.0024307	0.00518315	0.0130618	0.0198072	0.019595	0.0158258			14	0.00272592	0.0124711	0.0122235	0.0213364	0.0176765	0.0129465		14	0.00257812
	14.2	-0.0022707	0.00298623	0.00108778	0.00624439	0.00441861	0.00693608			14.2	-0.0031791	0.00284675	0.00320555	0.0105127	0.00947138	0.010951		14.2	0.0029935	0.00701875	0.00726078	0.00227759	0.00825478	0.00778642	0.00630596	0.00474832	-0.0010918				14.2	-0.0028212	0.00524001	0.0129855	0.0198234	0.0199538	0.0160676			14.2	0.00172241	0.0130103	0.012111	0.0210886	0.0174403	0.0130721		14.2	0.0018433
	14.4	-0.0021464	0.0026326	0.000615	0.00664577	0.00403511	0.00671356			14.4	-0.003203	0.00196788	0.00340164	0.00983986	0.00927663	0.0111377		14.4	0.00286717	0.00643392	0.0077752	0.00223655	0.00799448	0.00685742	0.00636782	0.00477732	-0.000703				14.4	-0.0037032	0.00540442	0.0130271	0.0199721	0.0203427	0.0162258			14.4	0.00090746	0.0124744	0.0117773	0.0210543	0.01707	0.0143969		14.4	0.0021664
	14.6	-0.0020806	0.00228257	0.00095651	0.00580606	0.00390098	0.00667473			14.6	-0.0032429	0.00126795	0.00326329	0.00807218	0.0090133	0.0115289		14.6	0.00274879	0.00578993	0.00795619	0.00119054	0.00769355	0.00674007	0.00543978	0.00543199	-0.0011192				14.6	-0.0042305	0.00618929	0.0131533	0.0207062	0.0196678	0.0168408			14.6	0.00034935	0.0125012	0.0111878	0.0211773	0.0168161	0.015462		14.6	0.00172925
	14.8	-0.0013828	0.00185395	0.00124014	0.00593161	0.00336843	0.00647455			14.8	-0.0029518	6.021e-05	0.00225821	0.00711334	0.0089691	0.0115144		14.8	0.00247614	0.0052393	0.00843106	0.00172962	0.00781533	0.00644091	0.00485109	0.0063959	-0.0011569				14.8	-0.0040826	0.00668548	0.0138951	0.0205075	0.0195401	0.0169909			14.8	0.00063964	0.0129207	0.0118863	0.0209856	0.0169494	0.0155247		14.8	0.00182105
	15	-0.0018105	0.0021587	0.001356	0.00588186	0.00339097	0.00624537			15	-0.0030909	-0.0003618	0.00201126	0.00642501	0.00921561	0.011857		15	0.00219063	0.0052104	0.00869547	0.00183317	0.00863954	0.00686137	0.00511066	0.00665349	-0.0007443				15	-0.0049808	0.00642232	0.0139803	0.0200493	0.0208167	0.0164026			15	0.00111586	0.0123687	0.0119631	0.0204678	0.0185877	0.0150078		15	0.00258184
	15.2	-0.0017259	0.00222044	0.00189045	0.0053887	0.00434208	0.00582416			15.2	-0.0028396	-0.0003354	0.00204844	0.006115	0.00890179	0.0121451		15.2	0.00143718	0.00507759	0.00786441	0.00143363	0.0083171	0.00717245	0.00457615	0.0065056	-0.0019967				15.2	-0.0048557	0.00630592	0.0147946	0.019825	0.0210051	0.0163568			15.2	0.00091402	0.0122937	0.0126333	0.0207013	0.0192964	0.015117		15.2	0.0022128
	15.4	-0.0005332	0.00270451	0.00192293	0.00556144	0.00476376	0.005308			15.4	-0.0023659	3.562e-05	0.00243328	0.00552587	0.00877103	0.0126045		15.4	0.00097581	0.00472409	0.0068531	0.00182603	0.00823976	0.00803377	0.00497201	0.00616965	-0.0018527				15.4	-0.0050519	0.00660769	0.0147417	0.0195008	0.0204774	0.0156128			15.4	0.0006511	0.0123835	0.0130257	0.0202937	0.018865	0.0149376		15.4	0.00288197
	15.6	-0.000266	0.00291883	0.00225426	0.00599097	0.0055441	0.00510561			15.6	-0.0023828	0.00055508	0.0026577	0.00563014	0.00843829	0.0122197		15.6	0.00132635	0.00396565	0.00633558	0.0022325	0.00768994	0.0082252	0.00477737	0.00656823	-0.0015088				15.6	-0.0043097	0.00653556	0.0141506	0.0195344	0.0205179	0.0154279			15.6	0.00091942	0.0122673	0.0135115	0.0204012	0.0183207	0.0140511		15.6	0.00331173
	15.8	-0.0003196	0.00297542	0.00223493	0.00621947	0.00592727	0.00527022			15.8	-0.0023607	0.00067056	0.00284454	0.00587878	0.00877245	0.0117467		15.8	0.00152563	0.00308219	0.00562755	0.00299008	0.00802276	0.0074125	0.00449716	0.00666406	-0.0016762				15.8	-0.0045112	0.00588379	0.0134411	0.0193152	0.0201873	0.014951			15.8	0.00093856	0.0118607	0.0138313	0.0209215	0.0177577	0.01249		15.8	0.00337099
	16	0.00035137	0.00311433	0.0023267	0.00625366	0.00631636	0.00501675			16	-0.0021113	0.00106388	0.00276279	0.00632953	0.00864765	0.0117782		16	0.00057134	0.00248555	0.00436101	0.00262503	0.00753677	0.00750382	0.00388304	0.00626904	-0.0022905				16	-0.0052827	0.00597373	0.0128665	0.0195954	0.0205686	0.0150221			16	0.00089291	0.0128239	0.0141513	0.0210313	0.0177656	0.0119021		16	0.00312336
	16.2	0.00106764	0.00367396	0.002025	0.00647625	0.0063895	0.00479212			16.2	-0.0020701	0.00170335	0.00266146	0.00606484	0.00867762	0.0113374		16.2	-0.0003457	0.00235417	0.00372123	0.00260602	0.0076003	0.00894844	0.00318878	0.00587567	-0.0021899				16.2	-0.0056312	0.00592536	0.0130683	0.0200516	0.0206842	0.0149021			16.2	0.00176667	0.0133096	0.0141748	0.0209306	0.0178732	0.0115065		16.2	0.00240579
	16.4	0.00183132	0.00365785	0.00273232	0.00605729	0.00647245	0.00479522			16.4	-0.0025054	0.00191893	0.00259564	0.00674129	0.00858008	0.0114238		16.4	-0.001166	0.00164309	0.00297259	0.00264629	0.00776054	0.00921749	0.00359118	0.00523797	-0.0024816				16.4	-0.0052739	0.0058088	0.0130297	0.0199537	0.0201589	0.0150243			16.4	0.00270538	0.0132887	0.0143976	0.020583	0.0184088	0.0114395		16.4	0.00242089
	16.6	0.00177537	0.00341351	0.00255564	0.00605619	0.00671172	0.0045358			16.6	-0.0027029	0.00208331	0.00219411	0.00741237	0.00879124	0.0120526		16.6	-0.0012314	0.00134735	0.00220924	0.00188748	0.00724932	0.00873733	0.00346745	0.00569884	-0.0029259				16.6	-0.0047534	0.00631594	0.0130961	0.020176	0.0198746	0.0158503			16.6	0.00354267	0.013478	0.0150369	0.020743	0.0180654	0.0119636		16.6	0.00274641
	16.8	0.0021437	0.00417176	0.00292859	0.0057962	0.00670099	0.00483955			16.8	-0.0023873	0.00222815	0.00207855	0.00772591	0.00879604	0.0120207		16.8	-0.0012092	0.00156359	0.00187564	0.00201086	0.00662717	0.00913689	0.00335992	0.00521867	-0.0022355				16.8	-0.0040196	0.00741729	0.0130148	0.019899	0.0199656	0.0158802			16.8	0.00414852	0.0137758	0.0150196	0.0208632	0.0181349	0.0114938		16.8	0.00292606
	17	0.00249692	0.00435231	0.00300495	0.00566084	0.00702779	0.00403817			17	-0.0021316	0.00278432	0.0018396	0.0085218	0.00826365	0.0123826		17	-0.0021199	0.0017316	0.0010128	0.00212288	0.00632754	0.00862705	0.00324346	0.00458789	-0.0015349				17	-0.0037956	0.0069865	0.0131026	0.019903	0.0198267	0.0160871			17	0.00435937	0.0137793	0.0152912	0.0205744	0.018006	0.0117505		17	0.00277334
	17.2	0.00253402	0.0046581	0.00305916	0.00544718	0.0063785	0.00436898			17.2	-0.0017216	0.00312914	0.00195898	0.00935311	0.0079039	0.0125622		17.2	-0.0023052	0.00155703	0.00025295	0.00225099	0.00612674	0.00870651	0.00272322	0.00339228	-0.0010665				17.2	-0.0034389	0.0073235	0.0124705	0.0206573	0.0198151	0.0158703			17.2	0.00427084	0.013681	0.0151155	0.0212457	0.0183575	0.012627		17.2	0.00271423
	17.4	0.00294745	0.00521546	0.00306594	0.00592818	0.0070966	0.00502975			17.4	-0.0017691	0.0037147	0.00238362	0.0103634	0.00727617	0.0128172		17.4	-0.0030818	0.00140305	0.00013424	0.0027922	0.00597351	0.00825452	0.00266798	0.00256538	-0.0012013				17.4	-0.0031887	0.00814624	0.0118736	0.0212349	0.020009	0.0164686			17.4	0.00395231	0.0139038	0.0152756	0.0218574	0.0182355	0.0134728		17.4	0.0026283
	17.6	0.00345631	0.00504894	0.0027957	0.00576324	0.00796791	0.00575726			17.6	-0.000877	0.00442722	0.00259918	0.0104629	0.00656255	0.0134434		17.6	-0.0027751	0.00163099	0.00025105	0.00253286	0.00571639	0.00818379	0.00271906	0.00267406	-0.0009387				17.6	-0.003104	0.00829906	0.0116676	0.0218286	0.0194957	0.0168726			17.6	0.00320631	0.0133338	0.0144395	0.0225532	0.018167	0.0136073		17.6	0.00225553
	17.8	0.00320726	0.00444112	0.00296106	0.00611818	0.00764712	0.00622119			17.8	-0.0014581	0.00436869	0.0028263	0.0106911	0.00661791	0.013378		17.8	-0.0020741	0.0018229	0.00047891	0.00197178	0.00571315	0.00801032	0.00349181	0.00216105	-0.0010592				17.8	-0.0034367	0.00832965	0.0121306	0.0221997	0.0188693	0.0174448			17.8	0.00243199	0.0132515	0.0141976	0.0221441	0.0177359	0.0140849		17.8	0.00203105
	18	0.00298245	0.00399759	0.00327203	0.00629831	0.00828413	0.00652944			18	-0.001227	0.00426659	0.00288246	0.010656	0.00634115	0.0140255		18	-0.0024789	0.00152937	-0.0002439	0.00221349	0.00603908	0.00829821	0.00389859	0.00173946	-0.0008542				18	-0.0028543	0.00841611	0.0112474	0.0226725	0.0185354	0.0179872			18	0.00251584	0.0126552	0.0134377	0.022049	0.0186203	0.0150684		18	0.00125289
	18.2	0.00339463	0.00354816	0.00321191	0.00631364	0.00787238	0.0057307			18.2	-0.0002826	0.00354231	0.00268648	0.0108727	0.00656419	0.0143439		18.2	-0.0026331	0.0013839	-0.0003759	0.00237048	0.00591804	0.00784437	0.00392123	0.00260426	-0.0014943				18.2	-0.0039454	0.00898768	0.0115982	0.0228966	0.0188427	0.0178908			18.2	0.00137323	0.0119488	0.0131273	0.0221894	0.0187273	0.015326		18.2	0.00022226
	18.4	0.00280183	0.00212796	0.00358758	0.00547568	0.00755514	0.00601707			18.4	-0.0010048	0.00210057	0.0028526	0.00962334	0.00690004	0.0148711		18.4	-0.0023423	0.00046952	-3.523e-05	0.00255756	0.00629633	0.00787086	0.00434881	0.00272288	-0.0016374				18.4	-0.0044724	0.00947597	0.0119555	0.0235371	0.0184535	0.0181528			18.4	0.00144937	0.0113951	0.0126024	0.0229167	0.0184273	0.0165089		18.4	-7.538e-05
	18.6	0.00216263	0.00106778	0.00384226	0.00491924	0.00759908	0.00600158			18.6	-0.0017172	0.00096051	0.00211293	0.00828681	0.00679719	0.0154159		18.6	-0.0023638	0.0002784	-0.0002835	0.00199584	0.00703642	0.00785694	0.00434385	0.00340023	-0.0019006				18.6	-0.0047097	0.00949956	0.012579	0.0239372	0.0184238	0.0180789			18.6	0.00140153	0.0113337	0.0127745	0.0232539	0.0185771	0.0170588		18.6	-0.0004764
	18.8	0.00221294	0.00035491	0.00389561	0.00480241	0.00687963	0.00548532			18.8	-0.001228	0.00056752	0.00180268	0.00763572	0.00777859	0.0149767		18.8	-0.0024996	0.0011411	0.00068958	0.00098235	0.00801649	0.00685523	0.00399311	0.00421519	-0.001266				18.8	-0.0041682	0.0094946	0.0134159	0.0234154	0.0186814	0.0184917			18.8	0.00181903	0.0115225	0.0138627	0.0231116	0.0190576	0.0177719		18.8	-0.0002033
	19	0.00127065	0.00038848	0.00418123	0.00519238	0.00609953	0.00532157			19	-0.0014782	0.00063332	0.00212622	0.00725465	0.00868794	0.0147397		19	-0.00283	0.00195279	0.00018255	0.00032003	0.00799677	0.00730102	0.00383484	0.00454061	-0.0016481				19	-0.0039035	0.00898363	0.0139577	0.0235564	0.0191717	0.0176951			19	0.00219533	0.0110651	0.0136516	0.0225684	0.0196299	0.0169407		19	0.00050903
	19.2	0.00125767	-0.0001769	0.00445282	0.00525031	0.00593082	0.00563236			19.2	-0.0015102	0.00074748	0.00253527	0.00730216	0.00943644	0.0144269		19.2	-0.0023968	0.0030444	1.061e-05	0.00040848	0.00760542	0.00686883	0.00365995	0.00462398	-0.0019173				19.2	-0.0033345	0.00899965	0.014564	0.0234781	0.019275	0.0177614			19.2	0.0019762	0.0111526	0.0145822	0.023036	0.0192494	0.0172758		19.2	0.00111682
	19.4	0.00098236	-0.0008911	0.00496573	0.00502484	0.00557712	0.0055953			19.4	-0.0015168	0.00097337	0.00351678	0.00662816	0.0100207	0.0129322		19.4	-0.0030914	0.00322208	0.00028729	0.00123735	0.00767583	0.00717138	0.00378709	0.00594526	-0.0013827				19.4	-0.0036421	0.0083731	0.0155739	0.0231508	0.0198047	0.0169857			19.4	0.0012853	0.0109101	0.015378	0.0224481	0.0189291	0.0159191		19.4	0.0014518
	19.6	0.00051238	-0.0012794	0.00546182	0.00493918	0.00552178	0.00609082			19.6	-0.001337	0.0005166	0.0044526	0.00564362	0.00981331	0.0126506		19.6	-0.0026731	0.00287088	0.00081172	0.00104593	0.0068861	0.00618381	0.00381714	0.00712648	-0.0013778				19.6	-0.0037623	0.00757724	0.0153101	0.023472	0.0193971	0.0161471			19.6	0.00180833	0.0106444	0.0156656	0.0227968	0.0181489	0.0145892		19.6	0.00209043
	19.8	0.00018491	-0.0008999	0.00506949	0.00527215	0.0046771	0.00639026			19.8	-0.001623	0.00039717	0.004684	0.00541956	0.00972861	0.0122699		19.8	-0.0023353	0.00355204	0.00028038	0.00110349	0.00685427	0.00631863	0.00344045	0.00732914	-0.0018648				19.8	-0.0036955	0.00790905	0.0155425	0.0229732	0.0199743	0.0165852			19.8	0.00296113	0.0110633	0.0152399	0.0229207	0.0181708	0.0151385		19.8	0.00210342
	20	4.175e-05	-0.0006582	0.00472984	0.005976	0.00459211	0.00578483			20	-0.0021334	8.108e-05	0.0044122	0.00507855	0.010026	0.0122898		20	-0.0021996	0.00399902	-0.0001328	0.00092845	0.00654764	0.00770204	0.00302936	0.00662594	-0.0022271				20	-0.0031509	0.00806006	0.0157184	0.0223882	0.0204067	0.0159951			20	0.00310709	0.0125667	0.0147604	0.0228437	0.0190318	0.0146657		20	0.00211382
	20.2	-3.68e-05	-0.0006756	0.00433621	0.0069527	0.0042974	0.00590088			20.2	-0.0025808	4.109e-05	0.00386672	0.00541161	0.0104837	0.0119426		20.2	-0.0015664	0.00367074	-0.0005188	0.0006327	0.00675824	0.00746733	0.00296871	0.00658468	-0.0016484				20.2	-0.0025782	0.00799642	0.0166813	0.0222496	0.0210835	0.0158203			20.2	0.00450707	0.0127216	0.0142781	0.0220919	0.0193052	0.0141298		20.2	0.00262259
	20.4	-0.0006254	-0.0004456	0.00415205	0.00681678	0.00424032	0.0057518			20.4	-0.0032657	0.00015213	0.00319979	0.00574868	0.0105804	0.011876		20.4	-0.0016171	0.00363117	-0.0011361	0.00079555	0.00678456	0.00626647	0.00333482	0.00683372	-0.0006538				20.4	-0.0032504	0.00746788	0.0167913	0.0214477	0.0213869	0.0160286			20.4	0.00397467	0.0128221	0.0144778	0.0214849	0.0192262	0.0140579		20.4	0.00343644
	20.6	-0.00096	0.00027535	0.00388271	0.00733523	0.0041363	0.00570009			20.6	-0.0031752	-7.353e-05	0.00284603	0.00620135	0.0109861	0.0118668		20.6	-0.0011595	0.00421446	-0.0003241	0.00111195	0.00679297	0.00625819	0.0026502	0.0065486	-0.0010425				20.6	-0.003632	0.00678943	0.0170333	0.0213997	0.0217008	0.016673			20.6	0.00383759	0.0125143	0.0150615	0.0212128	0.0186089	0.0143135		20.6	0.00391889
	20.8	-0.0004468	0.0007708	0.00343057	0.00778004	0.00409637	0.00599347			20.8	-0.0030312	-0.0003246	0.00282141	0.0067884	0.0107491	0.0113468		20.8	-0.0009448	0.0043262	-0.0005806	0.00159126	0.00647755	0.00657837	0.00210012	0.00651911	-0.0006288				20.8	-0.0042172	0.00637968	0.0167157	0.0211188	0.0225136	0.0166366			20.8	0.00397794	0.0120804	0.014716	0.0210135	0.0184477	0.0138019		20.8	0.00385401
	21	-0.0004015	0.00155397	0.00264134	0.00916998	0.00439806	0.00593005			21	-0.0028011	0.00096133	0.00274423	0.00791171	0.00970698	0.010845		21	-0.0003315	0.0042564	-0.0006992	0.00167037	0.00650664	0.00656616	0.00162319	0.00582857	-0.001313				21	-0.0045189	0.00589035	0.0167093	0.0214317	0.022032	0.016477			21	0.00362004	0.0124711	0.0146573	0.0209189	0.0185295	0.0139891		21	0.00371999
	21.2	-0.0006542	0.00226019	0.00243441	0.00982659	0.00442047	0.00681301			21.2	-0.002643	0.00073717	0.00263889	0.00853257	0.00994466	0.010839		21.2	-0.0002184	0.00441424	0.00046735	0.00255108	0.00689207	0.006848	0.0016626	0.00511403	-0.0013889				21.2	-0.0045389	0.00583688	0.0163594	0.0218224	0.0215627	0.0167895			21.2	0.00393537	0.0121894	0.0140756	0.0215659	0.0182011	0.0139327		21.2	0.00350192
	21.4	-0.0006496	0.00199883	0.00148882	0.00997999	0.00545365	0.00723924			21.4	-0.0028307	0.00048578	0.00224648	0.00917516	0.0100239	0.0107174		21.4	-0.0002663	0.00380429	0.00099368	0.00289057	0.00700325	0.00707665	0.00135427	0.00409547	-0.0019016				21.4	-0.0039562	0.00591212	0.0160835	0.021847	0.0207253	0.0178622			21.4	0.00387543	0.0123793	0.0138376	0.0213396	0.0178881	0.0140924		21.4	0.00325626
	21.6	-0.0001174	0.00201981	0.00099124	0.0103544	0.00533126	0.00736256			21.6	-0.001613	0.00059015	0.00241829	0.00966499	0.00959535	0.0108195		21.6	0.00011681	0.0031302	0.00150126	0.00254819	0.00637569	0.00751088	0.00166297	0.00354718	-0.0022255				21.6	-0.0032739	0.00570231	0.0157826	0.0218806	0.0202377	0.0181702			21.6	0.00380966	0.0120326	0.0134602	0.0221943	0.0178327	0.0141411		21.6	0.00151079
	21.8	-0.0006376	0.00242995	0.00105407	0.0104711	0.00520655	0.00737729			21.8	-0.0021805	0.00043723	0.00290809	0.0105016	0.0101478	0.010836		21.8	-0.0001375	0.00169316	0.00154835	0.00319774	0.00702138	0.00856844	0.00259666	0.00314042	-0.0023581				21.8	-0.003827	0.0053409	0.0159601	0.021285	0.0200018	0.0186048			21.8	0.00305547	0.01209	0.0133147	0.0211056	0.0178887	0.0147771		21.8	0.0013815
	22	-0.0008197	0.00267549	0.00075174	0.0106567	0.00538913	0.00667191			22	-0.0019685	0.00018912	0.00211135	0.0109969	0.00999612	0.0113475		22	-0.0005567	0.00105757	0.0009632	0.00327734	0.00672266	0.0096455	0.00148736	0.00293494	-0.0022671				22	-0.0037961	0.00580962	0.0158187	0.0210005	0.0198138	0.0186705			22	0.00270011	0.0117254	0.0132936	0.0210891	0.0176923	0.0158489		22	0.00085779
	22.2	-0.0007495	0.00303798	0.000958	0.0101556	0.00531043	0.00598216			22.2	-0.0016609	1.666e-05	0.00098167	0.0110731	0.0106815	0.0117403		22.2	-8.924e-05	-4.019e-05	0.00138913	0.00301304	0.00679478	0.010396	0.00216071	0.00257058	-0.003181				22.2	-0.0040949	0.00604923	0.015675	0.0209438	0.0192781	0.0183733			22.2	0.00184438	0.0117927	0.0137039	0.020129	0.0170676	0.0155823		22.2	0.00091253
	22.4	-0.001103	0.00303077	0.00073262	0.00963328	0.00523826	0.00623253			22.4	-0.0025119	0.00019833	0.00048126	0.0102363	0.01126	0.0117067		22.4	-0.0003389	-0.0004274	0.00138992	0.00214699	0.00740838	0.010908	0.00244797	0.00247959	-0.0036149				22.4	-0.0040784	0.00619923	0.0154068	0.020748	0.0192353	0.0187592			22.4	0.0021706	0.0113635	0.0137371	0.0201951	0.0169373	0.0160956		22.4	0.00066678
	22.6	-0.0006555	0.00261611	0.00038389	0.00978171	0.00518464	0.00588397			22.6	-0.0021931	0.00027149	7.392e-05	0.0101702	0.0111871	0.0115897		22.6	-0.0012392	-0.0006365	0.0021627	0.00125923	0.00734967	0.0106453	0.00262058	0.00252647	-0.003659				22.6	-0.0037237	0.00571095	0.0151359	0.0214231	0.019594	0.0189152			22.6	0.00234833	0.0108552	0.0143603	0.0198904	0.0168303	0.0158773		22.6	0.00044559
	22.8	-7.31e-05	0.00209685	0.00021569	0.00949318	0.00521805	0.00596485			22.8	-0.0017082	0.00024707	0.00037908	0.0106689	0.0114829	0.0118048		22.8	-0.0007572	-0.0001609	0.00257383	0.00074081	0.00779268	0.0111679	0.00223924	0.00188231	-0.003008				22.8	-0.0032023	0.0062421	0.0140578	0.0213534	0.0197974	0.0194857			22.8	0.00251417	0.0113349	0.0140693	0.0201604	0.0169452	0.0161509		22.8	0.00053569
	23	-0.0001203	0.00219424	0.00067572	0.00930225	0.00519719	0.00630573			23	-0.0015046	3.699e-05	0.00106182	0.0105643	0.0113784	0.0117014		23	6.738e-05	0.00010906	0.00157229	0.00095433	0.00764806	0.0112905	0.00236929	0.00202854	-0.0037313				23	-0.0035626	0.00637551	0.0137496	0.0216228	0.0191063	0.0198441			23	0.00265532	0.0113518	0.01423	0.0203036	0.0163812	0.0165505		23	0.00059835
	23.2	-8.226e-05	0.00157342	0.00118793	0.00835471	0.00568386	0.00677425			23.2	-0.0010452	-0.0001555	0.00174825	0.0102308	0.011365	0.0112474		23.2	-0.0001606	-0.0005786	0.00174295	0.00166019	0.00734394	0.0119088	0.0028259	0.00231401	-0.0031068				23.2	-0.0034108	0.00684277	0.0136981	0.0208709	0.0193602	0.0201036			23.2	0.00287251	0.0112681	0.0147915	0.0203672	0.0160642	0.0168424		23.2	0.00087625
	23.4	2.174e-05	0.00150996	0.00222511	0.00735798	0.00530679	0.00637279			23.4	-0.0007571	-1.312e-05	0.00253978	0.00918291	0.0106815	0.010621		23.4	-0.000969	-0.0007272	0.00156641	0.00190865	0.00710838	0.012647	0.00239139	0.00381877	-0.0032871				23.4	-0.0031829	0.00631323	0.0137488	0.0206033	0.0194973	0.0200401			23.4	0.00298098	0.0107902	0.0140829	0.0201109	0.0167187	0.0164135		23.4	0.00074598
	23.6	0.00013082	0.00222477	0.00265929	0.0071637	0.00545291	0.00641866			23.6	-0.0008423	0.00034771	0.00339914	0.00834963	0.010439	0.0111463		23.6	0.00015065	-4.96e-06	0.0014627	0.0012966	0.00728262	0.0128423	0.00221057	0.00373881	-0.0034771				23.6	-0.003264	0.00744248	0.0130249	0.0201904	0.0193735	0.0199401			23.6	0.00348673	0.011896	0.0134644	0.0199677	0.0173032	0.0166505		23.6	0.00134035
	23.8	0.00038088	0.0024511	0.00287596	0.00709614	0.00568382	0.00624813			23.8	-0.0012665	0.00096694	0.00357006	0.00847245	0.0101987	0.0114028		23.8	0.00094516	0.0012644	0.00121802	0.00189297	0.00828724	0.0123615	0.00133261	0.00332322	-0.0034594				23.8	-0.0027308	0.00787142	0.0131066	0.0194966	0.0201834	0.0203367			23.8	0.00391545	0.013006	0.0130628	0.0197759	0.018792	0.0174544		23.8	0.00158133
	24	0.0007387	0.00224615	0.00297525	0.0069735	0.00655887	0.00651848			24	-0.0014502	0.00169842	0.0039644	0.00814302	0.0103514	0.0118338		24	0.0009373	0.00138605	0.00062689	0.0019691	0.00814553	0.012458	0.00105265	0.00299002	-0.0019311				24	-0.002242	0.00753222	0.0133006	0.0196336	0.0203491	0.0190665			24	0.00395409	0.0138044	0.0128776	0.0200679	0.0193152	0.01624		24	0.0021505
	24.2	0.00072478	0.00197827	0.00329376	0.00689918	0.00655044	0.00651785			24.2	-0.0015431	0.0020476	0.00396204	0.0081688	0.0102632	0.0121255		24.2	0.00084103	0.00142719	0.00089589	0.0014158	0.0082182	0.0111342	0.00051508	0.00421796	-0.0012329				24.2	-0.0025415	0.00661681	0.0134217	0.0193592	0.0214142	0.0191831			24.2	0.00454509	0.0132996	0.0139919	0.0195583	0.0198134	0.0159146		24.2	0.0031267
	24.4	0.00094152	0.00165884	0.0040951	0.00660625	0.00640625	0.00626797			24.4	-0.0011065	0.00256549	0.00457347	0.00777223	0.00987025	0.0117988		24.4	0.00080532	0.00238911	0.00094537	0.00185647	0.00868919	0.0106736	-4.048e-05	0.00469614	-0.0011169				24.4	-0.0038615	0.00640271	0.0132012	0.0190919	0.0218473	0.0190394			24.4	0.00375539	0.0137241	0.0144891	0.0194273	0.0197672	0.0157109		24.4	0.00282372
	24.6	0.00119304	0.00163046	0.00413596	0.0063961	0.0065464	0.00602574			24.6	-0.0011794	0.00275001	0.00506626	0.00710149	0.00921087	0.0120637		24.6	0.00187346	0.00343479	0.00278545	0.00198631	0.00934827	0.0102515	-0.0001056	0.00460374	-0.0022229				24.6	-0.0036157	0.00592695	0.0133982	0.0202131	0.0214709	0.0190484			24.6	0.00447026	0.0133425	0.0143602	0.0198241	0.020058	0.0156245		24.6	0.00237965
	24.8	0.00134358	0.0010589	0.00433357	0.00643847	0.0066069	0.00600709			24.8	-0.0013473	0.00295228	0.00594825	0.00738356	0.0084361	0.0123584		24.8	0.00196633	0.00353592	0.0031059	0.00134836	0.00910694	0.00938528	-0.0003815	0.00567561	-0.0011228				24.8	-0.0047158	0.00637295	0.012912	0.0209042	0.0217068	0.0184716			24.8	0.00468273	0.013785	0.0133987	0.0210248	0.02069	0.0153989		24.8	0.0027376
	25	0.00142876	0.00193465	0.00482253	0.0066432	0.00639905	0.00612675			25	-0.0010557	0.00347439	0.00610406	0.00781581	0.0077643	0.0123466		25	0.00160893	0.00416228	0.00259385	0.00144817	0.0101023	0.00865442	-0.0005847	0.00547406	-0.001017				25	-0.0048591	0.00651067	0.0133293	0.021466	0.0209644	0.0183956			25	0.00407286	0.0142803	0.0136264	0.0214652	0.0216602	0.0150928		25	0.00230446
	25.2	0.00119637	0.0019821	0.00468806	0.00644504	0.00634889	0.00662048			25.2	-0.000657	0.00298149	0.00638659	0.00783336	0.00808893	0.0125287		25.2	0.00052346	0.00488919	0.0030349	0.00163432	0.0111886	0.00825127	-0.0005609	0.00521397	-0.0002984				25.2	-0.0046188	0.00607841	0.0134017	0.0223039	0.0209322	0.0185371			25.2	0.00429802	0.014247	0.013625	0.0217066	0.0219002	0.01518		25.2	0.00239163
	25.4	0.0011985	0.00221666	0.00445406	0.00624712	0.00629241	0.00723406			25.4	-8.99e-06	0.00318145	0.0067696	0.00846622	0.00727491	0.012504		25.4	-9.371e-05	0.00472353	0.00242238	0.00164116	0.0112922	0.00824529	-0.0008321	0.00490881	-0.0005257				25.4	-0.0045858	0.00596057	0.0139673	0.0220364	0.0209315	0.0186609			25.4	0.00430087	0.0143151	0.0140207	0.0221312	0.0216741	0.0153312		25.4	0.00171808
	25.6	0.00144883	0.00229255	0.00461427	0.00636999	0.00587747	0.00766049			25.6	0.00057073	0.00334678	0.00646022	0.0088358	0.0068921	0.0124786		25.6	-0.0004299	0.00449125	0.00186278	0.00057417	0.0119547	0.00777319	-0.0008548	0.00596366	-0.001018				25.6	-0.0046782	0.00544272	0.014505	0.0220902	0.0215396	0.0184781			25.6	0.00331052	0.014278	0.0141768	0.0231999	0.0228174	0.0154359		25.6	0.00145999
	25.8	0.00156544	0.00232923	0.00425078	0.00614395	0.00620229	0.00702879			25.8	0.00073322	0.0029618	0.0055648	0.00881491	0.00730162	0.0129278		25.8	-0.001323	0.00381349	0.00161023	-8.795e-05	0.0123397	0.00826337	-0.000604	0.00614411	-0.0012252				25.8	-0.0054063	0.00517143	0.0147207	0.0213562	0.0213276	0.0182063			25.8	0.00273686	0.0135217	0.0138396	0.0227495	0.0228747	0.0154116		25.8	0.0022882
	26	0.0017861	0.00222326	0.00398074	0.00706332	0.0058936	0.00723777			26	0.00131447	0.00324885	0.00436968	0.0093562	0.00755364	0.0126924		26	-0.0021669	0.00371338	0.00085852	-0.0003833	0.0117568	0.00811531	-0.0010539	0.00604884	-0.0004594				26	-0.0053961	0.00640256	0.0154284	0.0212292	0.0207496	0.0179767			26	0.00257104	0.0132826	0.0142335	0.0230416	0.0226318	0.0158165		26	0.00191737
	26.2	0.0017757	0.00192818	0.00379712	0.0076765	0.00596838	0.00679485			26.2	0.00148016	0.00314306	0.00373362	0.00965397	0.00754641	0.0133024		26.2	-0.0028451	0.00319329	0.00102666	-0.0010963	0.0118867	0.00812488	-0.0002116	0.00646894	-0.0002652				26.2	-0.0048749	0.0074865	0.015801	0.0218466	0.0206758	0.0179191			26.2	0.00291269	0.0132234	0.0139254	0.0228305	0.0225423	0.0152798		26.2	0.00252816
	26.4	0.00197009	0.00129679	0.00327566	0.00828774	0.00507335	0.00665425			26.4	0.0018675	0.0027909	0.00347199	0.0100766	0.00827027	0.0129061		26.4	-0.0033781	0.00323474	0.00061443	-0.0017161	0.0111751	0.00733645	-0.0007073	0.00633676	0.00012878				26.4	-0.0044808	0.00793715	0.0164189	0.021628	0.0206167	0.0188764			26.4	0.00300902	0.0125042	0.0143545	0.0230431	0.0218266	0.0158394		26.4	0.00287329
	26.6	0.00223493	0.00085835	0.00236041	0.00864816	0.00508783	0.00678749			26.6	0.00242235	0.00176218	0.0029717	0.010732	0.00849108	0.0127018		26.6	-0.0033738	0.00213385	0.00028304	-0.0010103	0.0102153	0.00796044	0.00021511	0.00587625	0.00053469				26.6	-0.0039955	0.00829356	0.016238	0.0213061	0.0202983	0.0194287			26.6	0.00379245	0.0129681	0.014443	0.0221283	0.0215621	0.0160148		26.6	0.00229027
	26.8	0.00263701	0.00119022	0.00245844	0.00884052	0.00563397	0.00629903			26.8	0.00188368	0.00112674	0.00242107	0.0107699	0.00848248	0.0130958		26.8	-0.0030567	0.00139256	-0.0001511	-0.0016713	0.0106445	0.00800209	0.00058974	0.00580592	0.00044599				26.8	-0.0044283	0.00886979	0.0159545	0.0206664	0.0198538	0.0199104			26.8	0.00380318	0.0132506	0.0146513	0.022188	0.0211193	0.0162196		26.8	0.00294864
	27	0.00256412	0.00185727	0.00253176	0.00868951	0.00524202	0.00549352			27	0.00150079	0.00115361	0.00202423	0.0104987	0.00821702	0.0125597		27	-0.0029282	0.00075596	0.00065862	-0.0020588	0.00966941	0.00770809	0.00036718	0.00596825	0.0004386				27	-0.0039818	0.00929096	0.0160877	0.0202948	0.0188934	0.0207071			27	0.00449096	0.0126309	0.0156028	0.0218211	0.0193846	0.0176996		27	0.0028605
	27.2	0.00261021	0.0016798	0.00270596	0.00908084	0.00531882	0.00468245			27.2	0.00147713	0.00082896	0.00097064	0.010534	0.00876581	0.0126738		27.2	-0.0028764	-0.0006018	0.00066467	-0.0023481	0.00824075	0.00779496	0.00120291	0.00576948	0.00077701				27.2	-0.0033934	0.00979722	0.0164345	0.0202074	0.0189577	0.020691			27.2	0.00470536	0.0127209	0.0160969	0.0215585	0.0197288	0.0173678		27.2	0.00338545
	27.4	0.00271079	0.00233964	0.00288071	0.00926274	0.00460706	0.00413003			27.4	0.00080554	0.00093154	0.00070481	0.0101019	0.00887821	0.0129025		27.4	-0.002581	-0.0006491	0.00085887	-0.0027107	0.00778952	0.00733339	0.00055329	0.00538093	-0.0005279				27.4	-0.002795	0.0093389	0.0166189	0.0198379	0.0193837	0.0207311			27.4	0.00422336	0.0120369	0.01568	0.0210462	0.0204193	0.0174187		27.4	0.00349943
	27.6	0.00264232	0.00276731	0.00329804	0.00931223	0.004915	0.00379212			27.6	-1.26e-06	0.00064219	0.00095267	0.0102119	0.00980181	0.0138835		27.6	-0.0017701	-9.682e-05	-0.0003833	-0.001986	0.0062543	0.00795651	0.00053108	0.00435898	-0.0006123				27.6	-0.0016822	0.00980058	0.0160615	0.0196511	0.0188981	0.0203047			27.6	0.00463795	0.0129341	0.0160681	0.0206945	0.0201149	0.016941		27.6	0.00352252
	27.8	0.00277224	0.00253419	0.003313	0.00938942	0.0048461	0.00393148			27.8	-0.000387	0.00068733	0.00038991	0.00984751	0.00995985	0.0141886		27.8	-0.0013045	1.25e-06	-0.0008654	-0.0008366	0.0056488	0.00768949	1.826e-05	0.00470578	0.00026891				27.8	-0.0008778	0.00937336	0.0160146	0.0202481	0.0187195	0.0205192			27.8	0.00422889	0.0125851	0.0163545	0.0209662	0.020124	0.0175201		27.8	0.00358577
	28	0.00240872	0.00209775	0.0028627	0.00910934	0.00489328	0.0038903			28	-0.0011063	0.00106282	0.00040417	0.00919114	0.00998927	0.0140776		28	-0.0015128	-0.000109	-0.0006092	-0.0002377	0.00491572	0.00787043	0.00049605	0.0045041	0.00063505				28	-0.0002228	0.00930225	0.0158712	0.020338	0.0192856	0.0200955			28	0.00384423	0.0127678	0.0166846	0.0211487	0.0196067	0.0166638		28	0.00373955
	28.2	0.0021579	0.00216584	0.00341685	0.00952819	0.00468589	0.0031074			28.2	-0.0017625	0.00093836	9.424e-05	0.00901037	0.0102669	0.0142235		28.2	-0.0008702	0.00069185	-0.00031	-0.0010837	0.00535196	0.00746394	0.00115595	0.00506464	-0.0006909				28.2	-4.104e-05	0.00889889	0.0162004	0.0202859	0.019934	0.0204714			28.2	0.00392881	0.0125561	0.017573	0.0209105	0.0194468	0.0168576		28.2	0.00332917
	28.4	0.00288015	0.00112146	0.00376441	0.00915562	0.00401223	0.00284095			28.4	-0.0019392	0.00082432	0.000362	0.00881195	0.0102755	0.0134798		28.4	-0.0003023	0.0021614	-0.0004655	-0.0011446	0.00630183	0.0073141	0.0008654	0.00495274	-0.0005744				28.4	-0.000312	0.00900616	0.016116	0.0209184	0.0203304	0.0201022			28.4	0.00361978	0.0125025	0.0166229	0.0209417	0.0191551	0.017188		28.4	0.00272764
	28.6	0.00240355	0.00099821	0.00391468	0.00834055	0.00447402	0.00204351			28.6	-0.0028655	0.00091598	0.00041234	0.00843497	0.0100185	0.0138845		28.6	0.00014682	0.00232733	5.772e-05	-0.0016252	0.00674994	0.00625683	0.00091939	0.00505319	-0.0002889				28.6	9.258e-05	0.00828446	0.0166093	0.0211407	0.0208618	0.0201481			28.6	0.00421949	0.0129432	0.0160603	0.0213663	0.0194146	0.0185166		28.6	0.00234931
	28.8	0.00233229	0.00120675	0.0038899	0.00813856	0.00473932	0.00175825			28.8	-0.0025892	0.00061125	0.00068547	0.00886462	0.00976546	0.0141781		28.8	-0.0004837	0.00326024	-0.000436	-0.0018858	0.0067784	0.00595036	0.00110107	0.00495665	0.00062885				28.8	-0.0002398	0.00805548	0.0161	0.0208138	0.0215262	0.0199183			28.8	0.00436888	0.0136949	0.0159548	0.0220177	0.0194442	0.0188453		28.8	0.00197056
	29	0.00236521	0.0017678	0.00400036	0.00792928	0.00477094	0.00189736			29	-0.0022027	0.0005338	0.00095946	0.00877619	0.0096239	0.0140889		29	-0.0006485	0.00435784	-0.0011448	-0.0014673	0.00791389	0.00561366	0.00086155	0.00537072	0.00078392				29	-0.0004892	0.00754128	0.0161073	0.0209678	0.0214396	0.0194942			29	0.003708	0.0138153	0.0160135	0.022266	0.019224	0.0194034		29	0.0006374
	29.2	0.00217959	0.00183002	0.00360092	0.00749131	0.0050118	0.00229189			29.2	-0.002066	0.00068772	0.00169686	0.00798982	0.00962219	0.0140938		29.2	-0.000234	0.00445991	-0.0005753	-0.0016875	0.00776792	0.00555301	0.00159439	0.00570385	0.00124734				29.2	-0.0010506	0.00732916	0.015689	0.0211603	0.021718	0.0197606			29.2	0.00352524	0.0143886	0.0149503	0.022669	0.0198642	0.0198838		29.2	0.00041181
	29.4	0.00214265	0.00231208	0.00298051	0.0072423	0.004727	0.00281527			29.4	-0.0020565	0.00115133	0.00172985	0.00782727	0.00913734	0.0137844		29.4	-8.197e-05	0.00487203	7.097e-05	-0.0019824	0.00884683	0.00457718	0.00142824	0.00601026	0.00102792				29.4	-0.001279	0.00708636	0.0159817	0.020176	0.0227087	0.019861			29.4	0.00342968	0.0150944	0.0140508	0.0231707	0.0207199	0.0198606		29.4	-1.379e-05
	29.6	0.00197181	0.00186622	0.00318118	0.00777804	0.00480857	0.00290342			29.6	-0.0013647	0.00114782	0.00122443	0.00777441	0.00909201	0.0133289		29.6	-0.0004288	0.00465663	-8.071e-05	-0.0022105	0.00939797	0.00375867	0.00251893	0.00640563	0.00066237				29.6	-0.0012616	0.00705753	0.015411	0.0202284	0.0231818	0.0206028			29.6	0.0032856	0.0157167	0.01304	0.0239131	0.021919	0.0200907		29.6	-0.0001338
	29.8	0.00204467	0.00214985	0.00312503	0.00775632	0.00510597	0.00272621			29.8	-0.0011203	0.0014503	0.00174642	0.00714308	0.00909744	0.0135219		29.8	0.00019158	0.00486876	0.00074271	-0.0014981	0.00877352	0.00355488	0.00254706	0.00618831	0.00110827				29.8	-0.001383	0.00756599	0.0150499	0.0200113	0.0227876	0.0205706			29.8	0.00348686	0.016218	0.0120767	0.0241478	0.0221572	0.0203743		29.8	-0.0002618
	30	0.00119012	0.00170227	0.00335035	0.00864185	0.00515473	0.00336435			30	-0.0012163	0.00203609	0.00209827	0.00806277	0.00968148	0.0137019		30	-0.0011041	0.00498879	0.00065306	-0.0011035	0.0080622	0.00339131	0.00280989	0.00663452	0.00189911				30	-0.001675	0.00859224	0.0152772	0.0201709	0.0223545	0.0211753			30	0.00364636	0.0171056	0.0120835	0.0242021	0.0219753	0.0208819		30	-0.0004183
	30.2	0.00091381	0.00213498	0.00330624	0.00880724	0.00505718	0.0032243			30.2	-0.0011334	0.00264659	0.00235195	0.00879316	0.00985592	0.0141654		30.2	-0.0008639	0.0045061	0.00088988	-0.0010385	0.00722518	0.00413397	0.00268591	0.00705399	0.00175537				30.2	-0.0013744	0.00872691	0.0154784	0.0199965	0.0223377	0.0208083			30.2	0.00435899	0.0170555	0.0119594	0.0242616	0.0210904	0.0202606		30.2	0.00020522
	30.4	0.00048865	0.00196987	0.00361981	0.00824652	0.00460101	0.00310884			30.4	-0.0007389	0.00230066	0.00265521	0.00884666	0.0101752	0.0132573		30.4	-0.0012688	0.00408677	0.00101926	-0.0009451	0.00658188	0.00498736	0.00272947	0.00652763	0.00121804				30.4	-0.0023952	0.0077607	0.0158412	0.0196154	0.0216772	0.0212384			30.4	0.00422594	0.0163136	0.0129949	0.0239806	0.020271	0.0198249		30.4	0.00038124
	30.6	0.00047897	0.00240868	0.00380592	0.00829776	0.0049878	0.00346074			30.6	-0.0014118	0.00205462	0.00327218	0.00859789	0.0100841	0.0134576		30.6	-0.0001907	0.00260954	0.00185288	-0.000913	0.00642646	0.00595831	0.00347539	0.00660828	5.933e-05				30.6	-0.0021729	0.00772037	0.0147418	0.0198289	0.0220131	0.0210259			30.6	0.00550926	0.0163489	0.012502	0.02389	0.0202317	0.0198073		30.6	-0.0003439
	30.8	0.00065186	0.00259285	0.00443149	0.00798686	0.00520865	0.00298936			30.8	-0.0015988	0.00248113	0.00327219	0.00817095	0.00969658	0.0134855		30.8	0.00022072	0.00228072	0.00263242	-0.0018855	0.00702322	0.00688857	0.00402204	0.00650303	-0.0009517				30.8	-0.0026376	0.00815345	0.0140427	0.020326	0.0219074	0.0208981			30.8	0.00529724	0.0157377	0.0133512	0.0244466	0.0194825	0.0189773		30.8	0.00047905
	31	0.0003643	0.00195606	0.00468091	0.00736833	0.0048462	0.00329491			31	-0.0016498	0.00210507	0.00379111	0.00812666	0.00893669	0.0133506		31	0.00074803	0.00261814	0.00328597	-0.0018184	0.0053796	0.00792206	0.00321073	0.00656351	-0.001824				31	-0.0020743	0.00887682	0.0137194	0.0203842	0.0217517	0.0200461			31	0.00568387	0.0153533	0.0140281	0.0246616	0.0185525	0.0186498		31	0.00023909
	31.2	3.579e-05	0.00197914	0.00484861	0.00757507	0.00496848	0.00366896			31.2	-0.0012015	0.00208203	0.00321998	0.00836348	0.00925335	0.0131429		31.2	0.00108057	0.00275991	0.00253963	-0.0019177	0.00505248	0.00867335	0.0034087	0.00587342	-0.002083				31.2	-0.0022752	0.00905854	0.0138497	0.0211639	0.0218884	0.0202051			31.2	0.00542067	0.0148788	0.0145454	0.0246635	0.0191095	0.0177099		31.2	0.00018764
	31.4	-0.0004899	0.00198768	0.00579873	0.0077928	0.00426029	0.00449006			31.4	-0.0014824	0.0021166	0.00372885	0.00838435	0.00916694	0.012932		31.4	0.00034538	0.00246805	0.00206788	-0.001411	0.00534936	0.0101426	0.00307985	0.00502442	-0.0029662				31.4	-0.002339	0.00925646	0.0134154	0.0215279	0.0220868	0.0199415			31.4	0.00492831	0.0139561	0.0140564	0.0241523	0.0189968	0.0169981		31.4	-0.0006574
	31.6	-0.0008698	0.00171561	0.00600082	0.00704177	0.0044682	0.00489282			31.6	-0.0015069	0.00178786	0.00395897	0.00878642	0.00958194	0.0126548		31.6	0.0010344	0.00236624	0.00151479	-0.0005271	0.00512014	0.0121854	0.00383028	0.00522165	-0.0027113				31.6	-0.0023379	0.00992255	0.0127734	0.022699	0.0214335	0.0194888			31.6	0.0045174	0.0139295	0.0139309	0.0248671	0.0186593	0.0159248		31.6	-0.0003103
	31.8	-0.0006366	0.00129746	0.00568024	0.00763633	0.00371689	0.00527152			31.8	-0.0014659	0.00179364	0.00351197	0.00878146	0.00885576	0.0123025		31.8	0.00041422	0.00273729	0.00210739	-0.0006822	0.00608249	0.0130018	0.00367161	0.00501708	-0.0030505				31.8	-0.0029844	0.0103373	0.0124788	0.0231259	0.0215664	0.0189061			31.8	0.00414111	0.0130562	0.0140467	0.0244873	0.0181771	0.0155336		31.8	-0.0004628
	32	0.00048822	0.00123901	0.00629732	0.00768407	0.00344747	0.0056326			32	-0.0009262	0.00240973	0.00375046	0.00964177	0.00823667	0.0121435		32	-3.089e-05	0.00307186	0.00205524	-0.0005361	0.00654544	0.0134228	0.00355072	0.00367817	-0.003264				32	-0.0030191	0.0105074	0.0128815	0.0234696	0.0219139	0.0182502			32	0.00387658	0.01265	0.0147665	0.0242582	0.0177512	0.0139611		32	-0.0003899
	32.2	0.00107275	0.00116552	0.0064851	0.0080751	0.00315061	0.00603498			32.2	-0.0009282	0.00233243	0.00293799	0.0105191	0.00808636	0.0122666		32.2	-0.0001412	0.00350074	0.00182791	-0.0013994	0.0073759	0.0128738	0.0032756	0.00424027	-0.0032377				32.2	-0.0030198	0.010537	0.0139766	0.0232693	0.0223598	0.0181202			32.2	0.00383864	0.0118323	0.0153523	0.0239702	0.0176353	0.0146093		32.2	-0.0008912
	32.4	0.00145707	0.00072477	0.00621496	0.00727888	0.00300526	0.0061947			32.4	-0.0002828	0.0024697	0.00255181	0.0105499	0.00783112	0.0119637		32.4	-0.000528	0.00395737	0.00138721	-0.0010158	0.00822522	0.0134041	0.00195519	0.00370255	-0.0032152				32.4	-0.0029719	0.00971159	0.0142263	0.0225841	0.0222284	0.0181787			32.4	0.00349368	0.0110807	0.015395	0.0242691	0.0176689	0.0147753		32.4	-0.0006442
	32.6	0.00108055	0.00141622	0.00551743	0.00674145	0.0040918	0.00561653			32.6	-1.954e-05	0.00241536	0.00192812	0.0100322	0.0081577	0.0121899		32.6	0.00017333	0.00390815	0.00116999	-0.0011579	0.00800775	0.012927	0.00157956	0.00244536	-0.0030442				32.6	-0.0024106	0.00994984	0.0142628	0.02224	0.0222864	0.0187076			32.6	0.00384261	0.0118138	0.0153042	0.0243744	0.0170923	0.0155369		32.6	-0.0012669
	32.8	0.00131438	0.00139946	0.00432519	0.00698978	0.00438079	0.00542993			32.8	5.839e-05	0.00247256	0.00109781	0.0100521	0.0077548	0.0118421		32.8	0.00040876	0.004793	0.00128007	-0.0002362	0.00851344	0.0117684	0.00181507	0.00287532	-0.0023566				32.8	-0.0028261	0.0100635	0.0142612	0.0223685	0.0213937	0.018149			32.8	0.00380582	0.0117804	0.0155333	0.0249557	0.0163025	0.0146692		32.8	-0.0019512
	33	0.00226617	0.00169559	0.00372439	0.00731864	0.00420183	0.00558527			33	0.00043806	0.0025618	0.00122103	0.00992372	0.00793611	0.0113338		33	0.00043206	0.00496371	0.00168652	0.00020417	0.00957676	0.0103855	0.00141431	0.00358834	-0.0009218				33	-0.0026106	0.0102007	0.0142797	0.0231963	0.0208832	0.0188249			33	0.00358152	0.0117609	0.0136993	0.0251896	0.0169612	0.0149256		33	-0.0014382
	33.2	0.00204496	0.00181453	0.00349913	0.00688182	0.00396021	0.00603035			33.2	-0.0003639	0.00245803	0.00146057	0.00925061	0.00807468	0.0113979		33.2	0.00060708	0.0050301	0.00236235	0.00032292	0.00900703	0.00892736	0.00141819	0.00387836	-0.0001071				33.2	-0.0021018	0.0104369	0.014416	0.0236138	0.0212485	0.0200423			33.2	0.0035038	0.0129995	0.0132747	0.0255143	0.018439	0.0152244		33.2	-0.0006115
	33.4	0.00202219	0.00214982	0.00264206	0.0070807	0.00366358	0.00612745			33.4	-0.0007872	0.00267411	0.00094935	0.0092536	0.00808205	0.0111106		33.4	0.00035359	0.00549645	0.00294776	0.00026321	0.00958624	0.00632386	0.00136863	0.00351807	0.00061745				33.4	-0.0014814	0.0107484	0.0152265	0.0238177	0.0216086	0.0206926			33.4	0.00329477	0.0138955	0.0131599	0.0252494	0.0189576	0.0151508		33.4	-0.000838
	33.6	0.00204769	0.00224557	0.00294766	0.0071359	0.00399672	0.00633889			33.6	-0.0007547	0.00282947	0.0003479	0.0089774	0.00881981	0.0111347		33.6	0.00017668	0.00541161	0.00296224	0.0005384	0.00912689	0.00503947	0.00236043	0.00313719	0.00136941				33.6	-0.0013259	0.0103318	0.0156425	0.0245467	0.0212417	0.0210986			33.6	0.00374326	0.0137956	0.0137083	0.0258488	0.019132	0.0157913		33.6	-0.0010498
	33.8	0.00186884	0.00257731	0.00258954	0.00668655	0.00400081	0.00693114			33.8	-0.0013122	0.00349499	0.00068213	0.00872965	0.00918734	0.011642		33.8	0.00095354	0.00582264	0.00252099	0.0003188	0.00838124	0.00477774	0.00214949	0.00290812	0.00254954				33.8	-0.0016964	0.00961604	0.0158357	0.025224	0.0209839	0.0208677			33.8	0.00379585	0.0136063	0.0136991	0.0265185	0.0196951	0.0160771		33.8	-0.000239
	34	0.00080539	0.00212852	0.00208675	0.00751235	0.00438856	0.00634516			34	-0.001715	0.00366573	0.00074905	0.00976189	0.00984928	0.0120669		34	-8.93e-06	0.00614588	0.00194851	0.00042517	0.00823228	0.00469307	0.0028119	0.00298338	0.00238408				34	-0.0018338	0.00846662	0.0155574	0.0247886	0.020817	0.0211612			34	0.00468636	0.0127599	0.0142419	0.0267264	0.0202213	0.0162432		34	0.0001727
	34.2	0.00069786	0.00226661	0.00209372	0.00750393	0.00443875	0.00620984			34.2	-0.0014436	0.00354496	0.00075818	0.0100638	0.00981609	0.0117647		34.2	0.00033856	0.00526203	0.00173842	0.00048801	0.00831328	0.00532356	0.00337799	0.0028445	0.00306949				34.2	-0.0017162	0.00756277	0.0156773	0.0250773	0.0204565	0.0208624			34.2	0.00513286	0.012365	0.0140609	0.0269425	0.019872	0.0159533		34.2	0.00114746
	34.4	-0.0001454	0.00175058	0.00178729	0.00737252	0.00485448	0.00549876			34.4	-0.0018364	0.00290653	0.00152706	0.00973316	0.0100531	0.0116427		34.4	0.00105095	0.00564812	0.00190326	8.136e-05	0.00874172	0.00633625	0.00461542	0.00307785	0.00302759				34.4	-0.0017258	0.00720546	0.0155418	0.0248628	0.0203556	0.0212744			34.4	0.00575654	0.01202	0.0141736	0.0269474	0.0202491	0.0159878		34.4	0.0014326
	34.6	-0.0001509	0.00094939	0.00163591	0.00804353	0.00528369	0.00552891			34.6	-0.0022278	0.0021174	0.00185404	0.00996469	0.0103587	0.0124296		34.6	0.00166215	0.00508785	0.00268601	-3.024e-05	0.00782486	0.00636007	0.00536815	0.00298434	0.00377409				34.6	-0.0012081	0.00696707	0.0150687	0.0250377	0.0218204	0.0211633			34.6	0.00613212	0.0121282	0.0138111	0.0270667	0.021137	0.0164896		34.6	0.00192638
	34.8	-0.0004472	0.00044859	0.00151519	0.00821202	0.00527061	0.00579262			34.8	-0.001773	0.00194105	0.0015477	0.0103292	0.0102773	0.0126528		34.8	0.00119268	0.00569159	0.00259683	-5.5e-06	0.00786253	0.00704997	0.00572097	0.00333297	0.00446807				34.8	-0.001849	0.0074182	0.0155401	0.0249106	0.0224767	0.0211596			34.8	0.00557359	0.012018	0.0144714	0.0264935	0.02109	0.0161987		34.8	0.00291437
	35	-0.0010304	-0.0001306	0.00124548	0.00845235	0.00517391	0.00614295			35	-0.002013	0.00103202	0.00172624	0.0107546	0.0104267	0.0127257		35	0.00055688	0.00580931	0.00161945	0.00041734	0.00693593	0.00736232	0.00555048	0.00363494	0.00510216				35	-0.002167	0.00769156	0.0158843	0.0242431	0.0227218	0.0210629			35	0.00516451	0.0118145	0.0141174	0.0258294	0.0215243	0.0158566		35	0.00306234
	35.2	-0.0011335	0.00012881	0.00150206	0.00901106	0.00544758	0.00636737			35.2	-0.0012321	0.00157563	0.00152686	0.0111912	0.0109648	0.0127377		35.2	0.00095097	0.00506899	0.00203751	0.00030946	0.00704068	0.0081433	0.00580938	0.00282546	0.00592954				35.2	-0.0026957	0.00742159	0.0149819	0.0242752	0.0227302	0.021792			35.2	0.00496047	0.0113577	0.0138712	0.0253691	0.0220998	0.016422		35.2	0.00316568
	35.4	-0.0012311	-0.000713	0.00211191	0.00906669	0.00577248	0.0063131			35.4	-0.0015995	0.00074097	0.00161243	0.0115066	0.0114714	0.0127446		35.4	0.00018337	0.00392097	0.00242713	0.00038633	0.00685637	0.00796956	0.00640731	0.00262802	0.00568409				35.4	-0.0036253	0.00782168	0.0147529	0.0237486	0.0226493	0.0218574			35.4	0.00389762	0.0114568	0.0135286	0.0247718	0.0220476	0.0165789		35.4	0.00241699
	35.6	-0.0012499	-0.0004441	0.00168106	0.00901832	0.00601974	0.00623508			35.6	-0.0008987	0.00072871	0.00184047	0.0121119	0.0111628	0.0130026		35.6	0.00037108	0.00325683	0.00319961	-4.013e-05	0.00719932	0.00851158	0.00662743	0.00248732	0.00540825				35.6	-0.0037377	0.00770683	0.0143664	0.0231198	0.0225021	0.0221223			35.6	0.00413793	0.0113476	0.0134988	0.0249791	0.0220725	0.0170064		35.6	0.00327091
	35.8	-0.0009662	-0.0004497	0.00247298	0.00950282	0.0061369	0.00639631			35.8	-0.0009759	0.00014928	0.00205516	0.012186	0.0109245	0.0140794		35.8	-0.0005576	0.00315143	0.00311498	0.0002499	0.00674138	0.00810749	0.00627682	0.00222839	0.00505766				35.8	-0.0040746	0.00697865	0.0142395	0.0227502	0.0219398	0.0226219			35.8	0.00469218	0.0105688	0.0140344	0.0243212	0.0215152	0.0169524		35.8	0.00243675
	36	-0.0012332	-0.0004061	0.00330074	0.00881003	0.00659829	0.00675375			36	-0.0015311	-3.919e-05	0.00234096	0.012537	0.0102486	0.0139143		36	-0.0001113	0.00194147	0.00341212	0.00141955	0.00640985	0.00834017	0.00561874	0.00261321	0.00498821				36	-0.0040606	0.00659534	0.0146527	0.0223433	0.0216043	0.0230642			36	0.00420392	0.0106609	0.0148049	0.0238219	0.0217998	0.0172677		36	0.00268827
	36.2	-0.001631	4.57e-05	0.00303255	0.00847985	0.00678691	0.00643919			36.2	-0.00208	-0.0004656	0.00177721	0.0120391	0.0107565	0.0141843		36.2	0.00017854	0.00225132	0.00404544	0.00181069	0.00684941	0.00742632	0.00545459	0.00292233	0.00364039				36.2	-0.0043292	0.00605444	0.0151878	0.0212965	0.021758	0.0237159			36.2	0.0040441	0.0102894	0.0150679	0.0235054	0.0221595	0.0188481		36.2	0.00251868
	36.4	-0.0021554	0.00046057	0.0026564	0.00750071	0.00716602	0.00621861			36.4	-0.0023001	-0.0004044	0.00186065	0.0107279	0.011151	0.0137372		36.4	0.00044622	0.00243037	0.00353619	0.0025343	0.00751737	0.00722428	0.0044686	0.00285017	0.00200598				36.4	-0.004581	0.00463474	0.014329	0.0201618	0.0215238	0.0246927			36.4	0.00366932	0.00979889	0.0148268	0.022883	0.0218039	0.0188203		36.4	0.00177974
	36.6	-0.0025425	0.00044115	0.00234734	0.00705072	0.00758002	0.00611359			36.6	-0.0028905	-0.0013839	0.00224031	0.0104451	0.0111312	0.0134286		36.6	0.00031942	0.00144845	0.00378425	0.00253272	0.00779316	0.00584213	0.00441055	0.00328242	0.00137277				36.6	-0.0050041	0.00504714	0.0141326	0.0207281	0.0217339	0.0247246			36.6	0.00376398	0.0105522	0.0139659	0.0225285	0.0211884	0.0195262		36.6	0.0009375
	36.8	-0.0020749	-0.0001912	0.00268508	0.00729061	0.00698696	0.0059696			36.8	-0.002837	-0.001232	0.00236673	0.010189	0.0108463	0.0129753		36.8	-8.818e-05	0.00087193	0.00377322	0.00261873	0.0084381	0.00538538	0.00428191	0.00362211	0.00108915				36.8	-0.0052251	0.00554383	0.014772	0.0204876	0.0222205	0.0243037			36.8	0.00390408	0.0111086	0.0139847	0.0224398	0.0218351	0.0190372		36.8	0.00026824
	37	-0.0015756	0.00067424	0.00337897	0.00677598	0.006345	0.00663695			37	-0.0030998	-0.0013888	0.00364101	0.00956813	0.0105615	0.0132244		37	-0.0005491	0.00059726	0.00433977	0.00263588	0.00878934	0.00567592	0.00299865	0.00417415	0.00085338				37	-0.0045019	0.00637252	0.0154447	0.0212739	0.0229493	0.0246088			37	0.003509	0.0118879	0.0137847	0.0224615	0.0225165	0.019346		37	0.00058049
	37.2	-0.0015394	0.00097835	0.00426286	0.00625751	0.00603757	0.00731481			37.2	-0.0037239	-0.0011979	0.00367978	0.00921753	0.0106923	0.0132308		37.2	-0.0009972	0.00031183	0.0039228	0.0022805	0.00845889	0.00593479	0.0012449	0.0053202	-7.159e-05				37.2	-0.0039689	0.00615381	0.0160579	0.0216923	0.024106	0.0241742			37.2	0.00321477	0.0127562	0.0152855	0.0230165	0.0224447	0.0198237		37.2	0.0010865
	37.4	-0.0003118	0.00078228	0.00438154	0.00588002	0.00532561	0.00726654			37.4	-0.0032781	-0.0010116	0.00381272	0.00868769	0.0108629	0.0124841		37.4	-0.0012707	-0.0002326	0.00327702	0.00154345	0.00877751	0.00494329	0.00138311	0.00426563	0.00011302				37.4	-0.0036569	0.00634008	0.0166039	0.0219541	0.0239919	0.0236769			37.4	0.00340832	0.0128695	0.0154479	0.0227396	0.0217592	0.01983		37.4	0.00068632
	37.6	-0.0001907	0.00086632	0.00510695	0.00631176	0.00550338	0.00739628			37.6	-0.003245	-0.0006165	0.00389994	0.00885746	0.0105682	0.0127171		37.6	-0.0011694	-0.0004051	0.00247667	0.00104135	0.00885515	0.00634317	0.00147405	0.00366235	-0.0004065				37.6	-0.0040887	0.00579423	0.0170127	0.0228125	0.0238218	0.02319			37.6	0.00322744	0.0123222	0.0149964	0.0242242	0.0216825	0.0200815		37.6	0.00124262
	37.8	-0.0006931	0.00145371	0.00482475	0.00650585	0.00530183	0.00793086			37.8	-0.0033989	-0.0001317	0.00435424	0.00928141	0.00945968	0.0126567		37.8	-0.0014857	-0.0009071	0.00115348	0.00072719	0.0096041	0.00641349	0.00213532	0.00355269	-7.613e-05				37.8	-0.0042702	0.00568873	0.0167705	0.0231661	0.024089	0.0228327			37.8	0.00326819	0.0128521	0.0149611	0.0246234	0.0222514	0.019856		37.8	0.00088746
	38	-0.0008207	0.00121127	0.00484581	0.00686139	0.00563379	0.00711143			38	-0.0031977	-8.526e-05	0.00476298	0.00987248	0.009418	0.0123517		38	-0.0020081	-0.0010082	0.00081055	0.00066299	0.00993681	0.0064097	0.00290741	0.00357793	-0.0004497				38	-0.0040278	0.00547486	0.0168649	0.0233371	0.0237565	0.0223301			38	0.00307885	0.0132035	0.0150713	0.0245468	0.0218774	0.0190672		38	0.00123608
	38.2	-0.0005428	0.00133079	0.0047234	0.00675557	0.00516889	0.00679047			38.2	-0.0030482	-5.686e-05	0.00384563	0.00986231	0.00934155	0.0117275		38.2	-0.0026259	-0.0012026	0.0008284	0.00102793	0.00997811	0.00752037	0.00382721	0.0029015	0.00014874				38.2	-0.0041576	0.00592779	0.0172904	0.0236195	0.023001	0.0224699			38.2	0.0027571	0.0137526	0.014936	0.0245463	0.020867	0.0189968		38.2	0.00188954
	38.4	-0.0002303	0.00177967	0.00441165	0.00671302	0.00540502	0.00655474			38.4	-0.0029507	0.00071424	0.00422166	0.0100478	0.0090928	0.0118511		38.4	-0.0025456	-0.0004881	0.00069959	0.00140248	0.00996013	0.00855466	0.00399799	0.00333388	0.00011093				38.4	-0.0035996	0.00569167	0.0173276	0.0229495	0.0236122	0.0219108			38.4	0.00353591	0.0138078	0.0152302	0.0241343	0.0213752	0.0186664		38.4	0.0015113
	38.6	0.00041974	0.00153643	0.00404878	0.00709196	0.00519177	0.00631517			38.6	-0.0029484	0.00057041	0.00373069	0.00993364	0.0085586	0.0122553		38.6	-0.0027269	-0.0001624	4.587e-05	0.00126111	0.00922635	0.00864668	0.00419139	0.00251342	0.00166082				38.6	-0.0038596	0.00508881	0.0175356	0.0229802	0.024621	0.02185			38.6	0.00275999	0.0136559	0.015254	0.0242034	0.0215319	0.0184639		38.6	0.00142776
	38.8	0.00047006	0.00221987	0.00336652	0.00696855	0.00445128	0.00626293			38.8	-0.0029054	0.00107941	0.00305276	0.0102725	0.00815839	0.0123941		38.8	-0.002276	-1.526e-05	-0.001514	0.00199054	0.00875808	0.00936385	0.00352192	0.00196521	0.002351				38.8	-0.003449	0.00561042	0.0178012	0.023352	0.0242284	0.0217968			38.8	0.00236286	0.0139738	0.015763	0.024522	0.0212947	0.0176318		38.8	0.00117121
	39	0.00079029	0.00279431	0.00294162	0.00731116	0.00486999	0.00599244			39	-0.0026234	0.00077952	0.00260878	0.0105614	0.00840969	0.0124776		39	-0.002312	0.00028672	-0.0023054	0.00188357	0.00820476	0.00954626	0.0042507	0.00199483	0.00207621				39	-0.0031902	0.00642612	0.0174725	0.0225396	0.023601	0.0220346			39	0.00197078	0.0142881	0.0153628	0.0236068	0.0212526	0.0175099		39	5.176e-05
	39.2	0.00088808	0.0028777	0.00223304	0.00767051	0.004639	0.00578149			39.2	-0.0023673	0.00081736	0.0018999	0.0110061	0.00916742	0.0122694		39.2	-0.0017592	-0.0003984	-0.0003539	0.00194369	0.00795621	0.0101605	0.00468129	0.00137095	0.00172902				39.2	-0.0025399	0.00657095	0.0169705	0.0215948	0.0234208	0.0219508			39.2	0.00223539	0.0141519	0.015864	0.0232021	0.0208551	0.0182815		39.2	-5.611e-05
	39.4	0.00015784	0.00309966	0.00228483	0.0077427	0.00475384	0.00570068			39.4	-0.0026613	0.00041869	0.00141036	0.0114104	0.00947465	0.0120655		39.4	-0.0019358	-0.0002179	5.758e-05	0.00155732	0.00795455	0.00987489	0.00591894	0.00176223	0.00150613				39.4	-0.0025083	0.00694757	0.0172297	0.0201124	0.0235178	0.0222208			39.4	0.00206512	0.013902	0.0156051	0.0227927	0.0212754	0.0185071		39.4	-0.0011298
	39.6	-0.0002552	0.00364702	0.00143844	0.00763678	0.00410561	0.00597905			39.6	-0.0025376	0.00126257	0.00097416	0.011629	0.00925034	0.0116004		39.6	-0.0012647	0.00061353	0.00056024	0.00136328	0.00830744	0.00974924	0.00701774	0.00216083	0.00206052				39.6	-0.0021307	0.00711556	0.0168919	0.0196634	0.0225519	0.0229824			39.6	0.0030998	0.0136763	0.0157509	0.0230335	0.0211857	0.0188803		39.6	-0.0005063
	39.8	-0.0003944	0.00369007	0.00162631	0.00702068	0.0046337	0.00608433			39.8	-0.0032174	0.00094363	0.00078747	0.0117556	0.0098065	0.0114657		39.8	-0.0011022	0.00146598	6.225e-05	0.00130083	0.0083947	0.00971406	0.00773356	0.00311005	0.00250689				39.8	-0.0015715	0.00739106	0.0170537	0.0201961	0.0225853	0.0230415			39.8	0.00361445	0.0138347	0.0162561	0.0230555	0.0214076	0.0187254		39.8	-0.0010744
	40	-0.0008569	0.00335473	0.00107872	0.00682386	0.00447111	0.00575624			40	-0.0035016	0.00109412	0.00040752	0.01178	0.00931204	0.0109946		40	-0.0011358	0.00182265	0.00023407	0.00122565	0.00820442	0.00889447	0.00774245	0.00330527	0.00211939				40	-0.0013841	0.00753261	0.01735	0.0201823	0.0222569	0.0230199			40	0.0034211	0.0141119	0.0168733	0.0225341	0.0213749	0.0192683		40	-0.0007521
	40.2	-0.0004045	0.00370051	0.00084521	0.00637324	0.00408955	0.00559328			40.2	-0.0029753	0.00113387	0.0002241	0.0109325	0.010175	0.0104741		40.2	-0.0013153	0.00277516	0.00014428	0.00038582	0.009075	0.00806266	0.00735197	0.00392363	0.00134832				40.2	-0.0009041	0.00822553	0.0179684	0.0197852	0.0225843	0.0232384			40.2	0.00443025	0.0138496	0.0169701	0.0223904	0.0218364	0.0194463		40.2	-0.000667
	40.4	-0.0008222	0.003421	0.00093102	0.00599094	0.00409084	0.00590135			40.4	-0.0031514	0.001215	0.00061896	0.0100457	0.0103774	0.00965033		40.4	-0.0009555	0.00296172	0.00023576	0.00027386	0.00904923	0.00819503	0.00662105	0.00476621	0.00134628				40.4	-0.0005262	0.00813804	0.0170485	0.0200168	0.0225608	0.0228558			40.4	0.00485933	0.0137602	0.0163916	0.0225734	0.0215413	0.0188302		40.4	-0.0013827
	40.6	-0.0009564	0.00301501	0.00137449	0.0058236	0.00440421	0.00608608			40.6	-0.0027761	0.00093593	0.00110582	0.00982178	0.0104149	0.00972793		40.6	-0.0004434	0.0021851	0.00075112	0.00014249	0.00876623	0.00825522	0.00660439	0.00510817	0.00133188				40.6	-0.0005878	0.00936989	0.0175158	0.0203774	0.0223482	0.0218199			40.6	0.00503309	0.0144079	0.0161268	0.0230243	0.0212333	0.0191527		40.6	-0.0013577
	40.8	-0.0003286	0.00297465	0.00239475	0.00605781	0.00447363	0.00633806			40.8	-0.0018157	0.00127766	0.00134877	0.00921525	0.0105703	0.00998325		40.8	0.00050314	0.00234426	0.00050805	-6.021e-05	0.00897378	0.00806471	0.0045506	0.00575828	0.00110762				40.8	-0.0003955	0.0108645	0.017528	0.0214294	0.0225262	0.0212974			40.8	0.00473571	0.0149698	0.016168	0.0234643	0.0213486	0.0192808		40.8	-0.0017586
	41	0.00018388	0.00353691	0.00325299	0.006274	0.00461582	0.00711546			41	-0.0015151	0.00172202	0.00186593	0.00933291	0.0100319	0.0102019		41	0.00083799	0.00291679	0.00072986	0.00045288	0.00853835	0.00791076	0.00288768	0.00686788	0.00128606				41	-0.0009764	0.0111945	0.0173752	0.0226255	0.0222747	0.0206376			41	0.00432569	0.0150373	0.0161873	0.0241431	0.0211057	0.0191099		41	-0.0006891
	41.2	0.000779	0.00331338	0.00311212	0.00651827	0.00486998	0.00758157			41.2	-0.000817	0.00166061	0.00109299	0.0100007	0.0101826	0.010224		41.2	-0.0001642	0.00303433	0.00052881	0.00018095	0.00829237	0.00688443	0.0026646	0.00658418	0.00061308				41.2	-0.00101	0.0106297	0.0168787	0.0233316	0.0222906	0.0201226			41.2	0.00477998	0.0148117	0.0157076	0.0244213	0.0208754	0.0195737		41.2	0.0004745
	41.4	0.00088487	0.00308072	0.00333549	0.00637823	0.00532484	0.00749342			41.4	-0.0005156	0.00156652	0.00164054	0.0102859	0.00970429	0.0102223		41.4	0.00012402	0.00245048	0.00130201	0.00052548	0.00829668	0.00560136	0.00302952	0.00589531	0.00116281				41.4	-0.0010631	0.0108265	0.0165392	0.0241955	0.0213597	0.0204013			41.4	0.00528376	0.0146277	0.0151029	0.0246754	0.0209866	0.0195813		41.4	0.000429
	41.6	0.00043732	0.00311453	0.00349562	0.0069536	0.00587326	0.00773725			41.6	-0.0002477	0.00178466	0.00166058	0.0105421	0.00885008	0.0108412		41.6	7.939e-05	0.00227578	0.00118401	0.00075376	0.00796312	0.00538527	0.00350837	0.00619391	0.00121316				41.6	-0.0020173	0.0112617	0.0161197	0.0254339	0.0219871	0.0205879			41.6	0.00465133	0.0146935	0.0143584	0.0255723	0.0217691	0.01962		41.6	0.00094723
	41.8	0.00061357	0.00361991	0.00320321	0.00676636	0.00609203	0.0080315			41.8	-0.0001127	0.00185996	0.00151213	0.010441	0.00883959	0.0105556		41.8	-0.0003623	0.00219099	0.00111695	0.00166766	0.00733976	0.00444483	0.00324668	0.00663338	0.00096757				41.8	-0.0022515	0.0110957	0.0157749	0.0256991	0.0223366	0.0208571			41.8	0.00545479	0.0146722	0.015061	0.025144	0.0223101	0.0199616		41.8	5.928e-05
	42	0.00111639	0.00337059	0.00422431	0.00690688	0.00659528	0.00791901			42	0.00056155	0.00104699	0.00171927	0.0105939	0.00906826	0.0107864		42	-0.0007913	0.00278626	0.00180611	0.00199611	0.00697337	0.0044874	0.00345478	0.00692775	0.00050501				42	-0.0027636	0.0109079	0.0150407	0.0259451	0.0222913	0.0205886			42	0.00540805	0.0144424	0.01515	0.0244542	0.022302	0.0192403		42	0.00126089
	42.2	0.00138415	0.00323123	0.00452879	0.00725276	0.00611123	0.0081714			42.2	0.0001184	0.0012806	0.00082917	0.0101142	0.00862504	0.0102436		42.2	-0.001276	0.00311601	0.00230781	0.00284496	0.00685164	0.00526023	0.00301949	0.00706187	0.00068087				42.2	-0.002903	0.0104833	0.0146158	0.0258904	0.0224012	0.020956			42.2	0.00520274	0.0138965	0.0151074	0.0239454	0.0226143	0.0197084		42.2	0.00115778
	42.4	0.00168065	0.00402939	0.00438718	0.00716328	0.00621515	0.00795494			42.4	-0.0002121	0.00195656	0.00151821	0.00994177	0.00805439	0.0108425		42.4	-0.0007004	0.00227289	0.00207206	0.00245939	0.00613491	0.00523757	0.00248679	0.00806131	0.0009963				42.4	-0.0032372	0.00904307	0.0139585	0.0259936	0.0235685	0.0210057			42.4	0.004807	0.0138723	0.0152339	0.0238735	0.0228234	0.0192278		42.4	0.00150456
	42.6	0.00153343	0.00409636	0.00490872	0.00763081	0.00613017	0.00736129			42.6	-0.0003096	0.00213121	0.00219803	0.00984948	0.0073785	0.0113415		42.6	-0.0007004	0.00186154	0.00215492	0.00207878	0.00608617	0.00567508	0.00281372	0.00755964	0.00200072				42.6	-0.0038372	0.00911203	0.0138113	0.0260083	0.0238086	0.021921			42.6	0.00338916	0.0142472	0.0154454	0.0245397	0.0227175	0.0193582		42.6	0.00149107
	42.8	0.00206055	0.00437972	0.00482355	0.00801319	0.00602236	0.00743809			42.8	-0.0004731	0.00199495	0.00211167	0.00989928	0.00755332	0.0118506		42.8	-0.001123	0.00094373	0.00231695	0.00297386	0.00622746	0.00599489	0.00211733	0.00778884	0.00226435				42.8	-0.0039131	0.00920554	0.013463	0.0266777	0.0240608	0.0217578			42.8	0.00321994	0.0144449	0.0155205	0.0248242	0.0231662	0.0185147		42.8	0.00105778
	43	0.00188153	0.00407594	0.0052798	0.00892254	0.00630427	0.00777188			43	-0.0002459	0.00123464	0.00268427	0.0102676	0.00833472	0.0121927		43	-0.0013365	0.00095106	0.00354543	0.00230724	0.00651533	0.00560603	0.003149	0.00816393	0.0020252				43	-0.0043596	0.00902972	0.0133793	0.0255757	0.0246292	0.0223117			43	0.00281732	0.0140459	0.0144851	0.0236806	0.0238245	0.0190709		43	0.00115819
	43.2	0.00154371	0.00369023	0.00460236	0.00905849	0.00588402	0.00743407			43.2	-0.0005701	0.00105292	0.00272125	0.0105998	0.00859265	0.0122886		43.2	-0.0008736	0.0006665	0.00340223	0.00256597	0.00661487	0.0063619	0.0036654	0.00758503	0.00252169				43.2	-0.0045183	0.00875528	0.0131493	0.0240954	0.0247977	0.0225539			43.2	0.002659	0.014127	0.014474	0.0232834	0.023883	0.0196804		43.2	0.00145701
	43.4	0.00136554	0.00371905	0.00443677	0.00905378	0.00597123	0.00756584			43.4	-0.0009543	0.00143573	0.00273461	0.0107694	0.00827892	0.0123107		43.4	-0.0008003	0.00149481	0.00228482	0.00260888	0.00708294	0.00570798	0.00405848	0.00818618	0.00316702				43.4	-0.0055073	0.00899534	0.0127677	0.0242714	0.0249666	0.0228521			43.4	0.0020658	0.0136726	0.0137898	0.0240205	0.0246947	0.0198102		43.4	0.00134851
	43.6	0.00150093	0.00311924	0.00314534	0.00841176	0.00596227	0.00723775			43.6	-0.0012927	0.00174154	0.00229194	0.0106456	0.00849915	0.0117896		43.6	-0.0001978	0.00171008	0.00178332	0.00194727	0.00727877	0.00555258	0.00339103	0.00801291	0.00407489				43.6	-0.0055564	0.00884897	0.0128577	0.0246181	0.0247685	0.0234601			43.6	0.00273353	0.0140222	0.0146187	0.0250491	0.0245158	0.0198011		43.6	0.00134691
	43.8	0.00164251	0.00279839	0.00350912	0.00877346	0.00623781	0.00621168			43.8	-0.0014755	0.00172109	0.00270791	0.0110488	0.00868372	0.0117414		43.8	2.846e-05	0.00154214	0.00038336	0.00132582	0.00750976	0.00588527	0.00328072	0.00791743	0.00370762				43.8	-0.0051049	0.00827219	0.0129219	0.0250703	0.0257711	0.0236219			43.8	0.00311106	0.0143963	0.0147447	0.0259922	0.0254377	0.0193155		43.8	0.00165468
	44	0.00102768	0.00225387	0.00350221	0.00883128	0.00568291	0.00576454			44	-0.0012975	0.00174881	0.00322504	0.0103073	0.00865525	0.011809		44	0.0002717	0.00106219	-1.772e-05	0.00082812	0.00707649	0.00534334	0.00267778	0.00726559	0.00322842				44	-0.0043885	0.00852472	0.013649	0.0249764	0.0252819	0.0239681			44	0.00298114	0.0141315	0.0153013	0.0262737	0.02516	0.0191959		44	0.00159973
	44.2	0.0013507	0.00254922	0.00427546	0.00839482	0.00551858	0.00533451			44.2	-0.0011895	0.00190103	0.00398903	0.00969241	0.00926486	0.0112537		44.2	0.00033216	0.00129663	-8.702e-05	0.00108489	0.00724834	0.00616669	0.00194384	0.0069053	0.00309478				44.2	-0.0036273	0.00871725	0.0145542	0.0246261	0.0251197	0.0242124			44.2	0.00354986	0.0147254	0.0157042	0.0270275	0.0245549	0.0190675		44.2	0.00137655
	44.4	0.00151817	0.00257696	0.00495043	0.00839139	0.00564542	0.00418871			44.4	-0.0011458	0.00258337	0.0039873	0.00939351	0.00917081	0.0111872		44.4	0.00121162	0.00154509	-0.0001935	0.0006043	0.00805558	0.00555568	0.00179218	0.00605659	0.00244781				44.4	-0.0033908	0.00794669	0.0150004	0.0256288	0.024516	0.0240325			44.4	0.00341648	0.0144906	0.0158589	0.0275829	0.024135	0.0191061		44.4	0.00134631
	44.6	0.00119939	0.00182204	0.00520337	0.00839873	0.00582027	0.00396267			44.6	-0.0010967	0.00210234	0.00430557	0.00916988	0.00909824	0.0114394		44.6	0.00145531	0.00172868	-0.0002208	0.00080036	0.00924796	0.00452851	0.00117049	0.00554754	0.00174291				44.6	-0.0039475	0.00803475	0.016221	0.0254945	0.0238966	0.0236414			44.6	0.00286653	0.014855	0.0163323	0.0278937	0.0242724	0.0195195		44.6	0.00159119
	44.8	0.00126943	0.00151128	0.00565149	0.00877638	0.00559356	0.00400232			44.8	-0.0005941	0.00198112	0.00420823	0.00993808	0.00914816	0.0120387		44.8	0.00175906	0.00142199	-0.0008468	0.00129952	0.0103937	0.00457169	0.00025675	0.00566342	0.00126291				44.8	-0.0043918	0.00798751	0.0167683	0.0261544	0.0233605	0.0239427			44.8	0.00232003	0.0148285	0.0174657	0.0288461	0.0239642	0.0203163		44.8	0.00125463
	45	0.00164542	0.00129504	0.0053696	0.00852089	0.00519204	0.00450756			45	-0.0003862	0.00214195	0.00400647	0.00999631	0.00910433	0.0118596		45	0.00196572	0.00170381	-0.0004764	0.00123479	0.0104588	0.00567743	0.00122263	0.00441028	0.0020192				45	-0.0044348	0.00770562	0.0165778	0.0265238	0.0223669	0.0241535			45	0.00289886	0.0147993	0.0175958	0.0293252	0.0237757	0.0202466		45	0.00220342
	45.2	0.00196229	0.00116766	0.00420575	0.00803784	0.00487254	0.00504026			45.2	-0.0002187	0.00213336	0.00295054	0.0105036	0.00848002	0.0122616		45.2	0.00131637	0.0012424	-0.0001084	0.00127243	0.0109546	0.00519518	0.0015205	0.00361647	0.0012106				45.2	-0.0035149	0.00664421	0.0169705	0.0269348	0.0216673	0.0240553			45.2	0.00434394	0.0141413	0.0178836	0.0298276	0.0234189	0.0212926		45.2	0.00324252
	45.4	0.00187532	0.00084745	0.00455475	0.00789203	0.00574018	0.00532977			45.4	-0.0002059	0.00224222	0.00298805	0.0105489	0.00840314	0.0125932		45.4	0.0021145	0.00126443	0.00069679	0.00175798	0.010925	0.00566592	0.00137045	0.00368749	0.00110354				45.4	-0.0031653	0.00696453	0.0172502	0.0271385	0.0211229	0.0243897			45.4	0.00495521	0.014011	0.0183923	0.0304159	0.0232519	0.0213873		45.4	0.00293735
	45.6	0.00203267	0.00070106	0.00448074	0.00748211	0.00531584	0.00569944			45.6	-0.0002378	0.00211486	0.00317664	0.0102579	0.00817226	0.0126076		45.6	0.00200319	0.00134889	0.00044391	0.00079153	0.0108856	0.00579298	0.00204863	0.00371063	0.00076167				45.6	-0.0032314	0.00756156	0.0173111	0.0272008	0.0215206	0.0235639			45.6	0.00492257	0.0145962	0.0187009	0.0307992	0.0231849	0.0216153		45.6	0.00265651
	45.8	0.00233669	0.00031154	0.00438716	0.00697025	0.00491546	0.00592278			45.8	-0.0004177	0.00209233	0.0030918	0.0103807	0.00836273	0.0121677		45.8	0.00134283	0.00146081	0.00127057	0.00012695	0.0103739	0.00637824	0.00208988	0.004035	-0.0002694				45.8	-0.0029308	0.00755974	0.0176503	0.0263103	0.0212204	0.0231235			45.8	0.00561221	0.0143175	0.0191639	0.0304532	0.0231089	0.0221103		45.8	0.00207385
	46	0.00227826	0.00019398	0.00470218	0.00682412	0.00492008	0.00658394			46	-0.0003272	0.0022903	0.00284198	0.0109588	0.00761204	0.0125734		46	0.00141896	0.00232104	0.00179162	-0.0011157	0.0102471	0.00660543	0.00299521	0.00471866	4.18e-05				46	-0.0032737	0.00763963	0.017626	0.0259755	0.0216693	0.0220465			46	0.00526738	0.0143065	0.019489	0.0297607	0.0227808	0.0214018		46	0.00341053
	46.2	0.00167685	0.00025528	0.00401266	0.0067538	0.0042873	0.00671434			46.2	-0.0006471	0.00381226	0.00242078	0.0104487	0.0074602	0.0122824		46.2	0.00090555	0.00180297	0.00170159	-0.0014727	0.00977652	0.00698422	0.00352035	0.00495217	0.00017482				46.2	-0.0034017	0.00715929	0.01726	0.0259809	0.021836	0.0215653			46.2	0.00486107	0.0144373	0.0189667	0.0295488	0.022396	0.0215699		46.2	0.00310899
	46.4	0.00156073	0.00077317	0.00375938	0.00615258	0.00479422	0.00679701			46.4	-0.0007144	0.00412088	0.00271179	0.0098061	0.00797608	0.0128845		46.4	0.00082619	0.00103026	0.00162648	-0.0016347	0.00942469	0.00748771	0.00402276	0.00515052	2.362e-05				46.4	-0.0035454	0.00733235	0.0172226	0.0254804	0.022228	0.0214096			46.4	0.00450235	0.0151269	0.0198911	0.0291222	0.0224341	0.0217019		46.4	0.00303257
	46.6	0.00145093	0.00066982	0.00437066	0.00562039	0.00537533	0.00742801			46.6	-0.0002247	0.00454243	0.00324482	0.00933152	0.00808946	0.013573		46.6	0.00011437	0.00066736	0.00220315	-0.0011808	0.00935349	0.00769409	0.00465715	0.00540171	0.00088241				46.6	-0.003397	0.00841117	0.0169354	0.0250445	0.0220343	0.0208236			46.6	0.00449051	0.0155212	0.0196015	0.02878	0.0230444	0.0214367		46.6	0.0022294
	46.8	0.00149304	0.00064027	0.00384056	0.00565305	0.00581782	0.00790943			46.8	-0.0009249	0.00406199	0.00366606	0.00900985	0.00822012	0.0136235		46.8	0.0005989	0.00061818	0.00187377	-0.0006868	0.00888612	0.00745976	0.00429447	0.0050219	0.00061862				46.8	-0.0033779	0.00848481	0.0162089	0.0251453	0.0224839	0.0201346			46.8	0.00477394	0.0154649	0.0187945	0.0277518	0.0231019	0.0206158		46.8	0.00238227
	47	0.00107252	0.00060072	0.00350634	0.00589761	0.00583497	0.00784615			47	-2.633e-05	0.00361116	0.00436	0.00870559	0.00839385	0.0134555		47	0.0010786	0.00081184	0.00226897	-0.0007799	0.00763448	0.00794084	0.00480868	0.00491292	0.00027937				47	-0.0028217	0.00862027	0.0156181	0.0242725	0.0223156	0.0202381			47	0.00440763	0.0153126	0.0175411	0.026773	0.02353	0.0210248		47	0.00326221
	47.2	0.00099783	0.00081523	0.00208902	0.00614359	0.00666003	0.00695407			47.2	-0.0008468	0.00310706	0.00325531	0.00873636	0.00873395	0.0133453		47.2	0.00074167	0.0005376	0.00238906	-0.0003391	0.00690933	0.0083818	0.00576707	0.00493221	0.00100626				47.2	-0.0033621	0.00928403	0.0149259	0.0236552	0.0222902	0.020294			47.2	0.00364387	0.0156647	0.0172976	0.0265814	0.0231076	0.0218575		47.2	0.00291878
	47.4	0.00075211	0.000882	0.0012065	0.00630621	0.00687314	0.00684811			47.4	-0.00097	0.00310189	0.00273494	0.00914076	0.00946472	0.0135264		47.4	0.00069838	0.00090622	0.00276278	-0.0003321	0.00644608	0.00787093	0.00593418	0.00532348	0.00116593				47.4	-0.0034947	0.00931786	0.0148284	0.0232233	0.0229562	0.0206627			47.4	0.0032492	0.0152149	0.0170667	0.0259832	0.0229725	0.0212368		47.4	0.00239078
	47.6	0.00042617	0.00088037	0.00077221	0.00623076	0.00751695	0.00626741			47.6	-0.0013294	0.00279262	0.00283763	0.00893746	0.00966772	0.0142736		47.6	0.00074754	0.00072817	0.0032088	-0.0005227	0.00614262	0.00869952	0.00550035	0.00500479	0.00036408				47.6	-0.0032261	0.00930904	0.0140314	0.0229936	0.02345	0.0212458			47.6	0.00368914	0.015607	0.0165055	0.0259131	0.0237602	0.0208574		47.6	0.0024827
	47.8	0.00055795	0.00095229	0.00116213	0.00690517	0.00802223	0.00558076			47.8	-0.0010956	0.00238875	0.00326816	0.00952294	0.00943518	0.0141881		47.8	0.00019341	0.0011183	0.00266927	-0.0002499	0.00611492	0.00823529	0.00619998	0.00478349	0.00026609				47.8	-0.00334	0.00965187	0.0136573	0.0226637	0.0235696	0.0214334			47.8	0.00349559	0.0155453	0.0153827	0.0254276	0.024127	0.0205564		47.8	0.00367819
	48	0.00068732	0.00127389	0.00141117	0.00699493	0.00819908	0.00533121			48	-0.0002802	0.00238635	0.00367648	0.00904161	0.00940252	0.0143908		48	-0.0004556	0.00107273	0.00251897	0.00021496	0.00571402	0.00807322	0.00634329	0.005248	0.00031687				48	-0.0038794	0.0107738	0.0145941	0.0218597	0.023256	0.0222195			48	0.00267039	0.0155266	0.0157	0.0241972	0.0233889	0.0208746		48	0.00351975
	48.2	0.00124107	0.00165468	0.00196318	0.00806599	0.00825936	0.00486384			48.2	-0.0002466	0.00186136	0.00436273	0.00961343	0.00972919	0.0140593		48.2	-0.000921	0.00220549	0.00197781	0.00038965	0.0064354	0.0082513	0.00672383	0.00512927	0.00039987				48.2	-0.0041496	0.0102293	0.0154126	0.0217594	0.0227054	0.0229586			48.2	0.00331265	0.0161471	0.015835	0.0239185	0.0226106	0.0207216		48.2	0.00358501
	48.4	0.00127269	0.00185793	0.00205781	0.00891431	0.00818563	0.00428557			48.4	-0.0001811	0.0018687	0.00405334	0.010328	0.00959116	0.0136825		48.4	-0.0009932	0.0026257	0.00078266	-0.0004439	0.0075249	0.00723103	0.007013	0.00478363	0.00012461				48.4	-0.0044759	0.00935927	0.0159649	0.0225037	0.0229801	0.023647			48.4	0.0037705	0.0155971	0.0161228	0.0238802	0.0234932	0.0206512		48.4	0.00392238
	48.6	0.00134259	0.00162394	0.00178366	0.00976096	0.0083341	0.00389871			48.6	0.00031498	0.0013411	0.00404188	0.0108224	0.0103406	0.0134961		48.6	-0.0010608	0.00294342	0.00048132	0.0007523	0.00735973	0.00765018	0.00662364	0.00509786	0.00074978				48.6	-0.0044829	0.00931536	0.0161722	0.0219833	0.0229368	0.0240704			48.6	0.00334361	0.016115	0.0164823	0.0238931	0.0238514	0.0202588		48.6	0.00370659
	48.8	0.00099055	0.00219266	0.00190686	0.00990116	0.00788029	0.00420931			48.8	0.00084789	0.00103733	0.00416453	0.0113983	0.0107071	0.0135374		48.8	-0.0001948	0.00217856	0.00027219	0.00121361	0.00765042	0.00887306	0.00564634	0.00525	0.00174064				48.8	-0.0042782	0.00890309	0.0159613	0.0220569	0.0230222	0.0247932			48.8	0.00306022	0.0153223	0.0165667	0.0242523	0.023345	0.0204178		48.8	0.00391247
	49	0.0017637	0.00250943	0.00170716	0.010056	0.00785102	0.00452194			49	0.00152973	0.00096571	0.00399257	0.0113265	0.0101554	0.0132393		49	-2.306e-05	0.0023579	0.00042749	0.00057763	0.00873564	0.00857231	0.00489403	0.00428268	0.0020975				49	-0.0042312	0.00828904	0.0159438	0.0228657	0.023221	0.0252845			49	0.00395882	0.0152429	0.0163958	0.0244278	0.0235871	0.0201044		49	0.00428997
	49.2	0.00203656	0.00256153	0.00188274	0.0104271	0.00743637	0.00448267			49.2	0.00206066	0.00110476	0.0035514	0.0123229	0.00972164	0.0127602		49.2	-0.000269	0.00183378	0.00012251	0.00055542	0.00976341	0.00770934	0.00354839	0.00403179	0.00067066				49.2	-0.0040608	0.00760407	0.0166432	0.02278	0.0229962	0.0254128			49.2	0.00408732	0.0144949	0.0166203	0.024872	0.023649	0.0200557		49.2	0.00443405
	49.4	0.00171983	0.00283414	0.0025763	0.00988848	0.00737294	0.00451728			49.4	0.00227257	0.00145426	0.00391879	0.0122143	0.00973753	0.0121238		49.4	-0.000758	0.00235807	0.00086042	0.00060369	0.010339	0.00684914	0.00308972	0.00373952	-0.000376				49.4	-0.0034628	0.00787963	0.0164646	0.0229335	0.023149	0.0253961			49.4	0.00418615	0.0149403	0.0168873	0.0252285	0.0236338	0.0195283		49.4	0.00314922
	49.6	0.00154822	0.00270392	0.00286291	0.00965654	0.00652914	0.00500797			49.6	0.00230338	0.00183011	0.00446247	0.0121412	0.00881718	0.0118865		49.6	-0.0014199	0.00239355	0.0016121	-0.0005209	0.0107965	0.00645966	0.00227058	0.00352426	-0.0010822				49.6	-0.0030395	0.00771984	0.0160087	0.0227902	0.0231878	0.0248325			49.6	0.00424907	0.0153357	0.0168034	0.0255143	0.0237702	0.0195143		49.6	0.00260895
	49.8	0.00103645	0.00218322	0.00322752	0.00949933	0.00644988	0.00525975			49.8	0.00237597	0.00192263	0.0047175	0.0115548	0.00875791	0.0117348		49.8	-0.0016304	0.00336801	0.00222384	-0.0003306	0.0106329	0.00626259	0.00182418	0.00346508	-0.0020712				49.8	-0.0028235	0.0073429	0.0156058	0.0226128	0.0237176	0.0247606			49.8	0.00499137	0.014657	0.0169853	0.0254034	0.0241484	0.0204152		49.8	0.00241501
	50	0.00079503	0.00238776	0.00302812	0.010042	0.00668198	0.00550884			50	0.00266439	0.00199046	0.00451347	0.0117671	0.00810736	0.0124155		50	-0.0006615	0.00309546	0.00121991	-0.0002988	0.010762	0.00705116	0.00136524	0.0028796	-0.002011				50	-0.0024272	0.00658146	0.015205	0.0226828	0.0239396	0.0242109			50	0.00536836	0.0146042	0.0174129	0.0253395	0.0241849	0.0204562		50	0.0024473
	50.2	0.00040034	0.0027998	0.00330836	0.0101883	0.0064464	0.00602331			50.2	0.00259258	0.00273494	0.00473962	0.0109948	0.00852118	0.0119701		50.2	-0.0009907	0.00270946	0.00128165	-4.372e-05	0.0105185	0.00742376	0.00117216	0.00274012	-0.0029586				50.2	-0.0010627	0.00638635	0.0145121	0.0229236	0.0235447	0.0237342			50.2	0.00624757	0.0146583	0.0174235	0.0248737	0.0242071	0.0200198		50.2	0.0011341
	50.4	0.00017258	0.00291045	0.00428934	0.0100064	0.00679983	0.00629091			50.4	0.00205479	0.00289173	0.00512764	0.010472	0.0085505	0.0118639		50.4	-4.14e-05	0.00198014	0.00192205	0.00014995	0.00968114	0.00784959	0.00045922	0.00275064	-0.0034093				50.4	8.159e-05	0.006843	0.0145879	0.0226472	0.0237733	0.0234015			50.4	0.00649463	0.0144361	0.0180506	0.0246965	0.0241932	0.0202419		50.4	0.00075777
	50.6	0.00039295	0.00306328	0.00516413	0.00954842	0.00615886	0.00639908			50.6	0.00218957	0.00257856	0.00583563	0.00997928	0.00819332	0.0115737		50.6	7.768e-05	0.00186003	0.00174086	0.0005869	0.00891686	0.00786574	5.128e-05	0.00208879	-0.0038062				50.6	0.00019735	0.00699265	0.0143434	0.0230407	0.023679	0.0228081			50.6	0.00693458	0.0144739	0.0174188	0.025163	0.023759	0.0195377		50.6	0.00088418
	50.8	0.00046967	0.00352471	0.00577441	0.0096532	0.00551612	0.00636534			50.8	0.00190984	0.00271095	0.00613549	0.00992453	0.0082325	0.0111158		50.8	-0.0001366	0.00110656	0.00166837	-0.0003783	0.0081327	0.00808345	0.00076206	0.00164496	-0.0046905				50.8	0.00119173	0.00660221	0.0137985	0.0230319	0.0230773	0.0224629			50.8	0.00743819	0.0136078	0.0165513	0.0250909	0.0222012	0.0199817		50.8	0.00166457
	51	0.00111768	0.00349774	0.00588093	0.0100653	0.00521926	0.00624133			51	0.0028611	0.00259822	0.00557356	0.00981074	0.00847857	0.0112598		51	-0.0002812	0.00097674	0.0018196	6.596e-05	0.00674592	0.00817654	0.00156586	0.00209666	-0.0041472				51	0.00214994	0.00631777	0.0137511	0.022383	0.0229286	0.0223773			51	0.00761042	0.0134467	0.0167027	0.0259146	0.0220189	0.0205306		51	0.00197625
	51.2	0.00126899	0.00308887	0.0053441	0.0100544	0.00556472	0.00637742			51.2	0.00201684	0.0026392	0.00413541	0.00952206	0.00893266	0.0111994		51.2	-0.0010065	8.333e-05	0.00199615	0.00046742	0.00626316	0.00796447	0.0022133	0.00186622	-0.0034141				51.2	0.00173088	0.00646119	0.0139309	0.0224233	0.0232577	0.0226254			51.2	0.00803669	0.0133858	0.0171073	0.0256772	0.0214703	0.0211362		51.2	0.00214546
	51.4	0.00161069	0.00300329	0.00543816	0.00946019	0.00534869	0.00698195			51.4	0.00136471	0.00257127	0.00390335	0.00951241	0.00943805	0.0123132		51.4	-0.0006483	0.00130691	0.00147168	0.00028168	0.00549209	0.00758415	0.00196759	0.00216192	-0.0031791				51.4	0.0018469	0.00679451	0.0138429	0.0221034	0.0229618	0.0235243			51.4	0.00805061	0.0131101	0.0171816	0.0251121	0.0207787	0.0209113		51.4	0.00239097
	51.6	0.00146956	0.00219312	0.00509322	0.00909697	0.00585087	0.00666225			51.6	0.00078302	0.00162249	0.00347119	0.0085432	0.00900593	0.0128257		51.6	-0.0012402	0.00090842	0.00205509	0.0005958	0.00566729	0.00692376	0.00221011	0.00210141	-0.0028159				51.6	0.00129833	0.00746724	0.0131166	0.0226479	0.0228391	0.023932			51.6	0.00848235	0.0132564	0.0165472	0.0253833	0.0214757	0.0214413		51.6	0.00342679
	51.8	0.0017797	0.0019558	0.00532575	0.00918833	0.00654806	0.00740729			51.8	0.00094209	0.00104393	0.00365638	0.00869733	0.00947122	0.0127689		51.8	-0.0006667	0.00088673	0.0011298	0.00044319	0.00421582	0.0066461	0.00373982	0.00312758	-0.0014078				51.8	0.00066503	0.0074507	0.0131391	0.0222367	0.0227094	0.0241894			51.8	0.00848019	0.0133559	0.0163446	0.024822	0.0209689	0.0215067		51.8	0.00424375
	52	0.00154224	0.0020279	0.00547998	0.00921686	0.00560433	0.0076412			52	0.00093634	0.00134187	0.0038147	0.00777351	0.00997415	0.0124222		52	-0.0008011	0.00105419	0.00087009	0.00094074	0.00371922	0.0070442	0.00505392	0.00466722	-0.0003073				52	4.057e-05	0.00787254	0.0139885	0.0225555	0.023314	0.0245125			52	0.00877961	0.013234	0.0170149	0.025067	0.0211633	0.0216039		52	0.00368092
	52.2	0.00116436	0.00174903	0.00484648	0.00923241	0.00573294	0.00745403			52.2	0.00019108	0.00127131	0.00423272	0.00788941	0.0101334	0.0119642		52.2	-7.249e-05	0.00220454	0.00013297	0.00110452	0.00333458	0.00700972	0.00506288	0.00432851	0.0010738				52.2	2.46e-05	0.00788708	0.0148437	0.0228068	0.0235859	0.024992			52.2	0.00898117	0.0134015	0.0166171	0.0253246	0.0215019	0.0215941		52.2	0.0039434
	52.4	0.00114172	0.00198846	0.00442385	0.00876154	0.0057403	0.00753658			52.4	0.00028151	0.00148399	0.00365631	0.00808852	0.0103497	0.0115457		52.4	-0.0001612	0.00160227	-0.0002521	0.00261449	0.00315124	0.00571714	0.00442666	0.00425919	0.00224365				52.4	-0.0005066	0.00779154	0.0151115	0.0232455	0.0242019	0.0259449			52.4	0.00837432	0.0133767	0.017023	0.0251028	0.0226902	0.0222387		52.4	0.00388389
	52.6	0.00104093	0.00217448	0.00404753	0.00796198	0.00596543	0.0071638			52.6	0.00029438	0.00137282	0.00370757	0.00803715	0.0108396	0.0115383		52.6	0.00031959	0.00204726	-6.46e-06	0.00283745	0.00308523	0.00553995	0.00380542	0.00568998	0.00313974				52.6	-0.0007571	0.00818615	0.0153294	0.023498	0.025097	0.0267233			52.6	0.00702709	0.0134831	0.0170121	0.0248915	0.023371	0.0221319		52.6	0.00379556
	52.8	0.00025624	0.00203403	0.00459001	0.00735139	0.00683041	0.0076348			52.8	-9.408e-05	0.00064693	0.00415412	0.00796921	0.0106707	0.0122324		52.8	0.00148744	0.00195291	0.00071004	0.00209467	0.00431955	0.00536844	0.00280683	0.0061598	0.0029323				52.8	-0.0013848	0.00852086	0.0158498	0.0235906	0.0254632	0.0272141			52.8	0.00550953	0.0136927	0.0167244	0.0251803	0.0237253	0.022183		52.8	0.00419017
	53	0.00109021	0.00177581	0.00467414	0.00722102	0.00724232	0.00759675			53	0.00057264	0.00103219	0.00407745	0.00848063	0.0101492	0.0124949		53	0.0013631	0.00152422	0.00090996	0.00247937	0.00566183	0.00450782	0.00265806	0.0065024	0.00227888				53	-0.0021307	0.00881326	0.0162763	0.0232037	0.0256252	0.0269795			53	0.00544134	0.0141346	0.0173009	0.0251261	0.023983	0.0221555		53	0.00395
	53.2	0.00065526	0.00207164	0.00438801	0.00747581	0.00707761	0.00785475			53.2	0.00067292	0.0012459	0.00430606	0.00916851	0.0108724	0.0123788		53.2	0.00135047	0.00108769	0.00118676	0.00287039	0.0062614	0.00475999	0.00225044	0.00721316	0.00128309				53.2	-0.0025212	0.00887903	0.0160572	0.0224645	0.0253979	0.0273647			53.2	0.00455332	0.0143556	0.017047	0.0249644	0.0245396	0.0221414		53.2	0.00321114
	53.4	0.00055699	0.00270147	0.00380223	0.00720096	0.00741273	0.00854414			53.4	0.00063497	0.00220427	0.00439946	0.00871992	0.0106918	0.0127608		53.4	0.00068043	0.00211751	0.00213319	0.00249257	0.00614266	0.0045285	0.00204909	0.00715727	0.00139544				53.4	-0.0025587	0.00911755	0.0159578	0.0224163	0.0249994	0.0267985			53.4	0.00400495	0.0149684	0.0175538	0.0250489	0.0241717	0.0222451		53.4	0.00258802
	53.6	0.00079814	0.00218096	0.00380637	0.00788439	0.00758608	0.00935151			53.6	0.00061746	0.0020067	0.00520779	0.00894721	0.010487	0.0130002		53.6	0.00022746	0.00294899	0.00273657	0.00198038	0.00636096	0.00558099	0.00183564	0.00758394	0.00097972				53.6	-0.0030124	0.00981976	0.0163783	0.0219446	0.0249828	0.0270914			53.6	0.00342277	0.0151925	0.0176802	0.024594	0.0241556	0.0230912		53.6	0.00223153
	53.8	0.00103137	0.00199088	0.00375687	0.0077388	0.00793931	0.00964699			53.8	0.00111151	0.00237913	0.00537745	0.00883903	0.0104657	0.0125363		53.8	0.00050678	0.00300477	0.00266666	0.00151852	0.00786807	0.0061752	0.00087181	0.00712962	0.00027955				53.8	-0.0024112	0.00938029	0.0167962	0.0221101	0.0247102	0.0265154			53.8	0.00375805	0.0147774	0.0180501	0.0246418	0.0246022	0.0238447		53.8	0.0022336
	54	0.00146149	0.00232912	0.00331139	0.00797079	0.00768847	0.00950856			54	0.00087226	0.00291167	0.0053461	0.00981162	0.0107641	0.0124094		54	0.00071113	0.00247616	0.00359917	0.00060513	0.00844926	0.00780955	0.00035538	0.00641645	0.00017625				54	-0.0020895	0.00874865	0.0172328	0.0217931	0.0240251	0.0259058			54	0.00372061	0.0148593	0.0180995	0.0248033	0.0245056	0.0231492		54	0.00269908
	54.2	0.00184505	0.0022696	0.00330164	0.00747391	0.00767434	0.00957371			54.2	0.00050057	0.00373643	0.00535449	0.010115	0.0111093	0.012555		54.2	-0.0005085	0.00303606	0.00505682	9.54e-06	0.00803136	0.00841412	0.00022926	0.00602647	-0.0012858				54.2	-0.0014594	0.0092137	0.017111	0.0219577	0.0235655	0.0252412			54.2	0.00438225	0.0152888	0.0181746	0.0250818	0.0240674	0.0223731		54.2	0.00286976
	54.4	0.00295739	0.00194122	0.00367434	0.00731274	0.0078487	0.00948929			54.4	0.00155164	0.00375924	0.00548257	0.0101103	0.0107777	0.0128173		54.4	-0.001043	0.00289734	0.00516272	-0.0002591	0.00787315	0.00931077	-0.0002709	0.00502876	-0.0018423				54.4	-0.0017946	0.00919715	0.0173018	0.0221628	0.0234789	0.024471			54.4	0.00387428	0.0159298	0.0188334	0.0256738	0.0242688	0.0222604		54.4	0.00286769
	54.6	0.00410541	0.00268502	0.00403264	0.00807297	0.006834	0.00926374			54.6	0.00216961	0.00421606	0.0054087	0.0108267	0.0100808	0.0126083		54.6	-0.0011934	0.00314872	0.00442148	-0.0006306	0.00746755	0.00953611	-0.0001731	0.00424867	-0.0026688				54.6	-0.0020896	0.00876225	0.0179367	0.0218794	0.0232998	0.0235415			54.6	0.00484911	0.0159286	0.0191821	0.0257988	0.0240943	0.0218875		54.6	0.0027868
	54.8	0.00404861	0.00314437	0.0039752	0.00823237	0.00687361	0.00938403			54.8	0.00246662	0.00541499	0.0047398	0.0111356	0.0101093	0.0128971		54.8	-0.0019051	0.00291749	0.0039877	-0.0018278	0.00655365	0.00944184	0.00104739	0.0041557	-0.0024538				54.8	-0.0014428	0.00819032	0.0183866	0.0214403	0.0229548	0.0225457			54.8	0.00597503	0.0152912	0.0193823	0.0252228	0.0233789	0.0224539		54.8	0.00259679
	55	0.00443167	0.00325689	0.00336864	0.00902561	0.00683187	0.00934			55	0.00239732	0.00576194	0.00426791	0.0113962	0.00950779	0.0126733		55	-0.0016704	0.00270708	0.00340777	-0.0005565	0.00577439	0.00857322	0.00175144	0.00361024	-0.0017535				55	-0.0015689	0.00739271	0.0187284	0.021371	0.023082	0.0218027			55	0.00665204	0.0153045	0.0208127	0.0258248	0.0238629	0.0223423		55	0.00257849
	55.2	0.00455009	0.00277969	0.00260493	0.00864533	0.00706394	0.00949395			55.2	0.0015637	0.00589808	0.00309602	0.0110583	0.00919567	0.0128115		55.2	-0.0020996	0.00182202	0.00351789	-0.0015601	0.00590306	0.00806431	0.00179333	0.00277459	-0.0009625				55.2	-0.0013422	0.00696367	0.0182011	0.0221065	0.0232565	0.021516			55.2	0.00718357	0.0146235	0.0203449	0.0257741	0.0236367	0.0220117		55.2	0.00298064
	55.4	0.00405516	0.00250146	0.00311953	0.00857194	0.00655611	0.00963722			55.4	0.00084569	0.00564475	0.00319718	0.0113748	0.00905689	0.0131543		55.4	-0.0015215	0.0018452	0.00324522	-0.0015989	0.00511417	0.00739574	0.00289484	0.00343421	-0.0004427				55.4	-0.0010578	0.00758709	0.0171694	0.0220474	0.0221809	0.0220047			55.4	0.00754639	0.0149144	0.0197692	0.0262076	0.0234149	0.0221594		55.4	0.00263468
	55.6	0.0034183	0.00221115	0.00237886	0.009077	0.00643977	0.00883861			55.6	0.00075569	0.00540296	0.00285639	0.0116716	0.00870126	0.0130232		55.6	-0.000715	0.00109914	0.00366474	-0.0014194	0.00495787	0.00705951	0.00290886	0.00346939	0.00020473				55.6	-0.0007011	0.00792618	0.0167549	0.0220445	0.0232968	0.0208326			55.6	0.00853062	0.0152516	0.0194592	0.0259872	0.0238029	0.021835		55.6	0.00267431
	55.8	0.00260366	0.00205949	0.00305855	0.00921187	0.00625364	0.00959624			55.8	2.044e-05	0.00584427	0.00339352	0.0114753	0.00879856	0.0129465		55.8	-0.0002966	0.00126604	0.00275191	-0.0013232	0.00394668	0.00770432	0.00382357	0.00329036	0.00054112				55.8	-0.0006436	0.00852284	0.0166608	0.0218623	0.0242776	0.0206071			55.8	0.00850594	0.0153266	0.0191955	0.0264254	0.0239228	0.0219337		55.8	0.00310663
	56	0.00183143	0.0017097	0.00311243	0.0094163	0.00512738	0.00847263			56	-9.935e-05	0.0057028	0.00367469	0.0108318	0.00815431	0.0120073		56	-0.0003394	0.00136182	0.00213593	-0.0009085	0.00458132	0.00746491	0.00434452	0.00333923	0.001744				56	-0.0006552	0.00836856	0.0168987	0.0221469	0.0245853	0.0206312			56	0.00815443	0.0147228	0.0193703	0.026486	0.0243623	0.0224186		56	0.00277041
	56.2	0.00097152	0.00174302	0.00278079	0.0093794	0.00553209	0.00806865			56.2	-0.0005614	0.00533724	0.00342837	0.0112828	0.0073925	0.0118543		56.2	0.00056586	0.00095572	0.00224002	-0.0010482	0.00459789	0.00726954	0.00346642	0.00291615	0.00267599				56.2	-0.0008125	0.00851376	0.0168942	0.0220077	0.0246445	0.021106			56.2	0.00761982	0.01489	0.0190792	0.0262301	0.0244057	0.0231423		56.2	0.00211725
	56.4	0.0005765	0.0020862	0.00299171	0.00946753	0.00596419	0.00848374			56.4	-0.0001859	0.00442917	0.00303023	0.011738	0.00745907	0.0128392		56.4	0.00056771	0.00055585	0.00222855	-0.000287	0.00536325	0.00712946	0.00373716	0.00376361	0.0029186				56.4	-0.0009045	0.00865825	0.0157064	0.0223457	0.0256574	0.021396			56.4	0.00741851	0.0143657	0.0187288	0.0261723	0.0248678	0.0233859		56.4	0.00124133
	56.6	3.845e-05	0.00264084	0.00319648	0.00969979	0.00657467	0.00763966			56.6	-0.0008342	0.00445805	0.00343113	0.0119487	0.00784105	0.0137886		56.6	0.00191862	0.00087765	0.00228837	-0.0013562	0.00472105	0.00758564	0.00360052	0.00462188	0.00269917				56.6	-0.0010999	0.00879086	0.0158349	0.0222725	0.0261164	0.0214166			56.6	0.0064655	0.0143219	0.0181101	0.0261444	0.0248805	0.0223201		56.6	0.00167844
	56.8	-0.0005686	0.00221901	0.0032238	0.010454	0.00721966	0.0075964			56.8	-0.000315	0.00386861	0.00333484	0.0123429	0.00843253	0.0141637		56.8	0.00269841	8.044e-05	0.00147211	-0.001527	0.0052357	0.00803538	0.00366139	0.00468602	0.00169554				56.8	-0.0020468	0.00878176	0.0157138	0.0214136	0.0261268	0.0211854			56.8	0.00622775	0.0145836	0.0178074	0.0258732	0.0248261	0.022199		56.8	0.00175787
	57	-0.0004501	0.00256775	0.00267243	0.010908	0.00704637	0.0075305			57	6.01e-06	0.00393422	0.00292438	0.0132543	0.00893679	0.0138983		57	0.00236929	-4.973e-05	0.00076132	-0.0008795	0.00615889	0.0083627	0.00384839	0.00502114	0.00188205				57	-0.0032022	0.00850427	0.016147	0.0208794	0.0268745	0.0212298			57	0.00603454	0.0145204	0.0177617	0.0258666	0.0247887	0.0218964		57	0.00202819
	57.2	-0.0009291	0.00311212	0.00196875	0.0116453	0.00706402	0.00735856			57.2	-0.0001394	0.00376087	0.00295104	0.0137869	0.0103343	0.0138524		57.2	0.00271787	-0.0002856	0.00043181	-0.0004836	0.00678932	0.00877903	0.00325171	0.00543459	0.00106058				57.2	-0.004414	0.00806341	0.0161778	0.0203636	0.0266875	0.0223781			57.2	0.00536043	0.0144871	0.0173533	0.0252741	0.0250595	0.0220975		57.2	0.00208163
	57.4	8.508e-05	0.00338029	0.00190525	0.011936	0.006766	0.00717358			57.4	0.00024606	0.00362078	0.00324961	0.0137503	0.0100511	0.0131222		57.4	0.0019261	0.00056066	-0.0008355	-0.0009266	0.00768084	0.00850384	0.00296991	0.00613012	0.00071447				57.4	-0.0040846	0.00788138	0.0170453	0.020307	0.0258146	0.0226968			57.4	0.00557297	0.0141857	0.0173711	0.0245482	0.0242884	0.0225696		57.4	0.00278405
	57.6	0.00047242	0.00254924	0.00275496	0.0116791	0.00660065	0.00682497			57.6	0.00066571	0.00322282	0.00359408	0.0133821	0.0101397	0.0126022		57.6	0.00120484	0.0007657	-0.0013658	-0.0004823	0.00865851	0.00915915	0.00230039	0.00648745	-0.0005064				57.6	-0.0032799	0.00843171	0.0178381	0.0204252	0.0261134	0.0235635			57.6	0.00587644	0.0140983	0.017037	0.0240438	0.0247157	0.0234312		57.6	0.00308879
	57.8	0.00084042	0.00275631	0.00287119	0.0113423	0.00647762	0.00679257			57.8	0.00097943	0.00339718	0.00340426	0.013883	0.0108669	0.012499		57.8	0.00131233	-0.0001003	-0.0005227	-0.0002886	0.0102536	0.00965282	0.00139848	0.00611261	-0.001835				57.8	-0.0028431	0.00746577	0.018354	0.0206656	0.0252697	0.0228969			57.8	0.0058653	0.0133688	0.0168134	0.024291	0.0244871	0.0234549		57.8	0.00356539
	58	0.00091791	0.0027141	0.00351042	0.0109032	0.00669079	0.00692118			58	2.367e-05	0.00277127	0.00372628	0.0133104	0.011538	0.0128688		58	0.00049532	-0.0001777	0.00061858	-0.0003629	0.0109097	0.0102136	0.00164961	0.00588003	-0.0030765				58	-0.0029569	0.00699644	0.0186057	0.02111	0.0251559	0.0227914			58	0.00566538	0.0135273	0.0169851	0.0242948	0.024372	0.0226324		58	0.00416256
	58.2	0.00119427	0.00237282	0.00304011	0.0103445	0.00709359	0.00716542			58.2	0.00055719	0.00239969	0.00359086	0.0122415	0.0112741	0.0131268		58.2	-0.0003698	-0.000283	0.00045273	-0.0003755	0.011292	0.0108293	0.00246907	0.00517245	-0.003671				58.2	-0.0029416	0.0067221	0.0188289	0.0216773	0.0252583	0.0229979			58.2	0.00560169	0.0136743	0.0177018	0.0243433	0.024319	0.0228684		58.2	0.00443214
	58.4	0.00165519	0.00269668	0.0033688	0.010202	0.00700386	0.00768338			58.4	0.00117241	0.00201501	0.00380598	0.0113372	0.01122	0.0126728		58.4	-0.0002118	0.00032062	0.0002636	7.84e-06	0.0107007	0.0106532	0.00173872	0.00535965	-0.0035342				58.4	-0.003194	0.00587442	0.0194604	0.0221836	0.0257343	0.0232711			58.4	0.0049459	0.0135547	0.0178381	0.0241786	0.0254372	0.022959		58.4	0.00413253
	58.6	0.0017764	0.00364698	0.00393771	0.0108807	0.00712254	0.00789959			58.6	0.00055887	0.00217579	0.00378513	0.0111677	0.0110258	0.0121373		58.6	0.00060203	-0.0002933	0.00046969	-0.0004461	0.0100117	0.0101311	0.00169397	0.0059192	-0.0038415				58.6	-0.0030919	0.00488929	0.019674	0.0225741	0.0260415	0.0236649			58.6	0.00503386	0.0127419	0.0176746	0.0244294	0.0256792	0.0232457		58.6	0.00430459
	58.8	0.00173277	0.00371113	0.00464676	0.00994069	0.00749598	0.00790958			58.8	0.00053282	0.00240657	0.00431159	0.0103212	0.0105661	0.0113986		58.8	0.00024263	-0.0001096	0.00044448	-0.0008324	0.00949181	0.00928775	0.00193452	0.00633029	-0.003892				58.8	-0.0028583	0.0049367	0.0198948	0.0226966	0.026713	0.02338			58.8	0.00500216	0.0132132	0.0181589	0.0247815	0.0264306	0.0232438		58.8	0.00395018
	59	0.00220172	0.00337242	0.00485604	0.00941915	0.00724235	0.0078082			59	-6.601e-05	0.00249419	0.00418938	0.00993406	0.0101897	0.0111079		59	0.00061971	-0.0002535	0.00093292	-0.0008323	0.00921767	0.0084304	0.00213714	0.00628183	-0.0042197				59	-0.0029218	0.00434358	0.0201785	0.0222371	0.0258619	0.0233363			59	0.0049497	0.0130701	0.0185607	0.0249838	0.0259208	0.023915		59	0.00393733
	59.2	0.00229236	0.00293841	0.00498217	0.00904112	0.00750325	0.00800544			59.2	-1.092e-05	0.00260049	0.00425101	0.0100331	0.0102485	0.0113609		59.2	0.00107316	2.678e-05	0.00080886	-0.0012967	0.00930166	0.00794939	0.00095901	0.00566486	-0.0037828				59.2	-0.0022179	0.0049324	0.0193188	0.0225549	0.0255775	0.0240465			59.2	0.00511851	0.0140763	0.0174731	0.0253338	0.025852	0.0244403		59.2	0.00434052
	59.4	0.00156668	0.00257909	0.00531881	0.00909042	0.00704187	0.00754171			59.4	-0.0004876	0.00195017	0.00448352	0.0100011	0.00979911	0.0111539		59.4	0.0022624	-0.0006589	0.00121487	-0.0009694	0.00894526	0.00850304	0.00126436	0.00634117	-0.004217				59.4	-0.0023613	0.00658741	0.0191575	0.0222782	0.0253032	0.0246604			59.4	0.00542069	0.0155509	0.0178124	0.0264318	0.025903	0.0256494		59.4	0.0043122
	59.6	0.0009362	0.00234102	0.00488173	0.00887427	0.00737341	0.00682281			59.6	-0.0003421	0.0023654	0.00420939	0.00986585	0.00965473	0.0117376		59.6	0.00267152	0.00041614	0.00270849	-0.0017025	0.00889667	0.00803379	0.00083065	0.00602615	-0.0030414				59.6	-0.0018853	0.00707639	0.019106	0.0220699	0.0269473	0.0241174			59.6	0.00540849	0.0156787	0.0177943	0.026395	0.0263143	0.0265701		59.6	0.00491994
	59.8	0.0005811	0.00204834	0.00547935	0.00830169	0.00781486	0.00691344			59.8	-0.0006647	0.00261832	0.0042531	0.00869031	0.00941557	0.0121423		59.8	0.00151333	0.00019596	0.00303581	-0.002345	0.00921179	0.00750251	0.00167713	0.00491199	-0.0024562				59.8	-0.0017582	0.00763429	0.0192531	0.0222681	0.0264732	0.024872			59.8	0.00513256	0.0152953	0.0182169	0.027114	0.0262133	0.0270166		59.8	0.00470083
	60	0.00029006	0.0021552	0.00530139	0.00831366	0.0076842	0.00665906			60	-0.0002705	0.00233921	0.00460282	0.00934854	0.00903628	0.0122818		60	0.0023133	0.00022447	0.00317053	-0.0029906	0.00866377	0.00755172	0.00107431	0.00487982	-0.0013874				60	-0.0010447	0.00681368	0.0184474	0.0222538	0.0257716	0.025698			60	0.00569198	0.0146398	0.0184706	0.0270758	0.0259801	0.027875		60	0.00393329
	60.2	0.00018277	0.00258704	0.00486186	0.00794485	0.00800387	0.00694248			60.2	-0.0001512	0.00276564	0.00399598	0.0094248	0.00857266	0.0128301		60.2	0.00296038	0.00038291	0.0034066	-0.0034796	0.0084362	0.00811882	0.00088956	0.00502107	-0.0004824				60.2	-0.0014531	0.00773074	0.017811	0.0218878	0.0258926	0.0260235			60.2	0.00597976	0.0150081	0.0184559	0.0271671	0.0254876	0.0280854		60.2	0.00314849
	60.4	0.00030971	0.00247687	0.00513243	0.00788648	0.00884221	0.00667621			60.4	0.00013654	0.00298308	0.00471569	0.00982235	0.00850599	0.0140601		60.4	0.00369144	0.00049652	0.0036989	-0.0022586	0.00729957	0.00753259	0.00181178	0.00486785	0.00010581				60.4	-0.0022864	0.00837573	0.0172495	0.0210123	0.0261756	0.0259016			60.4	0.00530796	0.0147606	0.0184321	0.0266698	0.0255703	0.0277698		60.4	0.0028937
	60.6	-0.0004164	0.00221687	0.00480105	0.00811676	0.0087346	0.00642334			60.6	-0.0001373	0.00337339	0.00461914	0.00982382	0.0089637	0.013947		60.6	0.00445922	-9.634e-05	0.00370163	-0.0017652	0.00679681	0.00745802	0.00183863	0.00481203	0.00071112				60.6	-0.0032923	0.0087968	0.0181332	0.0211062	0.0257104	0.0264862			60.6	0.00537061	0.0157986	0.0188032	0.0268164	0.0254606	0.0273906		60.6	0.00306978
	60.8	0.00036892	0.00155325	0.00498555	0.00868042	0.00910095	0.00654902			60.8	0.00055639	0.00344175	0.00475856	0.0105159	0.00946767	0.0140744		60.8	0.00397469	-0.0007134	0.0031718	-0.0014403	0.00802421	0.0073791	0.00216945	0.00531541	0.00110045				60.8	-0.0042575	0.00873416	0.0171373	0.0207528	0.0252649	0.0267251			60.8	0.00561613	0.0159269	0.0190913	0.0271378	0.0248385	0.0271415		60.8	0.00280844
	61	0.00136907	0.00221037	0.00501805	0.00853744	0.00928594	0.0064423			61	0.00052131	0.00386269	0.00452163	0.0113684	0.00956793	0.0147959		61	0.00443958	-0.0001337	0.00329082	-0.0006113	0.00821899	0.00693227	0.00186603	0.00550916	0.00152957				61	-0.0035096	0.00855307	0.0171635	0.021005	0.0246163	0.0266163			61	0.00638251	0.0162104	0.0190738	0.0276387	0.0239057	0.0258957		61	0.00283056
	61.2	0.0019652	0.00243812	0.00499244	0.00912723	0.0093072	0.00609853			61.2	0.0004851	0.00426835	0.00429479	0.0115137	0.0100966	0.0157611		61.2	0.00377584	-0.0007385	0.00261491	4.682e-05	0.00853613	0.00652909	0.00124248	0.00617566	0.00200513				61.2	-0.0032988	0.00884079	0.0165913	0.0208585	0.0237566	0.0256899			61.2	0.0072213	0.0164025	0.018898	0.026857	0.0231951	0.024977		61.2	0.00280457
	61.4	0.00247102	0.00239576	0.00461119	0.00936785	0.00910511	0.00575296			61.4	0.00097919	0.0047093	0.00389504	0.0110323	0.00953752	0.0161635		61.4	0.00254731	-0.0003445	0.00171206	0.00098533	0.00955857	0.00647815	0.00128506	0.00620167	0.00299814				61.4	-0.0021028	0.00946452	0.0169809	0.0204422	0.0231862	0.02477			61.4	0.00884503	0.0162741	0.019045	0.0258528	0.0221843	0.0240892		61.4	0.00209394
	61.6	0.00300463	0.00232036	0.00443921	0.00910493	0.00984116	0.00599265			61.6	0.00148033	0.00520063	0.00346626	0.0106687	0.00975132	0.0167911		61.6	0.00235086	-0.0011994	0.00212234	0.00191682	0.0095113	0.00699314	0.00182316	0.00570206	0.00339775				61.6	-0.0019131	0.0104128	0.0168307	0.0211133	0.0230672	0.0235527			61.6	0.00886975	0.0166789	0.0188892	0.0259646	0.0219295	0.023245		61.6	0.00176035
	61.8	0.003334	0.00315585	0.00406579	0.00962234	0.00972245	0.00646525			61.8	0.00151907	0.00567921	0.00343008	0.010964	0.00983344	0.0173099		61.8	0.00150635	-0.0012132	0.00266847	0.00242735	0.00914903	0.00779535	0.00273366	0.00545161	0.00354224				61.8	-0.0020817	0.0103693	0.0171087	0.0213291	0.0229956	0.0229555			61.8	0.00848375	0.0159739	0.0192212	0.0257636	0.0216521	0.0222799		61.8	0.00153934
	62	0.0032137	0.00327441	0.00372558	0.00973529	0.0098968	0.00688134			62	0.00125221	0.00560708	0.00298153	0.0102256	0.00967096	0.0168065		62	0.00029634	-0.0016805	0.00272401	0.00186631	0.00968649	0.00849487	0.00356523	0.00530398	0.00339768				62	-0.0020757	0.0100319	0.0174121	0.0219429	0.0229834	0.0230302			62	0.00858744	0.0157272	0.0188902	0.0251485	0.0220712	0.0216279		62	0.00192899
	62.2	0.00322178	0.00360128	0.00334578	0.00939061	0.0100605	0.00705369			62.2	0.00188146	0.00554443	0.00257075	0.00988494	0.00988336	0.016524		62.2	-0.0006678	-0.0004686	0.0022525	0.00197404	0.00915079	0.00964992	0.00347606	0.00509043	0.00354759				62.2	-0.0025598	0.0101197	0.0173805	0.0231362	0.0234436	0.0232382			62.2	0.00763305	0.0157904	0.0185523	0.0255377	0.0227322	0.0209215		62.2	0.00229641
	62.4	0.00318532	0.00369926	0.0035463	0.00963576	0.0101066	0.00779693			62.4	0.00249916	0.00502455	0.00232735	0.00979327	0.0102018	0.0158293		62.4	-0.0005303	6.232e-05	0.00217005	0.0017409	0.00829161	0.00978647	0.0025302	0.00617636	0.00357439				62.4	-0.0022265	0.0103123	0.0166577	0.0235497	0.0242799	0.0232633			62.4	0.00659263	0.0163411	0.0178502	0.0258509	0.0244513	0.0200719		62.4	0.00198908
	62.6	0.00376641	0.00422323	0.00385721	0.0101722	0.0103779	0.00796962			62.6	0.00312777	0.00515061	0.00221789	0.00982708	0.00984814	0.0150031		62.6	-0.0008008	-0.0003912	0.00222853	0.00057537	0.00818415	0.0101952	0.00261321	0.00697266	0.00311403				62.6	-0.0024	0.0102661	0.0168246	0.0241253	0.0249408	0.0231985			62.6	0.00566338	0.016409	0.0176015	0.0264202	0.0250541	0.0194037		62.6	0.00193332
	62.8	0.00375324	0.00442729	0.0036114	0.00994563	0.00995951	0.00764159			62.8	0.00339377	0.00535333	0.00228131	0.0101752	0.0094802	0.0141757		62.8	-0.0012137	0.00043398	0.00211522	0.00025729	0.0075715	0.010495	0.00266964	0.00756846	0.00205103				62.8	-0.0025052	0.0108203	0.017475	0.0238004	0.0257919	0.0225785			62.8	0.00568062	0.0167019	0.0176671	0.0266374	0.026101	0.0190879		62.8	0.00191261
	63	0.00347104	0.00371112	0.00284191	0.00981217	0.00957996	0.0078179			63	0.00320279	0.00508786	0.00146739	0.0104763	0.0102627	0.0142476		63	-0.0009688	0.00093503	0.00191279	-0.0003631	0.00712098	0.010884	0.00237494	0.007036	0.00146917				63	-0.0023397	0.0103362	0.017208	0.0236573	0.0253044	0.0225162			63	0.00544746	0.0158415	0.0170849	0.0265979	0.0256125	0.0197696		63	0.00193569
	63.2	0.00313198	0.00412056	0.00221602	0.00992672	0.00919333	0.00734351			63.2	0.00334804	0.00479635	0.00161949	0.0109344	0.00980378	0.014158		63.2	-0.0008847	0.00149601	0.00144476	-0.0011007	0.0064942	0.0103307	0.00262241	0.0061337	0.00098757				63.2	-0.0018027	0.00958811	0.0166547	0.0239145	0.0254526	0.0228695			63.2	0.00511521	0.0153008	0.0171055	0.0276217	0.0263211	0.0200524		63.2	0.00265997
	63.4	0.00244244	0.00304301	0.00233142	0.00956894	0.00868405	0.00674403			63.4	0.00269929	0.00415638	0.00150913	0.0108145	0.00955318	0.013532		63.4	-0.0002698	0.00097743	0.00164277	-0.0012043	0.00682261	0.00988261	0.00238178	0.00668516	0.00040862				63.4	-0.0016872	0.00979635	0.0172112	0.0236833	0.0265104	0.0227157			63.4	0.00493002	0.0149606	0.0165078	0.0286213	0.0270354	0.0201989		63.4	0.00273429
	63.6	0.00210323	0.00251325	0.00284247	0.00875914	0.00808167	0.00686034			63.6	0.00251785	0.00448087	0.00236103	0.0103844	0.00986615	0.0134068		63.6	-0.0003743	0.0027469	0.00214869	-0.0015568	0.00627591	0.00780902	0.00174407	0.00607005	0.00070264				63.6	-0.0009791	0.00845648	0.017309	0.0234119	0.0265464	0.0228011			63.6	0.00493769	0.0135297	0.0158769	0.0278028	0.0267927	0.020738		63.6	0.0028171
	63.8	0.00216199	0.00285849	0.00311714	0.00872449	0.00763112	0.00682854			63.8	0.00190209	0.00397257	0.00298202	0.0101025	0.0100964	0.0126048		63.8	-0.0007435	0.00206288	0.00092098	-0.00232	0.00595711	0.00748596	0.00176828	0.0053739	-9.972e-05				63.8	-0.0011122	0.00778288	0.0174025	0.0233698	0.0257553	0.0237232			63.8	0.0053761	0.0127194	0.0160565	0.0284356	0.0259361	0.0208589		63.8	0.002492
	64	0.00134859	0.0023408	0.00304705	0.00825099	0.00695311	0.00652361			64	0.00176721	0.00278707	0.0034627	0.0104833	0.00915912	0.011518		64	-3.14e-05	0.00221003	0.00067919	-0.0030188	0.00471957	0.00770935	0.00155574	0.0053926	-0.0004186				64	-0.0012095	0.00676857	0.0167006	0.0228864	0.025926	0.0249061			64	0.00556185	0.0120038	0.0161067	0.0277179	0.0254541	0.0224812		64	0.00304465
	64.2	0.00155893	0.0024478	0.00367954	0.00797659	0.00697544	0.00642869			64.2	0.0014934	0.00230284	0.00402884	0.010007	0.00839276	0.0112277		64.2	0.00108734	0.00260295	0.00054604	-0.0026003	0.00481504	0.00752235	0.00218019	0.00595523	-0.0007387				64.2	-0.0018695	0.00676225	0.0170397	0.0226353	0.0259809	0.024593			64.2	0.00508432	0.012257	0.0166088	0.0275136	0.0248521	0.0225879		64.2	0.00314672
	64.4	0.00073429	0.00204061	0.00415276	0.00761287	0.0069159	0.00601715			64.4	0.00093051	0.00168865	0.00475999	0.0100628	0.00886836	0.0110685		64.4	0.00141387	0.00238075	0.00149142	-0.0019347	0.00416037	0.00647802	0.00242884	0.00603992	-0.0006865				64.4	-0.0020527	0.00611286	0.0167537	0.0225345	0.0256448	0.0249457			64.4	0.00529292	0.0114346	0.0171698	0.026928	0.0246611	0.0231422		64.4	0.00326592
	64.6	0.00017819	0.0015427	0.00438241	0.00735629	0.0068373	0.00609793			64.6	0.00062587	0.00134982	0.00456631	0.00946348	0.00922101	0.0111826		64.6	0.00159269	0.00151115	0.00137525	-0.0019405	0.004606	0.006845	0.00136009	0.00617883	-0.0004964				64.6	-0.002243	0.00610825	0.016365	0.0228891	0.0255115	0.0255724			64.6	0.00609264	0.0120386	0.0172079	0.0269148	0.0244352	0.0239582		64.6	0.0038861
	64.8	0.00103458	0.00186513	0.00502597	0.00791198	0.00731198	0.00552021			64.8	0.00021541	0.00132414	0.00508548	0.01025	0.00946793	0.011909		64.8	0.00137276	0.00106144	8.91e-05	-0.0016004	0.00532547	0.00715866	0.00076923	0.00616674	-0.0005233				64.8	-0.0020014	0.00597442	0.0156681	0.021857	0.0245332	0.0246125			64.8	0.00640086	0.0123079	0.0176812	0.0261844	0.0238523	0.0236093		64.8	0.00467253
	65	0.00112021	0.0025406	0.00517345	0.00762422	0.00729135	0.00572683			65	0.00036847	0.00155774	0.00488144	0.0101534	0.00989841	0.0128733		65	0.0018143	0.00130302	0.00047464	-0.0014031	0.00542197	0.00703384	-0.000372	0.00553717	-0.0013057				65	-0.0008808	0.00570487	0.0164626	0.021432	0.0248796	0.0239341			65	0.0070188	0.0121899	0.0183975	0.0252166	0.0236083	0.0237174		65	0.00520259
	65.2	0.00107971	0.00214472	0.00516831	0.00778899	0.00810303	0.00593218			65.2	5.131e-05	0.00155078	0.00427802	0.00992586	0.0100673	0.0140534		65.2	0.0005022	0.00099305	-7.314e-05	-0.0013648	0.00640341	0.00723345	7.066e-05	0.00479169	-0.0012196				65.2	-0.001147	0.00590173	0.0167839	0.0207205	0.025248	0.0233076			65.2	0.0067079	0.0118706	0.0185869	0.024048	0.0233226	0.0238801		65.2	0.00571605
	65.4	0.00094344	0.00275876	0.00534099	0.00778253	0.00808058	0.00567569			65.4	0.00010955	0.00228185	0.00452332	0.00991099	0.00975192	0.0137241		65.4	0.00027189	0.00102567	7.219e-05	-0.0004317	0.00600468	0.00763417	0.00065396	0.00378217	-0.0017418				65.4	-0.001038	0.00654787	0.0173556	0.0199682	0.0251295	0.0231641			65.4	0.00726664	0.0116809	0.0190106	0.0230953	0.0238319	0.024281		65.4	0.00513155
	65.6	0.00211875	0.00333904	0.00533732	0.00780883	0.00835304	0.00563853			65.6	0.00016392	0.00248487	0.00451713	0.00976149	0.00985007	0.0139685		65.6	0.00081317	0.00066875	3.325e-05	0.00047345	0.00478181	0.00818279	0.00168223	0.00384654	-0.0017827				65.6	-0.0015699	0.00655295	0.017831	0.0200824	0.0247741	0.0228864			65.6	0.00683447	0.0115812	0.0193975	0.0228107	0.0238754	0.0247171		65.6	0.00550708
	65.8	0.00237476	0.00336584	0.00507897	0.00894858	0.00831718	0.00551974			65.8	0.00035171	0.00242709	0.00421015	0.0100889	0.0100221	0.0140074		65.8	0.00038692	0.00116732	-9.874e-05	0.00168308	0.0039635	0.00837662	0.00201237	0.00441858	-0.002569				65.8	-0.0015578	0.00736228	0.0189292	0.0194492	0.0248587	0.0239165			65.8	0.00659932	0.0118761	0.0202111	0.0218995	0.0246715	0.025307		65.8	0.00547232
	66	0.00238777	0.00346632	0.00497395	0.00917939	0.00805913	0.00559741			66	0.00046546	0.00221548	0.0039108	0.01027	0.0105169	0.0131556		66	0.00019328	0.00072108	0.00025378	0.00216243	0.00460026	0.00900809	0.00225194	0.00494048	-0.003635				66	-0.0024828	0.0073333	0.0193863	0.0196919	0.0244095	0.024099			66	0.00582666	0.0125772	0.0202558	0.0214789	0.0250527	0.0261894		66	0.00520669
	66.2	0.00220908	0.00343131	0.00516154	0.00888916	0.00812069	0.0063104			66.2	0.00033705	0.00236933	0.00364732	0.0105154	0.0105002	0.0132674		66.2	0.00055973	0.00175115	0.00043928	0.00274712	0.00461807	0.00935951	0.00227589	0.0040169	-0.0034152				66.2	-0.0037305	0.00793349	0.0194162	0.0203119	0.024181	0.0237932			66.2	0.00473901	0.0135496	0.0203737	0.022051	0.0253513	0.0253531		66.2	0.00541454
	66.4	0.00259491	0.0035388	0.00380371	0.00961497	0.00808175	0.00695381			66.4	0.00057746	0.00255112	0.00301179	0.0108714	0.0109913	0.0129535		66.4	0.00122001	0.00161793	0.00024688	0.00214883	0.00430443	0.00883739	0.00246454	0.00451488	-0.0024669				66.4	-0.0041964	0.00806823	0.0192356	0.0194921	0.024444	0.0236894			66.4	0.00403282	0.0135297	0.0203535	0.0222192	0.0262267	0.0252059		66.4	0.00514592
	66.6	0.00307202	0.00353413	0.00272986	0.00971267	0.00787076	0.00685295			66.6	0.00119471	0.00262068	0.00263357	0.0110658	0.0112119	0.0126836		66.6	0.00120341	0.00134839	0.0001722	0.00219603	0.00380896	0.00917632	0.00278958	0.00431917	-0.0026894				66.6	-0.0042858	0.0083108	0.0199003	0.0200478	0.0247445	0.0238425			66.6	0.00415877	0.0131857	0.020792	0.0235304	0.0259414	0.0254744		66.6	0.00509668
	66.8	0.00285729	0.00290217	0.001749	0.0102225	0.00720169	0.00718798			66.8	0.00131062	0.00260672	0.00253349	0.011844	0.0111375	0.0125317		66.8	0.00204814	0.00213245	-2.701e-05	0.00257887	0.00370067	0.00840631	0.00269152	0.00390238	-0.0028801				66.8	-0.0038555	0.00826629	0.0194776	0.0202576	0.0251454	0.0237456			66.8	0.00407067	0.0136597	0.0208463	0.0246371	0.0261939	0.0249071		66.8	0.00445368
	67	0.00307854	0.00191015	0.00149828	0.00985419	0.00687322	0.00732656			67	0.00185712	0.00245483	0.00286221	0.012397	0.0113872	0.0125351		67	0.0025585	0.0027264	-0.0007594	0.00199846	0.00412696	0.00807255	0.00205335	0.00379727	-0.0028994				67	-0.0031654	0.00835689	0.0190553	0.019804	0.025834	0.0242909			67	0.00413008	0.0138858	0.020297	0.0255923	0.0260628	0.0245465		67	0.00378956
	67.2	0.00320682	0.0014519	0.00116821	0.00978177	0.00672718	0.00711309			67.2	0.0022781	0.0022987	0.00355871	0.0121633	0.0111182	0.0122252		67.2	0.0020285	0.0031882	-0.0008634	0.00170324	0.0037574	0.00701334	0.00161738	0.00369337	-0.0026341				67.2	-0.003248	0.00835215	0.0195743	0.0193098	0.0256813	0.0246369			67.2	0.00373896	0.0143355	0.0201627	0.0264097	0.0256722	0.0239275		67.2	0.00376324
	67.4	0.00287032	0.00028065	0.00171163	0.00915055	0.00645046	0.00755027			67.4	0.00237988	0.00175301	0.00394943	0.0119302	0.011427	0.0121679		67.4	0.00203126	0.00333878	-0.0007691	0.00162797	0.00460897	0.00693486	0.0004818	0.00391125	-0.0023233				67.4	-0.0034492	0.00889098	0.0198018	0.0190717	0.0264885	0.0249193			67.4	0.00376764	0.0155701	0.0192692	0.027179	0.025729	0.023127		67.4	0.00308188
	67.6	0.00305941	0.00035269	0.00203629	0.00844803	0.00634689	0.00746542			67.6	0.00276498	0.00171494	0.00392932	0.0111851	0.0112969	0.0123119		67.6	0.0018059	0.00451142	0.00070796	0.00103377	0.00436649	0.00675199	0.00082518	0.00435239	-0.002248				67.6	-0.0028301	0.00730424	0.0191975	0.0193972	0.0263156	0.0251755			67.6	0.00447992	0.0150133	0.0184025	0.0273164	0.0242783	0.0228162		67.6	0.00269473
	67.8	0.00295934	0.00057104	0.00316511	0.00846342	0.00711025	0.00732854			67.8	0.00256392	0.00110934	0.00426255	0.0113377	0.0108137	0.0124737		67.8	0.00187158	0.00463345	0.00090645	0.00021412	0.0049918	0.00726464	0.0011091	0.00466119	-0.0025767				67.8	-0.00327	0.00797932	0.0186063	0.0200246	0.02658	0.0249198			67.8	0.00481683	0.0159153	0.0183262	0.0277829	0.0239012	0.0226683		67.8	0.00242293
	68	0.0030636	0.00014798	0.00343507	0.00887124	0.00736792	0.0074432			68	0.00282743	0.00052767	0.00440794	0.01161	0.010174	0.0126237		68	0.00241098	0.00481321	0.00150001	-0.0003533	0.00511977	0.00736361	0.00091923	0.00581066	-0.0016678				68	-0.003264	0.00761627	0.0179342	0.0203477	0.0263948	0.0251087			68	0.00497728	0.0160004	0.0179722	0.0272841	0.0238856	0.0233884		68	0.00248341
	68.2	0.00310962	0.00045201	0.00410195	0.00914081	0.00736489	0.00766888			68.2	0.00212944	0.00065918	0.00513588	0.0119041	0.0100802	0.0131641		68.2	0.00284681	0.00545926	0.00193295	-0.0005676	0.00603794	0.00803203	0.00037873	0.00723283	-0.0015455				68.2	-0.002944	0.00809614	0.0177683	0.0212473	0.0264929	0.0252244			68.2	0.00540612	0.0160337	0.0175843	0.0278141	0.0240986	0.0228929		68.2	0.0019982
	68.4	0.00278154	0.00060197	0.00431812	0.00885253	0.00755508	0.00698968			68.4	0.00201115	0.0008893	0.00513358	0.0118296	0.0106009	0.0134778		68.4	0.00223614	0.00493379	0.00179342	-0.0006729	0.0061418	0.0078556	0.00051374	0.00833332	-0.0006982				68.4	-0.0030751	0.00785645	0.0175621	0.0217613	0.0265134	0.0258641			68.4	0.00509283	0.0159475	0.0181235	0.0271876	0.0235676	0.0233996		68.4	0.00235795
	68.6	0.00225084	0.00055316	0.00542075	0.0095832	0.00820576	0.00667783			68.6	0.00128339	0.00095936	0.00555023	0.0119787	0.0100536	0.0131059		68.6	0.00236233	0.0040987	0.00130552	-0.0002751	0.00691072	0.00927714	0.00035749	0.00918839	5.69e-06				68.6	-0.0031005	0.00832616	0.017853	0.0221016	0.0270918	0.0258962			68.6	0.004672	0.0165999	0.0182564	0.0269017	0.0240669	0.0236481		68.6	0.00269783
	68.8	0.00240755	0.00125516	0.00604253	0.0100065	0.00817184	0.00640586			68.8	0.00115352	0.00108531	0.00563331	0.012267	0.00995172	0.0130653		68.8	0.00160622	0.0042446	0.0004259	-7.61e-05	0.00753797	0.00968229	0.00067561	0.0105266	-0.0004111				68.8	-0.0026483	0.00833973	0.018	0.0216757	0.0267119	0.0253657			68.8	0.00414114	0.0167352	0.018471	0.0257006	0.0241671	0.0235812		68.8	0.00288424
	69	0.0026156	0.00207469	0.00688473	0.00940099	0.00816714	0.00673659			69	0.00129269	0.0016413	0.00603287	0.0118164	0.0101858	0.0134777		69	0.00126064	0.00433806	0.00134702	-0.0002965	0.00773864	0.00947188	0.00014076	0.0104673	-0.0008621				69	-0.0021338	0.0080168	0.0179843	0.0226479	0.0269308	0.0255588			69	0.003744	0.0159999	0.0185045	0.0255087	0.0235768	0.0236627		69	0.00305862
	69.2	0.00256529	0.00179485	0.00766769	0.00934767	0.00821723	0.00689724			69.2	0.00029776	0.00158434	0.00569803	0.0116557	0.00975341	0.013094		69.2	0.00045253	0.00398803	0.00103134	-0.0003837	0.00746129	0.00990543	0.00106917	0.00954935	-0.0012835				69.2	-0.0013069	0.00792754	0.0176379	0.0232995	0.0266366	0.0254593			69.2	0.00407775	0.0149524	0.0178399	0.0253471	0.0234347	0.0240127		69.2	0.00273959
	69.4	0.00241278	0.00329764	0.0084266	0.00921774	0.00739192	0.00611754			69.4	0.00028877	0.00253815	0.00552923	0.0108148	0.0098334	0.0121686		69.4	0.00069339	0.00282849	0.00163556	0.00112994	0.00626454	0.00918648	0.00131889	0.00982621	-0.0010192				69.4	-0.0013873	0.00780544	0.0177974	0.0234782	0.0266071	0.0258546			69.4	0.00422968	0.0145545	0.0178808	0.0252518	0.02413	0.0235892		69.4	0.00282094
	69.6	0.00278993	0.00344648	0.0075054	0.00966644	0.00752736	0.00563765			69.6	-0.0001656	0.00253404	0.00457585	0.00988574	0.0103389	0.0119433		69.6	0.00074865	0.00266753	0.00237338	0.00316186	0.00624669	0.00832959	0.00234725	0.0102268	-0.0007468				69.6	-0.0021593	0.00758756	0.0182625	0.0240643	0.025476	0.0262721			69.6	0.00391796	0.0143264	0.0187216	0.0250354	0.0234147	0.0241373		69.6	0.00325116
	69.8	0.00275837	0.00386383	0.00746997	0.0100328	0.00763583	0.0057714			69.8	0.00016671	0.00281623	0.00414524	0.0100325	0.0110726	0.011592		69.8	5.65e-05	0.00197865	0.00260105	0.00344499	0.00732713	0.00803457	0.00267472	0.010388	-0.001501				69.8	-0.0019435	0.00858357	0.018749	0.0237511	0.0254332	0.0264499			69.8	0.00395044	0.0150876	0.0194543	0.024246	0.0240636	0.0243701		69.8	0.00299607
	70	0.00221184	0.00406163	0.00741435	0.00934605	0.00668346	0.00547773			70	-0.0001428	0.00351895	0.00377061	0.00959301	0.0112511	0.011387		70	0.0001601	0.00169717	0.00283973	0.0034415	0.00762026	0.00842083	0.00221738	0.00947339	-0.0015032				70	-0.0022393	0.00841081	0.0187069	0.0236588	0.0247715	0.025936			70	0.00391132	0.0150904	0.0196059	0.024632	0.0244036	0.0241304		70	0.00305718
	70.2	0.00125402	0.00457212	0.00679254	0.00877278	0.00710403	0.00566524			70.2	-0.0007798	0.00376264	0.00336151	0.00965335	0.011283	0.0117263		70.2	0.00051916	0.0023332	0.00224603	0.00267901	0.00764101	0.00787904	0.00224495	0.00799323	-0.0011285				70.2	-0.0024236	0.00900346	0.0184225	0.0235632	0.0247418	0.0254588			70.2	0.0041272	0.0150547	0.0194159	0.0247139	0.0242742	0.0229755		70.2	0.00368579
	70.4	0.00069204	0.00447905	0.0051336	0.00896414	0.00699573	0.0052127			70.4	-0.0008818	0.00343511	0.00275656	0.00960851	0.0117935	0.0115581		70.4	0.00063638	0.00209253	0.00116977	0.00234655	0.00783076	0.00717543	0.00119071	0.00826017	-0.0011255				70.4	-0.0024883	0.00906277	0.0182606	0.0230167	0.0249985	0.0249543			70.4	0.00422944	0.0142716	0.0197903	0.0249405	0.0247386	0.0225561		70.4	0.00361957
	70.6	0.00014056	0.00410093	0.00395536	0.0087829	0.00710567	0.00518571			70.6	-0.0003022	0.00313246	0.00185216	0.00978675	0.0115271	0.0114518		70.6	0.00016034	0.00130668	0.00138072	0.0031523	0.00826795	0.00773719	0.00141592	0.00725236	-0.0016122				70.6	-0.0011393	0.00938947	0.0179839	0.0228712	0.0248967	0.0251852			70.6	0.00507749	0.0148435	0.0198608	0.0256764	0.0247619	0.0226115		70.6	0.00317665
	70.8	5.46e-05	0.00386348	0.00358971	0.00889307	0.00709267	0.00501153			70.8	0.00016567	0.00369285	0.00194249	0.0100452	0.0112368	0.0114833		70.8	-0.0003637	0.00123382	0.00161684	0.00232603	0.00872823	0.00807495	0.00094153	0.00682656	-0.0003341				70.8	-0.0011356	0.00941435	0.0182956	0.0220366	0.0244735	0.0248784			70.8	0.00513703	0.0158796	0.0194358	0.0258441	0.0248993	0.0216539		70.8	0.00254321
	71	0.0008565	0.00400957	0.00321827	0.00812783	0.00761781	0.00516364			71	0.00094044	0.00384198	0.00182027	0.00985789	0.0114116	0.012048		71	-0.0009702	0.00056892	0.00130552	0.00243939	0.00850122	0.00836601	0.00057006	0.0060314	0.00018032				71	-0.001651	0.0102688	0.0180081	0.0210844	0.0252417	0.0249906			71	0.00489358	0.0159969	0.0188312	0.025848	0.0248328	0.0214504		71	0.00242617
	71.2	0.00102896	0.00444667	0.00244554	0.00825517	0.00781067	0.0053555			71.2	0.00075512	0.00428832	0.00159685	0.00982874	0.011706	0.0128179		71.2	-0.0012824	0.00048021	0.00199539	0.00190229	0.00810776	0.00811523	0.00055171	0.00488905	0.00152485				71.2	-0.0018843	0.0103598	0.0174981	0.0208152	0.0241149	0.0250584			71.2	0.00475701	0.0163871	0.0184028	0.0263219	0.0235215	0.0213425		71.2	0.00235922
	71.4	0.00116016	0.00375393	0.002807	0.00798478	0.00765602	0.00572658			71.4	0.00086348	0.00436512	0.00136972	0.0101756	0.0118201	0.0132178		71.4	-0.00156	0.00093584	0.00262899	0.00168382	0.00809532	0.00814265	0.00073814	0.00449793	0.00209525				71.4	-0.0023301	0.0102214	0.016939	0.020282	0.0243411	0.0249044			71.4	0.0050203	0.0160945	0.0185188	0.0258115	0.023117	0.0213271		71.4	0.00191606
	71.6	0.00120812	0.00354449	0.0030483	0.00818143	0.00781304	0.00592898			71.6	0.00069034	0.00464059	0.00133022	0.0103723	0.0117614	0.0136648		71.6	-0.0012035	0.00111708	0.0032367	0.001313	0.00819578	0.00769726	0.00039499	0.00472174	0.00290515				71.6	-0.002832	0.00970472	0.0171354	0.0202167	0.0240404	0.0243104			71.6	0.00540251	0.0153197	0.018062	0.0257957	0.0226052	0.0215587		71.6	0.00110373
	71.8	0.0012315	0.00331806	0.00369181	0.00881919	0.0077382	0.00602361			71.8	0.00057299	0.00382903	0.00207835	0.0110018	0.0115602	0.014231		71.8	-0.0011459	0.00248034	0.00305437	0.0009799	0.00791839	0.00703516	0.00026688	0.00474993	0.00379918				71.8	-0.0033667	0.0104431	0.0170915	0.0197706	0.024111	0.0245083			71.8	0.00537311	0.0162148	0.0179804	0.0254128	0.022784	0.0217939		71.8	0.00038127
	72	0.00118849	0.00324805	0.00331092	0.00949992	0.007647	0.00631248			72	0.0007732	0.00383172	0.00290867	0.0113314	0.0115899	0.01452		72	-0.0006959	0.00235534	0.00310044	0.00064877	0.00802387	0.00720721	0.00087279	0.00541154	0.00493582				72	-0.0037992	0.00944603	0.0171352	0.0196568	0.0241308	0.0249828			72	0.00601423	0.0157572	0.0177743	0.0249036	0.0237544	0.0219818		72	0.00032274
	72.2	0.00081651	0.00306268	0.00330118	0.00918365	0.00786747	0.00563369			72.2	0.00074727	0.00337266	0.00330403	0.0117784	0.0114096	0.014865		72.2	-0.0009342	0.00267099	0.00346935	0.00041062	0.00811052	0.00775383	0.00082611	0.00581627	0.00497987				72.2	-0.0043493	0.00944162	0.0175132	0.0202832	0.0247825	0.0253585			72.2	0.00505966	0.0158993	0.0178978	0.0248646	0.0242737	0.0220879		72.2	0.00023561
	72.4	0.00091806	0.00345651	0.00391416	0.00889895	0.00844605	0.00548001			72.4	0.00143916	0.00327156	0.00356417	0.0118342	0.0113478	0.0149607		72.4	-0.0005013	0.00258998	0.00293078	0.00044757	0.00754716	0.0077573	0.00038067	0.00580803	0.00503567				72.4	-0.0045288	0.00865306	0.0181546	0.0201978	0.0248061	0.0258535			72.4	0.00437203	0.0157996	0.0190557	0.0242741	0.0237033	0.0231351		72.4	0.0004273
	72.6	0.00087415	0.00405271	0.00460939	0.00945573	0.00845886	0.00568889			72.6	0.00086123	0.00365239	0.00411101	0.0119407	0.0110213	0.0141918		72.6	0.00015637	0.00260171	0.00304715	0.00052799	0.00781625	0.00868812	0.00043668	0.0058244	0.00545183				72.6	-0.0048894	0.00891805	0.0181425	0.0209534	0.0248975	0.0260347			72.6	0.00399133	0.0160226	0.0187645	0.0253621	0.0235592	0.023153		72.6	0.00011121
	72.8	0.00086861	0.00432638	0.00415254	0.00910519	0.00772743	0.00596716			72.8	0.0003864	0.00358434	0.00343631	0.0121571	0.010877	0.0141084		72.8	0.00056531	0.00289241	0.00305176	0.00033331	0.00788418	0.00767181	0.000324	0.00518861	0.00449507				72.8	-0.0050684	0.00883413	0.0181552	0.0216627	0.0247982	0.0264831			72.8	0.00411271	0.016661	0.018344	0.0251688	0.0231336	0.0242717		72.8	-0.0003294
	73	0.00077307	0.00437023	0.0042556	0.00887413	0.00824399	0.00669513			73	-0.0002045	0.00397571	0.00354295	0.0121986	0.0108203	0.0144048		73	0.00105499	0.00239901	0.0036778	0.00106669	0.00829434	0.00718303	0.0004708	0.00452351	0.00509251				73	-0.0049657	0.00863915	0.0186416	0.0225755	0.0250179	0.0274243			73	0.00458593	0.0161005	0.0176867	0.0252059	0.0227453	0.0246549		73	-4.92e-06
	73.2	0.00063449	0.00421331	0.00484049	0.00912266	0.00824104	0.00773611			73.2	-0.0009979	0.00357393	0.00364751	0.0116309	0.0104338	0.0139164		73.2	0.00127989	0.00228035	0.00436993	0.00150372	0.0085403	0.00640112	0.00057018	0.00392676	0.00459107				73.2	-0.0040273	0.00866715	0.0182705	0.0227815	0.0259074	0.0278165			73.2	0.00525987	0.0156726	0.016764	0.0245008	0.0235944	0.0251429		73.2	0.00015483
	73.4	8.488e-05	0.00485366	0.00577283	0.00846129	0.00796122	0.00807683			73.4	-0.0007239	0.0042859	0.00374895	0.0106882	0.0108097	0.0134507		73.4	0.00156078	0.00230267	0.00534149	0.00179967	0.00873347	0.00515994	0.00104746	0.00453326	0.00466518				73.4	-0.0043511	0.00855932	0.018569	0.0233703	0.0261722	0.0287689			73.4	0.00505041	0.0159882	0.0169368	0.0255687	0.0238218	0.0249973		73.4	0.00086339
	73.6	-0.0002505	0.00475901	0.00580186	0.00835574	0.00838339	0.00853001			73.6	-0.0013242	0.00434498	0.00377183	0.0106286	0.0104729	0.0128898		73.6	0.00168771	0.00285248	0.0046876	0.00111291	0.00882824	0.00515819	0.00171677	0.00494133	0.00347188				73.6	-0.0043088	0.00850079	0.0189313	0.0237918	0.0261754	0.0284582			73.6	0.00537302	0.015946	0.0176617	0.0260113	0.0240799	0.0259235		73.6	0.00099159
	73.8	-0.0007302	0.00486458	0.00673774	0.00838711	0.00814052	0.00932673			73.8	-0.0015038	0.00458686	0.00412497	0.0109894	0.0104758	0.0127916		73.8	0.00219656	0.00204806	0.00468305	0.0006739	0.0104122	0.00527773	0.00079312	0.00426199	0.00271393				73.8	-0.0036673	0.00926312	0.0183032	0.0236294	0.0269529	0.0275855			73.8	0.00579252	0.0164581	0.0174526	0.0259653	0.0250781	0.0254239		73.8	0.00132657
	74	-0.001209	0.00422018	0.00656705	0.00831449	0.00770922	0.00892967			74	-0.0023432	0.00442116	0.00395403	0.0104468	0.010162	0.0124891		74	0.00308944	0.00219929	0.00413133	0.00073816	0.00941102	0.00489215	0.00026509	0.00422078	0.00178512				74	-0.0030786	0.00911661	0.0178791	0.0241108	0.0269253	0.0273229			74	0.00607258	0.0162763	0.0167995	0.0270414	0.0254956	0.025134		74	0.00141713
	74.2	-0.0014574	0.00457386	0.00647041	0.00855165	0.00815681	0.00940363			74.2	-0.0024836	0.0044338	0.00421447	0.0107626	0.0102741	0.0118772		74.2	0.00261618	0.00252338	0.00296346	-0.0004679	0.00946621	0.0048014	0.000554	0.00408923	0.000776				74.2	-0.0029146	0.00889044	0.0178683	0.0245983	0.0267462	0.0271806			74.2	0.00579258	0.0164289	0.0164151	0.0276555	0.0251264	0.0242712		74.2	0.00150428
	74.4	-0.0009047	0.00429827	0.00594419	0.00911143	0.00768452	0.00983663			74.4	-0.0021826	0.00435957	0.00393606	0.0112627	0.0100659	0.0112811		74.4	0.00276752	0.00115227	0.00261437	-0.0004259	0.00974608	0.00522315	0.00058554	0.00382121	0.00066316				74.4	-0.0026128	0.00885546	0.0180492	0.0243122	0.0270186	0.0260341			74.4	0.00592764	0.016296	0.0167215	0.0282674	0.0250661	0.0238327		74.4	0.00175836
	74.6	-8.454e-05	0.00476772	0.006235	0.00908108	0.00796517	0.010004			74.6	-0.0020167	0.00504655	0.00400744	0.0119077	0.00995373	0.0112016		74.6	0.00219135	0.00066682	0.00312952	-0.0002794	0.0089635	0.00665235	0.00168051	0.00349781	8.532e-05				74.6	-0.0015124	0.00898733	0.0182945	0.0241947	0.0268476	0.0260956			74.6	0.00656251	0.0166123	0.0169156	0.0285193	0.0251203	0.0239642		74.6	0.00118659
	74.8	0.00091228	0.00479795	0.00604865	0.00920617	0.00749147	0.00989805			74.8	-0.0014872	0.00568411	0.00451096	0.0118987	0.00956572	0.0110448		74.8	0.00149179	0.0002796	0.00296115	-0.0010297	0.00862732	0.00679768	0.0016416	0.00318305	0.00094115				74.8	-0.0018351	0.00888299	0.0191214	0.0244942	0.0264074	0.0260354			74.8	0.00646239	0.0160264	0.0170822	0.0289976	0.0240452	0.0238436		74.8	0.00134488
	75	0.00195103	0.00487802	0.00594898	0.00940026	0.00738759	0.0103637			75	-0.0012224	0.00553638	0.00452543	0.0119554	0.00986136	0.0111836		75	0.00086698	0.00056485	0.00221931	-0.0010312	0.0084152	0.0060864	0.0020041	0.00291041	0.0002896				75	-0.0020897	0.00912047	0.0180094	0.0252275	0.0261283	0.0259626			75	0.00642832	0.0154326	0.0169618	0.0298357	0.0234928	0.0235786		75	0.00139053
	75.2	0.0025715	0.00440231	0.00554912	0.00954536	0.00739882	0.0104796			75.2	-0.0009921	0.00500704	0.00468009	0.0125151	0.0102678	0.0114849		75.2	0.00033202	0.00098249	0.00184423	-0.0019356	0.00867184	0.00743598	0.00224627	0.00314216	0.00073182				75.2	-0.0011908	0.00847283	0.0178026	0.0257197	0.0253541	0.0255377			75.2	0.00641874	0.0151618	0.0173897	0.0303185	0.0226635	0.0237155		75.2	0.00121019
	75.4	0.00294895	0.00332717	0.00548139	0.00945714	0.00716851	0.0103966			75.4	0.00032164	0.00458131	0.0051081	0.0122859	0.0103052	0.0115322		75.4	-0.0009412	0.00143497	0.00201024	-0.0015956	0.00823515	0.007873	0.00150892	0.00396658	-7.387e-05				75.4	-0.0012537	0.0081323	0.0183962	0.0252103	0.0251677	0.025099			75.4	0.00626252	0.0144591	0.0184673	0.0298236	0.0231803	0.0241848		75.4	0.00090689
	75.6	0.00275264	0.00305294	0.00513169	0.00921393	0.00631868	0.010415			75.6	0.00091641	0.00458185	0.00538528	0.011905	0.00997279	0.0112763		75.6	-0.0014266	0.00208793	0.00222438	-0.0016213	0.00865974	0.00828607	0.00087139	0.00433399	0.00015425				75.6	-0.0012039	0.00777678	0.0185453	0.0253394	0.0247591	0.0250827			75.6	0.00662864	0.0147334	0.018583	0.0304586	0.0240322	0.024347		75.6	0.00023248
	75.8	0.00281295	0.00248898	0.00539933	0.00932304	0.00659306	0.0103609			75.8	0.00179123	0.00360312	0.0057065	0.0122164	0.0101476	0.0112102		75.8	-0.0022527	0.00256351	0.00260995	-0.001006	0.00841957	0.00881971	0.00011846	0.00512169	-0.0008105				75.8	-0.0014269	0.00718114	0.0178908	0.0254497	0.0243568	0.0251948			75.8	0.00622572	0.014602	0.01871	0.029858	0.0241293	0.024119		75.8	0.00056524
	76	0.00277359	0.00161375	0.00553865	0.00971112	0.00722994	0.00989592			76	0.00234647	0.00372101	0.00582162	0.0127664	0.00980247	0.0112824		76	-0.0021633	0.00227495	0.0023182	-0.0012134	0.00832079	0.00930429	0.00053605	0.0053325	-0.0012327				76	-0.0019379	0.00681913	0.0177602	0.0256427	0.0245862	0.0251357			76	0.0057073	0.0144717	0.0195937	0.0296165	0.0249386	0.0247662		76	0.00097569
	76.2	0.00286593	0.00121154	0.00515662	0.00957492	0.00804025	0.0090943			76.2	0.00287347	0.0034019	0.00460661	0.0125673	0.00995643	0.0121817		76.2	-0.0017851	0.00234697	0.00180699	-0.0004514	0.00820887	0.00958044	-0.0001787	0.0055183	-0.0021415				76.2	-0.0022986	0.00712405	0.0175914	0.0251466	0.0241243	0.0257351			76.2	0.00492531	0.0151632	0.0196982	0.0293295	0.0243739	0.0251875		76.2	0.00099995
	76.4	0.00265211	0.00216683	0.0047643	0.00942668	0.00787956	0.00878495			76.4	0.00263315	0.00347623	0.00397693	0.0122777	0.00973905	0.0124019		76.4	-0.0004805	0.00193431	0.00069968	1.661e-05	0.00792522	0.00989919	-0.0007816	0.00594837	-0.0023844				76.4	-0.0028503	0.00722433	0.0180169	0.0248826	0.0230194	0.0263142			76.4	0.00435554	0.0148194	0.0200967	0.0298862	0.0234784	0.0256421		76.4	0.00087965
	76.6	0.00295887	0.00226174	0.00467037	0.0100237	0.00772584	0.00835958			76.6	0.0024794	0.00355707	0.00366845	0.0125286	0.00947329	0.012156		76.6	-0.0002734	0.00280388	0.0003834	0.00066249	0.00831314	0.00959685	0.00015654	0.00611054	-0.0021009				76.6	-0.0035964	0.0071609	0.0183409	0.0252357	0.0232997	0.02619			76.6	0.00384579	0.0148403	0.0195572	0.030441	0.0235686	0.025139		76.6	0.0004791
	76.8	0.00235704	0.00178346	0.00412607	0.0101645	0.00764488	0.00862554			76.8	0.00178644	0.00333258	0.00263249	0.0128042	0.00974258	0.0122724		76.8	3.25e-05	0.00366405	0.00058439	0.00198847	0.00896979	0.0084029	0.00084166	0.00621803	-0.0020229				76.8	-0.0042749	0.00682402	0.0182503	0.0248606	0.0231364	0.026484			76.8	0.00383526	0.0149117	0.0197882	0.0291481	0.0243416	0.0256997		76.8	0.00034058
	77	0.00228677	0.0017769	0.00439891	0.0103559	0.00781731	0.00845373			77	0.00164004	0.00383527	0.00244104	0.0128252	0.00966302	0.0125679		77	-0.0009483	0.00375559	0.00026575	0.0026457	0.00912651	0.00808079	0.00062832	0.00666843	-0.0008038				77	-0.0043294	0.0065181	0.0179359	0.0245302	0.023445	0.0269007			77	0.00411495	0.0142405	0.0197033	0.0280327	0.0240813	0.0257432		77	0.00049787
	77.2	0.00234883	0.00145373	0.00444462	0.0102311	0.00757314	0.00834727			77.2	0.00120875	0.00357327	0.00227386	0.0123977	0.00927911	0.0126936		77.2	-0.0008736	0.00435624	0.00038766	0.00277717	0.00942466	0.00749785	-9.899e-05	0.00719921	-0.0009817				77.2	-0.004139	0.00662158	0.0163793	0.0244848	0.0243211	0.0268855			77.2	0.00401205	0.0146584	0.0195163	0.0281032	0.0241575	0.0255628		77.2	0.00091928
	77.4	0.00217375	0.00122783	0.00463993	0.00970842	0.0075397	0.00770245			77.4	0.00133403	0.00374861	0.00196781	0.0119791	0.00952112	0.0122921		77.4	-0.0003583	0.00380244	0.00044963	0.0019402	0.00963717	0.00765519	0.00060329	0.00744633	-0.0009501				77.4	-0.0048558	0.00639417	0.0162902	0.0242095	0.0252767	0.0265926			77.4	0.00401102	0.0148916	0.020613	0.0287133	0.0243726	0.0255699		77.4	0.00168718
	77.6	0.00201397	0.0015136	0.00423751	0.00986502	0.00745937	0.00806207			77.6	0.00050723	0.00396254	0.00177387	0.0118032	0.00899674	0.0119889		77.6	-4.74e-06	0.00263166	-0.0007029	0.00209779	0.0085847	0.00700647	0.00065851	0.00713671	-0.0009732				77.6	-0.0049359	0.00599129	0.0159531	0.0235617	0.025909	0.0258548			77.6	0.00373332	0.015	0.0210678	0.0281525	0.0249911	0.0255804		77.6	0.0027501
	77.8	0.00199835	0.00121462	0.00444034	0.0105153	0.00733935	0.00779745			77.8	-0.00024	0.00409694	0.00181099	0.0122201	0.00978034	0.012369		77.8	0.00028684	0.00184819	0.00028682	0.00227113	0.00833721	0.00559255	0.00087474	0.00630784	-0.0009287				77.8	-0.0047415	0.00655528	0.0155325	0.0233513	0.0262596	0.025552			77.8	0.00347848	0.0153082	0.0210093	0.0274997	0.0247223	0.024508		77.8	0.00351067
	78	0.00264942	0.00148856	0.00430863	0.0100478	0.00740908	0.00738567			78	3.573e-05	0.00415563	0.0018994	0.0115893	0.0101124	0.0130422		78	0.00095537	0.00178507	-8.086e-05	0.00155293	0.00723152	0.00470347	0.00124124	0.00648688	-0.0010503				78	-0.0043643	0.00647889	0.0157353	0.0241259	0.0262718	0.0261199			78	0.00383047	0.0152071	0.0205082	0.0281251	0.0242395	0.02392		78	0.00353066
	78.2	0.00281775	0.0022889	0.00467249	0.0104971	0.00750929	0.00754735			78.2	0.00047633	0.00476649	0.00250019	0.0120579	0.0101386	0.0134369		78.2	0.00141349	0.00156791	0.00014187	0.00108749	0.00699826	0.00497196	0.00169425	0.00566925	-0.0005995				78.2	-0.0042286	0.00641434	0.0160921	0.0239075	0.0260773	0.025963			78.2	0.00393572	0.0156778	0.020458	0.0279842	0.0238212	0.0234436		78.2	0.0038196
	78.4	0.00268632	0.00185788	0.00496198	0.0105936	0.00734296	0.00749282			78.4	-3.443e-05	0.00373975	0.00282704	0.0123665	0.0100305	0.0138358		78.4	0.00212695	0.0004642	0.00131926	0.00082224	0.00698798	0.00429425	0.00235922	0.00531525	0.00052062				78.4	-0.0039896	0.00667137	0.0167649	0.0236494	0.0272136	0.0255947			78.4	0.0039428	0.0153035	0.0210538	0.0272546	0.0237602	0.0234753		78.4	0.00409189
	78.6	0.00281366	0.00229563	0.004979	0.0108444	0.00732391	0.00694242			78.6	-0.0006856	0.00375464	0.00291548	0.0124839	0.0104578	0.0139119		78.6	0.00148892	0.00083516	0.00157415	0.0001597	0.00628542	0.00356518	0.00288474	0.0056498	0.00064392				78.6	-0.0036726	0.00684308	0.0171778	0.0232743	0.0274139	0.0262742			78.6	0.00459014	0.0147542	0.0207665	0.0263904	0.0245433	0.0237252		78.6	0.00433318
	78.8	0.00333546	0.00216413	0.00446316	0.0108786	0.00713643	0.00612395			78.8	-0.0007025	0.00301619	0.00277918	0.0124964	0.0103685	0.0142329		78.8	0.00058137	0.00025319	0.00154296	-0.0001383	0.00623085	0.00282857	0.00293523	0.0047594	0.00060885				78.8	-0.00389	0.00764205	0.0176971	0.0233348	0.0276367	0.0268241			78.8	0.0039988	0.0145436	0.0205298	0.0263336	0.0244581	0.02388		78.8	0.00399032
	79	0.0032003	0.00191508	0.00447683	0.010992	0.00790774	0.00632059			79	-0.000725	0.00244418	0.00330523	0.0124552	0.0108152	0.0147527		79	0.00094758	0.00042365	0.00191793	-0.0007425	0.00616038	0.00331195	0.00342437	0.0044971	-5.701e-05				79	-0.0028665	0.00764102	0.0173689	0.0240299	0.0275364	0.0262153			79	0.00446231	0.0141701	0.0212139	0.0262847	0.0252021	0.0240856		79	0.00311679
	79.2	0.00328338	0.00210458	0.00384436	0.0107259	0.00861339	0.00653441			79.2	-0.0006476	0.0020493	0.00412916	0.0123487	0.0109588	0.0151203		79.2	0.00131828	-0.0004299	0.00214488	-0.0005232	0.00674169	0.00440043	0.00313294	0.00416363	7.366e-05				79.2	-0.0017399	0.00783649	0.0174915	0.0242854	0.0281747	0.0254218			79.2	0.00367159	0.0141523	0.0211218	0.0264554	0.0259139	0.0246584		79.2	0.00261513
	79.4	0.00299526	0.00190962	0.00416366	0.0112636	0.0083367	0.00639965			79.4	-3.23e-05	0.00236866	0.00444615	0.0127311	0.0111565	0.0150453		79.4	0.00089555	-0.0005685	0.0030833	-0.0004321	0.0065288	0.00370488	0.00286211	0.00437251	-0.0004502				79.4	-0.0013126	0.00826698	0.0176577	0.0245639	0.0282832	0.0259346			79.4	0.00417121	0.0138837	0.0213541	0.0265217	0.0265996	0.0255781		79.4	0.00263937
	79.6	0.00235116	0.00183847	0.00429395	0.0113767	0.00835301	0.00698563			79.6	-0.0002681	0.00262186	0.00450671	0.0130597	0.0112752	0.0142268		79.6	0.0007425	-0.0010463	0.00385336	-0.0007807	0.00691562	0.00397923	0.00279453	0.0043105	-0.000727				79.6	-0.0013729	0.00890964	0.0177631	0.0245618	0.0283689	0.0262592			79.6	0.00427256	0.0139889	0.0210146	0.0266567	0.0270411	0.0257192		79.6	0.0025812
	79.8	0.00221531	0.00147931	0.00474759	0.011846	0.00946308	0.00690042			79.8	-0.0002084	0.00196468	0.00432867	0.0137009	0.0114376	0.014047		79.8	-2.665e-05	-0.0011584	0.0031339	-0.0013663	0.00682674	0.00486923	0.00240321	0.00421712	-0.0020333				79.8	-0.0018601	0.00906342	0.0179946	0.0245185	0.0278842	0.0265871			79.8	0.00357013	0.012925	0.0212271	0.0262799	0.026974	0.02581		79.8	0.00279453
	80	0.00236253	0.00164605	0.00458656	0.0121874	0.00974372	0.00645323			80	0.00051983	0.00292251	0.00401603	0.0140712	0.0111619	0.0140533		80	0.00051243	-0.0006791	0.00234221	-0.0009341	0.00708094	0.00576751	0.00308428	0.00302895	-0.0011215				80	-0.0014143	0.00924585	0.0181718	0.0247601	0.0279528	0.0272824			80	0.00333632	0.0133302	0.0209841	0.0266133	0.0273884	0.0265674		80	0.00259667
	80.2	0.00179288	0.00226116	0.00476306	0.0114942	0.00992448	0.00596422			80.2	0.0001487	0.00270627	0.003958	0.0134308	0.0108049	0.0140868		80.2	0.00125145	-0.000394	0.0019066	-0.0005081	0.00673864	0.00637943	0.00258234	0.0031888	-0.0008634				80.2	-0.0017038	0.00908708	0.0182344	0.0249104	0.0268054	0.0276466			80.2	0.00344542	0.013364	0.0204684	0.0267538	0.0271489	0.0259371		80.2	0.00286774
	80.4	0.00135685	0.00251449	0.00480321	0.0115131	0.00968578	0.00596937			80.4	0.00043818	0.00292625	0.00422328	0.0138786	0.010229	0.0136842		80.4	0.00118836	-0.0003252	0.00129035	-0.0009039	0.00714929	0.00716654	0.00252605	0.00298508	-0.0003064				80.4	-0.0018579	0.00841731	0.0184663	0.0258665	0.0261239	0.0273622			80.4	0.00285767	0.0127182	0.0201472	0.0279532	0.0270273	0.0263406		80.4	0.00286035
	80.6	0.00121797	0.00232027	0.00552469	0.0113868	0.0101338	0.00590857			80.6	0.00140391	0.00303988	0.00465334	0.0140555	0.0101436	0.0135768		80.6	0.00017084	0.00119626	0.00157453	-1.149e-05	0.00771248	0.0072646	0.00358695	0.00234624	-0.0008605				80.6	-0.0013847	0.00854245	0.0182848	0.0259719	0.0262195	0.0278157			80.6	0.00339715	0.0126216	0.0202363	0.0278681	0.0271177	0.0264633		80.6	0.00267145
	80.8	0.00073499	0.00275134	0.00546395	0.0109815	0.0105616	0.00596766			80.8	0.00103274	0.00404666	0.00453913	0.0138114	0.0104053	0.0134596		80.8	-0.0005152	0.00096359	0.00142116	0.00056398	0.00831048	0.00756832	0.00340737	0.00268489	-0.0017735				80.8	-0.0014474	0.00861259	0.0183585	0.0257083	0.0255713	0.0282467			80.8	0.0037305	0.0129778	0.0211304	0.0274521	0.0262047	0.0266191		80.8	0.00226478
	81	0.00028426	0.00323171	0.00545897	0.0100946	0.0102609	0.00573034			81	0.00086175	0.00459598	0.00424456	0.0138991	0.00981031	0.012561		81	-0.0015555	0.00125898	0.00098134	0.00079294	0.00856514	0.00882409	0.00259551	0.00299639	-0.0019168				81	-0.0001843	0.00848306	0.0176683	0.025744	0.0258764	0.0284094			81	0.00426383	0.0134285	0.0201154	0.0269704	0.0252035	0.0265085		81	0.00098706
	81.2	0.00047899	0.00325501	0.0055824	0.00932039	0.0101668	0.00626293			81.2	0.00122044	0.00456568	0.00443649	0.0135523	0.00901452	0.0124911		81.2	-0.0015775	0.0015149	0.00061989	0.00102074	0.0084914	0.0084642	0.00251364	0.00392702	-0.0017197				81.2	0.00014656	0.00861388	0.0170257	0.024917	0.0262905	0.0281225			81.2	0.00442843	0.0139707	0.0200592	0.0272798	0.0253973	0.0261196		81.2	0.00101227
	81.4	0.00027028	0.00377701	0.00600317	0.00871506	0.0099559	0.00689213			81.4	0.00162506	0.00520249	0.004653	0.0133535	0.00897942	0.011855		81.4	-0.0019584	0.00123303	0.00026893	0.00071691	0.00816113	0.00895755	0.00304094	0.00400287	-0.0017429				81.4	-0.0001545	0.00832342	0.0179812	0.0243432	0.0263191	0.0274782			81.4	0.00461479	0.0139316	0.0208928	0.0271309	0.0251972	0.0261154		81.4	0.00077215
	81.6	0.0003506	0.00426272	0.00662974	0.00813245	0.00982198	0.00745437			81.6	0.00160511	0.00596779	0.00516216	0.0135706	0.00849155	0.0121798		81.6	-0.0023021	0.00191447	0.00024613	0.00110199	0.00702509	0.00863763	0.00292312	0.0037699	-0.0016307				81.6	0.00063571	0.00799035	0.0175059	0.0242614	0.0254262	0.0274803			81.6	0.00517549	0.0141832	0.0206165	0.0271241	0.0243843	0.0259929		81.6	0.00098814
	81.8	0.00019403	0.0037994	0.00699448	0.0082871	0.010089	0.00729867			81.8	0.00161289	0.00606563	0.00485785	0.0138717	0.00850315	0.0131631		81.8	-0.0018798	0.00192906	0.00075138	0.0012275	0.00661598	0.00926211	0.00311854	0.00421844	-0.0010225				81.8	0.00124206	0.00835674	0.0168511	0.024403	0.0254697	0.0270356			81.8	0.00621161	0.0143141	0.0200682	0.0274658	0.0235951	0.0251446		81.8	0.00045357
	82	0.00049783	0.00395517	0.00680083	0.00788857	0.00996484	0.00725575			82	0.00187149	0.00544039	0.00440078	0.0130099	0.00790346	0.0132968		82	-0.0017266	0.00301938	0.00095113	0.00140274	0.0070468	0.00886286	0.00278033	0.00442205	-2.901e-05				82	0.00148452	0.00826089	0.0165402	0.0251163	0.0248105	0.0265896			82	0.00734517	0.0141594	0.0193626	0.0279846	0.0233421	0.0248513		82	-0.000105
	82.2	-2.473e-05	0.00325554	0.00687976	0.00808702	0.0095166	0.00705253			82.2	0.00103089	0.00554555	0.00445419	0.0129619	0.00771962	0.0133972		82.2	-0.0018978	0.00309924	0.00140203	0.00158611	0.00689881	0.0090726	0.0019939	0.00446635	0.00115165				82.2	0.00183584	0.00731863	0.0165675	0.0242932	0.0246968	0.0265509			82.2	0.00725801	0.0143459	0.019167	0.0274919	0.023177	0.0251073		82.2	-0.0011393
	82.4	-0.0005758	0.0025143	0.00640557	0.00835143	0.0094569	0.00707733			82.4	0.00033587	0.00418789	0.00398725	0.0128018	0.00809997	0.0140066		82.4	-0.0020136	0.00281552	0.00102109	0.00080397	0.00681087	0.00772596	0.00220671	0.00483101	0.00213151				82.4	0.00232743	0.00692069	0.0163758	0.0239723	0.0262834	0.0270077			82.4	0.00722482	0.0143107	0.0191773	0.0272996	0.0236968	0.02465		82.4	-0.0015019
	82.6	-0.0004618	0.0031889	0.00613093	0.00815241	0.00966353	0.00695174			82.6	-5.191e-05	0.00469976	0.00372847	0.0125924	0.00856274	0.0146722		82.6	-0.0022639	0.00347676	0.00118399	0.00091089	0.00630948	0.00703261	0.00205547	0.00478144	0.0024937				82.6	0.00194418	0.00742983	0.0161495	0.022726	0.0269459	0.0268108			82.6	0.00774442	0.0143354	0.0186637	0.0269427	0.0241708	0.0246984		82.6	-0.0015497
	82.8	-0.0003457	0.00280069	0.00580089	0.00757485	0.00964922	0.00699949			82.8	-0.0003825	0.00403726	0.00382914	0.0125986	0.00876108	0.0154031		82.8	-0.000795	0.00269117	0.00107084	0.0007563	0.00645893	0.00764691	0.00260093	0.00348051	0.00247011				82.8	0.00170142	0.00838004	0.0164938	0.0223926	0.0270907	0.0267096			82.8	0.00757172	0.0145288	0.0188278	0.0270862	0.0238325	0.0249517		82.8	-0.0025839
	83	-0.0004884	0.00261263	0.00527947	0.00825629	0.0102031	0.00742426			83	-0.0003588	0.00401701	0.00432387	0.0124667	0.009247	0.0160985		83	0.00059996	0.00271697	0.00202478	0.00064292	0.00675335	0.00678044	0.00247937	0.00375228	0.00262868				83	0.00229276	0.00852806	0.0160011	0.0222252	0.0270739	0.0261888			83	0.00805382	0.0146526	0.0187669	0.0274475	0.024136	0.0253149		83	-0.0019178
	83.2	-6.593e-05	0.00297962	0.00535179	0.00827972	0.00954614	0.00781619			83.2	8.842e-05	0.00375593	0.00426784	0.0123845	0.00985832	0.0161019		83.2	0.00164691	0.00204651	0.0015494	0.00028384	0.00728799	0.00641611	0.00263655	0.00404545	0.00367947				83.2	0.00206973	0.00867156	0.0162058	0.0219918	0.0276568	0.0260182			83.2	0.00765586	0.0146359	0.0183653	0.0279154	0.0247117	0.025188		83.2	-0.00109
	83.4	0.00074451	0.00283269	0.00540448	0.00882644	0.00946672	0.00794164			83.4	0.00063895	0.00432739	0.00366637	0.0123775	0.0107875	0.0159371		83.4	0.00144012	0.002162	0.00178335	0.00035535	0.00736102	0.0057103	0.00265222	0.00387793	0.0033919				83.4	0.00145342	0.00841592	0.0160647	0.0220504	0.0280836	0.0265015			83.4	0.00748798	0.0144538	0.0183233	0.0274848	0.0245004	0.0254752		83.4	-0.0005797
	83.6	0.00117592	0.0032823	0.00503094	0.00890273	0.00946405	0.00846375			83.6	0.00038144	0.00460828	0.0037009	0.0120458	0.0114553	0.0152246		83.6	0.00110329	0.00244795	0.0011443	0.00022298	0.00821564	0.00649663	0.00291276	0.00405711	0.00290658				83.6	0.00087166	0.00874604	0.0161827	0.0214391	0.027406	0.0260745			83.6	0.00725903	0.0147684	0.0180827	0.0273931	0.024418	0.0250916		83.6	-1.615e-05
	83.8	0.00212383	0.00311263	0.00498534	0.00908651	0.00883193	0.00838041			83.8	0.00092413	0.00466727	0.00378117	0.0123609	0.0118363	0.0144573		83.8	0.00103599	0.00244469	-0.0004511	0.00047814	0.00863732	0.00668932	0.00285456	0.00403129	0.00317317				83.8	-0.0004111	0.00762738	0.0155296	0.0222053	0.0269828	0.0266985			83.8	0.00698944	0.0138823	0.0179202	0.0280868	0.0244926	0.0253076		83.8	0.00098565
	84	0.00267168	0.00288467	0.00480036	0.00936419	0.00833099	0.00886154			84	0.00173645	0.00455694	0.00405483	0.0128028	0.012114	0.0144482		84	0.00220188	0.00184448	-0.0004187	0.00123429	0.0081434	0.0070031	0.00280024	0.00385939	0.00326128				84	-0.0009472	0.00699109	0.0151086	0.0240345	0.0270643	0.0268707			84	0.0064771	0.0148713	0.0171694	0.0290995	0.0244947	0.0255766		84	0.00143007
	84.2	0.0028897	0.00247558	0.00474432	0.00926348	0.007748	0.00896582			84.2	0.00189028	0.00365198	0.00396813	0.0130077	0.0112079	0.0137638		84.2	0.0023792	0.00166611	-0.0006529	0.00093835	0.00700949	0.00683627	0.00329074	0.00469765	0.00228815				84.2	-0.001188	0.00623825	0.0149439	0.0240228	0.0266617	0.0270362			84.2	0.00623673	0.0144736	0.0173336	0.0290639	0.0240277	0.0258933		84.2	0.00228692
	84.4	0.00346877	0.00243434	0.00438758	0.010008	0.00755929	0.00916688			84.4	0.00285631	0.0043999	0.00374768	0.0135575	0.0117391	0.0130997		84.4	0.00162613	0.00171121	-0.0009133	0.00152961	0.00815975	0.00680883	0.00343948	0.00464753	0.00096854				84.4	-0.0014935	0.00696049	0.0150225	0.0244285	0.0265961	0.0277413			84.4	0.0060681	0.0148915	0.0176548	0.0288397	0.0231187	0.0267521		84.4	0.00243544
	84.6	0.00332203	0.00328011	0.00524244	0.0100074	0.00719155	0.00917067			84.6	0.00283399	0.00491532	0.00438959	0.0129922	0.0124761	0.012602		84.6	0.00059753	0.00182598	-0.0010795	0.00235936	0.00754161	0.00683139	0.00388293	0.00507619	-0.000461				84.6	-0.0022487	0.00762466	0.0154195	0.024662	0.0262111	0.0287557			84.6	0.00608793	0.0159486	0.0180665	0.028545	0.0229953	0.0268997		84.6	0.00271551
	84.8	0.00304398	0.00381145	0.00531827	0.0107238	0.00702377	0.0092048			84.8	0.00235896	0.00546848	0.00490543	0.0133445	0.0122146	0.0117358		84.8	-0.0003362	0.00176287	-0.0016766	0.00245175	0.00729122	0.00745395	0.00338846	0.00525641	-0.0009072				84.8	-0.0031513	0.00643495	0.0157997	0.025036	0.025456	0.0286034			84.8	0.00509726	0.0159807	0.0182314	0.0280806	0.0225385	0.0268114		84.8	0.0024289
	85	0.00294703	0.00388673	0.00549096	0.0109624	0.00634448	0.00974011			85	0.00252016	0.0054258	0.0044535	0.0135769	0.0116909	0.010963		85	-0.0001062	0.00202951	-0.0018683	0.00312582	0.00689491	0.00778249	0.00291973	0.00508948	-0.0014474				85	-0.0031784	0.00673734	0.0156615	0.0255412	0.0257469	0.0286604			85	0.0041048	0.0163047	0.0171821	0.0276535	0.0232546	0.0268252		85	0.00206434
	85.2	0.00307156	0.00370319	0.00616478	0.0114604	0.00620856	0.0100313			85.2	0.00303666	0.00532771	0.0053062	0.0132208	0.0115959	0.0104008		85.2	-0.0002445	0.00174096	-0.0019608	0.00377649	0.0062274	0.00711849	0.00273373	0.00545558	-0.0017177				85.2	-0.0035169	0.00686185	0.0162753	0.0255911	0.0251547	0.0286473			85.2	0.00354874	0.0153824	0.0176796	0.0275193	0.0230721	0.0273566		85.2	0.00281325
	85.4	0.00270546	0.00372707	0.00612506	0.012005	0.00624712	0.00897972			85.4	0.00270677	0.00484859	0.0057545	0.0134436	0.0118121	0.0100058		85.4	-0.000463	0.00153571	-0.0018066	0.00385152	0.00618368	0.00771318	0.00257996	0.00554219	-0.0018919				85.4	-0.0038144	0.00750124	0.0165979	0.0261999	0.0250661	0.0284539			85.4	0.00303269	0.0158479	0.018263	0.0276033	0.0231624	0.0275363		85.4	0.00277038
	85.6	0.0027422	0.00347802	0.00615595	0.012213	0.00642089	0.00800477			85.6	0.00245214	0.00433033	0.00587075	0.0136397	0.0118081	0.0107178		85.6	-0.0004145	0.00214468	-0.0017205	0.00355914	0.00610047	0.00752704	0.00178953	0.00537756	-0.0014807				85.6	-0.0036915	0.00731908	0.0159607	0.0268234	0.0246615	0.0282713			85.6	0.00386472	0.0154487	0.0180967	0.0280154	0.022758	0.0273249		85.6	0.00304118
	85.8	0.00207534	0.00351175	0.00596232	0.0128523	0.00663429	0.00729149			85.8	0.00231097	0.0041958	0.00517425	0.013073	0.0115985	0.010593		85.8	-7.214e-05	0.00152571	-0.001534	0.00245834	0.00570873	0.00767573	0.0005463	0.00516172	-0.0017075				85.8	-0.0028234	0.00724628	0.016065	0.027077	0.0252538	0.0277944			85.8	0.0043216	0.0145917	0.0180934	0.0279519	0.0238679	0.027101		85.8	0.00281313
	86	0.00199967	0.00388298	0.00555087	0.0123912	0.00677538	0.00610982			86	0.0018211	0.0040471	0.00463557	0.0122558	0.0109842	0.0102623		86	-0.0005301	0.00256695	-0.0009091	0.0009584	0.00550479	0.00662901	-0.0003945	0.0047332	-0.0013098				86	-0.0024849	0.00661784	0.0166706	0.027342	0.0251325	0.0280461			86	0.00442453	0.0138595	0.0180122	0.0275644	0.0248206	0.0271037		86	0.00262051
	86.2	0.00148138	0.0037715	0.00555068	0.0120057	0.00673044	0.00583915			86.2	0.00084368	0.00439641	0.00501271	0.0121829	0.0107839	0.0106766		86.2	-6.642e-05	0.00240119	-0.0006803	-0.0002174	0.00590877	0.00641281	-0.0017066	0.00465744	-0.0009801				86.2	-0.0023525	0.00563812	0.0163787	0.0264003	0.0255133	0.0288967			86.2	0.00425404	0.0137173	0.0181734	0.0273183	0.0250012	0.0268076		86.2	0.00162073
	86.4	0.00042903	0.00417385	0.00521249	0.0114929	0.00718184	0.00590033			86.4	0.00047567	0.00370398	0.0045578	0.0114922	0.0111708	0.0108827		86.4	0.00025002	0.0025828	-9.007e-05	-0.0012585	0.00613544	0.00637068	-0.0012822	0.00411593	-0.0006421				86.4	-0.0024734	0.0062337	0.016302	0.0254794	0.0268804	0.0289417			86.4	0.00407285	0.0133622	0.0177669	0.0276831	0.026015	0.0265456		86.4	0.00182565
	86.6	0.00057998	0.00424161	0.00553811	0.0102014	0.00708987	0.00573987			86.6	0.00017222	0.00396524	0.00474105	0.0109385	0.0109482	0.0111758		86.6	0.00100967	0.0024512	0.00117816	-0.0014294	0.00703633	0.00618876	-0.001683	0.00269617	0.00038737				86.6	-0.0027169	0.00708087	0.0171684	0.0247845	0.0262364	0.0283865			86.6	0.00423909	0.0132474	0.0176471	0.0274007	0.0265675	0.026517		86.6	0.00227044
	86.8	0.00031214	0.00404511	0.00563155	0.00942254	0.00737698	0.00504725			86.8	-0.0005269	0.00358072	0.00458772	0.0102091	0.0107305	0.0112318		86.8	0.00227548	0.00217517	0.00089377	-0.0026356	0.00710107	0.00664959	-0.0010294	0.00200579	0.0008542				86.8	-0.0027005	0.00786027	0.0178456	0.0244563	0.026219	0.0280064			86.8	0.00412808	0.013983	0.0180786	0.0271537	0.0270694	0.0265048		86.8	0.00235686
	87	-0.0001029	0.00389014	0.00582086	0.00944692	0.00678283	0.00467506			87	-0.000913	0.00365437	0.00474965	0.00990608	0.0110284	0.0112727		87	0.00209197	0.00296321	0.00249991	-0.0027533	0.00748688	0.00542383	-0.0010059	0.00227922	0.00148556				87	-0.0019258	0.00768292	0.0176822	0.0238042	0.0265193	0.0274047			87	0.004119	0.0140288	0.0181348	0.0265502	0.0273822	0.0262978		87	0.00246958
	87.2	-0.0002082	0.00370257	0.00613632	0.00851288	0.0065815	0.00474864			87.2	-0.0009658	0.00378413	0.00426713	0.00893515	0.0111214	0.011074		87.2	0.00250431	0.00278642	0.0021758	-0.0025885	0.00756438	0.00559673	-0.0003566	0.00267601	0.00211005				87.2	-0.0014558	0.007577	0.0176495	0.0234768	0.0266932	0.02734			87.2	0.00435355	0.0137296	0.0181798	0.0258464	0.0274832	0.025907		87.2	0.00188812
	87.4	-5.842e-05	0.00383105	0.00578805	0.00793992	0.00682366	0.00540081			87.4	-0.0013617	0.00430947	0.0040453	0.00832961	0.0117545	0.0111427		87.4	0.0019776	0.00311607	0.00248579	-0.0022858	0.00813493	0.00602387	-0.0005885	0.00238719	0.00156604				87.4	-0.0014449	0.00698948	0.0171474	0.0232481	0.0265037	0.0267445			87.4	0.00507643	0.0134573	0.0179033	0.0257964	0.0274192	0.0261769		87.4	0.00189153
	87.6	3.655e-05	0.00372396	0.00547751	0.00746675	0.00644261	0.00579351			87.6	-0.0006114	0.004347	0.00397907	0.00846516	0.0117836	0.011554		87.6	0.00197353	0.00329419	0.00282899	-0.001986	0.00861874	0.00592296	0.00017522	0.00203439	0.00160919				87.6	-0.0009549	0.0067824	0.017544	0.022918	0.0263191	0.0261113			87.6	0.00623396	0.0139554	0.0177679	0.0262126	0.0278106	0.0258326		87.6	0.00149759
	87.8	0.00019035	0.0029955	0.0052923	0.00690867	0.00603234	0.00605798			87.8	-0.0001734	0.00362719	0.00398074	0.00892074	0.0117121	0.0115708		87.8	0.0022831	0.00276365	0.00249959	-0.0003325	0.00788523	0.00591689	0.00036967	0.0025905	0.00185498				87.8	-0.0010965	0.00615945	0.0170371	0.0234644	0.0267514	0.0264578			87.8	0.00661657	0.0137695	0.0180048	0.0270069	0.0277823	0.0261549		87.8	0.00147737
	88	0.00059009	0.00270509	0.00503084	0.00691203	0.00637378	0.00680344			88	0.00047678	0.00288368	0.00411299	0.00911453	0.0118805	0.0120301		88	0.00153305	0.00336857	0.00277583	0.00048884	0.00742523	0.00668225	0.00047299	0.00218269	0.00151541				88	-0.0007995	0.00701394	0.0171315	0.0238229	0.026863	0.0256439			88	0.00708865	0.0147336	0.0178923	0.026955	0.0268045	0.0260843		88	0.00088101
	88.2	0.00140308	0.00252147	0.00473076	0.00714889	0.00557406	0.00758814			88.2	0.0014521	0.00312582	0.00369761	0.00963158	0.0109847	0.0114614		88.2	0.00077145	0.00416817	0.00181921	0.00044818	0.00773042	0.00672313	0.00080883	0.00260388	0.001938				88.2	-0.0005219	0.00713294	0.0173122	0.0234343	0.026731	0.0257617			88.2	0.00755401	0.0142905	0.0190958	0.0267978	0.0259859	0.0264724		88.2	0.00155592
	88.4	0.00147508	0.00273167	0.0045386	0.00766039	0.00537978	0.00820232			88.4	0.00176381	0.0040585	0.00364161	0.0104245	0.0116951	0.0116764		88.4	-0.0002882	0.00446882	0.00187894	0.00084643	0.00905552	0.00728357	0.00035578	0.00346429	0.00215586				88.4	-0.0009158	0.00714439	0.0175443	0.024399	0.0263796	0.0255039			88.4	0.00780925	0.0145148	0.0193326	0.02754	0.0256214	0.0258773		88.4	0.00147761
	88.6	0.0008877	0.00250103	0.00510483	0.00779579	0.00563414	0.00883456			88.6	0.00105794	0.00392708	0.00388848	0.0103358	0.0116911	0.0117145		88.6	-0.0003949	0.0043925	0.00129524	0.0019145	0.00855958	0.00701073	0.00122098	0.00321654	0.00144886				88.6	-0.0007918	0.00654375	0.0177698	0.0246513	0.0259041	0.024638			88.6	0.00764615	0.0147169	0.0195556	0.0277405	0.0258485	0.0256922		88.6	0.00086003
	88.8	0.00063365	0.00248009	0.00439752	0.00838179	0.00634808	0.00951636			88.8	0.0011733	0.00394005	0.00354062	0.0110257	0.01187	0.011682		88.8	-7.479e-05	0.00343684	0.00069533	0.00285877	0.00861561	0.00760891	0.00186684	0.00315239	0.00154662				88.8	-0.0007972	0.00683308	0.0177794	0.0247276	0.0258663	0.0243922			88.8	0.00662858	0.0146607	0.0192428	0.0274266	0.0259846	0.0256831		88.8	0.0008192
	89	0.00088771	0.00162113	0.0038591	0.00869826	0.00651184	0.0101482			89	0.00141016	0.00335521	0.00321132	0.0108849	0.0120486	0.0115811		89	0.00109928	0.00251825	0.00019616	0.00348329	0.00895642	0.00729455	0.00207062	0.00273768	-0.000102				89	-0.0003282	0.00820137	0.0180099	0.0248742	0.0258701	0.024301			89	0.00604009	0.0146385	0.0186378	0.0264498	0.0258302	0.02558		89	0.00037853
	89.2	0.00102089	0.00160796	0.00367318	0.00889116	0.00648222	0.0102451			89.2	0.00167524	0.00277687	0.00367759	0.0108982	0.0122156	0.0115341		89.2	0.00210164	0.00212279	-0.001104	0.0041382	0.00913054	0.00672841	0.00288388	0.00311897	0.0001285				89.2	-0.000177	0.00819552	0.0181631	0.0249722	0.0253528	0.0239821			89.2	0.00628514	0.0142258	0.0188674	0.0264897	0.0246899	0.0249707		89.2	0.00058841
	89.4	0.00094261	0.00165671	0.00315379	0.00931283	0.00678617	0.00961935			89.4	0.00135729	0.00221947	0.00410185	0.0112175	0.0120783	0.0121549		89.4	0.0019123	0.00170814	-0.0016795	0.00283931	0.0087901	0.00571268	0.00323337	0.00366732	0.00033811				89.4	-0.0002747	0.00910628	0.0181373	0.0252161	0.0253423	0.0237507			89.4	0.00670335	0.0148173	0.0193831	0.0264029	0.0240526	0.0240752		89.4	0.00042404
	89.6	0.00123806	0.00172373	0.00296407	0.00911868	0.00747029	0.0101704			89.6	0.00169213	0.00239153	0.00371201	0.011331	0.0125433	0.0127031		89.6	0.00204411	0.00158279	-0.0021173	0.00191634	0.00917425	0.00548344	0.00260581	0.00398441	0.00021385				89.6	-0.0007312	0.00837089	0.0182857	0.0251676	0.0249049	0.0237728			89.6	0.00726073	0.0139417	0.0185787	0.0266894	0.023388	0.0237563		89.6	0.00067456
	89.8	0.00165953	0.00196741	0.00260309	0.00931909	0.00799631	0.010355			89.8	0.00235445	0.00255301	0.00324171	0.0112666	0.0118626	0.0125386		89.8	0.00253818	0.00136401	-0.0026341	0.00051923	0.008975	0.00533167	0.00238696	0.00390388	-0.0004259				89.8	0.00014953	0.00876666	0.0183279	0.025503	0.0257416	0.0244441			89.8	0.00729418	0.0138324	0.0183158	0.0269982	0.0242004	0.0237784		89.8	0.00090459
	90	0.00160788	0.00144389	0.00265984	0.00933891	0.00807289	0.00996028			90	0.00170614	0.00191201	0.00290275	0.0116244	0.011811	0.0122031		90	0.00290116	0.00131065	-0.0026023	-0.0008945	0.00856818	0.00569516	0.00252396	0.00390638	0.00019178				90	-0.0002733	0.00835081	0.0181074	0.0251628	0.0257463	0.0248693			90	0.00698163	0.0135043	0.0176391	0.0270001	0.0240705	0.0237946		90	0.00134996
	90.2	0.00105029	0.00115018	0.00320524	0.00903507	0.00796859	0.0101135			90.2	0.00068502	0.00153529	0.00352978	0.0122538	0.0120246	0.0121504		90.2	0.00327442	0.0015688	-0.0025223	-0.0021441	0.00963994	0.00645468	0.00246605	0.00433277	-0.0006906				90.2	-0.0002722	0.00740412	0.017507	0.0243672	0.0264924	0.0251349			90.2	0.00691845	0.0130715	0.0178047	0.0264611	0.0240694	0.0235199		90.2	0.0014408
	90.4	0.00086099	0.00115463	0.00332778	0.00891654	0.00809252	0.00970541			90.4	0.00068846	0.00169407	0.00370795	0.0123238	0.011639	0.0125121		90.4	0.00289954	0.00063912	-0.0023982	-0.003176	0.0089944	0.00724736	0.00297048	0.00350153	-0.0015798				90.4	-0.0004865	0.00821187	0.0171748	0.0243119	0.0264874	0.0250681			90.4	0.00612833	0.0133664	0.0171464	0.0267134	0.024577	0.023595		90.4	0.00222328
	90.6	0.0010021	0.00091943	0.00398486	0.00900486	0.00797585	0.00899389			90.6	-0.0002158	0.00199858	0.00431439	0.0125938	0.0105728	0.013118		90.6	0.0038338	-1.166e-05	-0.0011647	-0.0034112	0.00877176	0.00727463	0.00295551	0.00307913	-0.0014035				90.6	2.238e-05	0.0077793	0.0170828	0.0246822	0.0266167	0.0247949			90.6	0.00609948	0.0143931	0.0169856	0.0261011	0.024496	0.0232303		90.6	0.00263677
	90.8	0.00077991	0.00115396	0.00464238	0.00876228	0.00794834	0.00834445			90.8	-0.0009379	0.00197045	0.00424211	0.0125661	0.0110466	0.0130039		90.8	0.00366539	0.00068109	-0.0009661	-0.0035353	0.00832749	0.00827476	0.00313589	0.00386925	-0.0029841				90.8	-4.757e-05	0.00760044	0.0170484	0.02394	0.0268542	0.0245344			90.8	0.00641963	0.0150261	0.0173702	0.0256354	0.0238088	0.0230316		90.8	0.00216955
	91	0.00043915	0.00104726	0.00463203	0.00887727	0.00706514	0.00874538			91	-0.0008149	0.00189287	0.00424414	0.012429	0.0113577	0.0134431		91	0.00323049	0.00066258	0.00013207	-0.00274	0.00858294	0.00885871	0.00292078	0.00406472	-0.0040554				91	0.00076903	0.00711547	0.0169712	0.0234729	0.0263856	0.0243677			91	0.00685104	0.014202	0.0169974	0.0255127	0.0230067	0.022951		91	0.00273834
	91.2	0.00073792	0.00157856	0.00444406	0.00877893	0.00769796	0.00874041			91.2	-0.000728	0.00254906	0.00353134	0.0126312	0.0116652	0.0143156		91.2	0.00349837	0.00010862	0.00067366	-0.0018596	0.00867848	0.00895013	0.00256961	0.00446768	-0.0050655				91.2	0.000662	0.00733946	0.0169165	0.0229703	0.025848	0.0245047			91.2	0.00775817	0.0142276	0.0165618	0.0254065	0.0230619	0.0229285		91.2	0.00303824
	91.4	0.0007291	0.00256228	0.00486056	0.00864489	0.00751044	0.00893045			91.4	-0.0006415	0.00327775	0.00413807	0.0126365	0.0117688	0.0153961		91.4	0.00311903	0.00073694	0.0011071	-0.0016353	0.00935908	0.00975065	0.00239867	0.00408357	-0.006026				91.4	0.00051672	0.00677793	0.0167112	0.0231125	0.0257458	0.0242888			91.4	0.00844877	0.0144585	0.0165415	0.0257161	0.0230593	0.0231311		91.4	0.00414593
	91.6	0.00102478	0.00346378	0.00473311	0.00909859	0.00737293	0.00837319			91.6	0.00020491	0.00390819	0.00425379	0.0128726	0.0115359	0.0163907		91.6	0.00275375	0.00096444	0.0017328	-0.0007791	0.00879879	0.0091512	0.00192898	0.00389602	-0.0059103				91.6	0.00066844	0.0075284	0.0163615	0.0233638	0.0256218	0.0241034			91.6	0.00878806	0.0156555	0.0168332	0.0261746	0.0233024	0.0229141		91.6	0.00366909
	91.8	0.000851	0.00339178	0.0044489	0.00893234	0.00746807	0.00833803			91.8	-0.00011	0.00366968	0.0039961	0.0129257	0.0118016	0.0167927		91.8	0.00224299	0.00113112	0.00165152	2.152e-05	0.00834689	0.00909185	0.00095515	0.00425588	-0.0056254				91.8	0.00023724	0.0083066	0.0155858	0.0233019	0.0254503	0.0235328			91.8	0.00850368	0.0162692	0.0171879	0.0262623	0.022692	0.0230219		91.8	0.00410122
	92	0.00142756	0.00413961	0.0046423	0.00876708	0.0075425	0.00794952			92	0.0001086	0.00419507	0.00419504	0.0125237	0.0122082	0.0166413		92	0.00113906	0.0013953	0.00261119	-0.0005158	0.00870481	0.00905485	0.00026908	0.00370475	-0.0050028				92	-0.0002293	0.00865462	0.0150483	0.0234295	0.0250857	0.0231815			92	0.00837384	0.01663	0.0167048	0.0265338	0.0216367	0.0229871		92	0.00448414
	92.2	0.00177866	0.00422077	0.00456787	0.00880427	0.00649604	0.00758912			92.2	0.00068973	0.00451417	0.00390046	0.0125007	0.0112216	0.0163535		92.2	0.00162046	0.00143438	0.00221285	-0.001049	0.00931354	0.00896975	-0.0006768	0.00414791	-0.0043037				92.2	-0.0001702	0.0078227	0.0151181	0.0237218	0.0248972	0.0237238			92.2	0.0082135	0.0166675	0.0174153	0.0271134	0.0220022	0.0242119		92.2	0.00551179
	92.4	0.00107003	0.00424368	0.00473387	0.00934138	0.0062487	0.00754101			92.4	0.00018013	0.00536961	0.00381962	0.0126559	0.0116691	0.0160891		92.4	0.00153106	0.0005685	0.0031501	-0.0010397	0.00942675	0.00848358	-0.0009267	0.00362933	-0.0032938				92.4	-0.0003422	0.00728916	0.0149863	0.0238206	0.0247969	0.0233445			92.4	0.00796333	0.0171883	0.0171469	0.0272091	0.0226315	0.0244515		92.4	0.0048944
	92.6	0.00087273	0.00434541	0.00475594	0.00959256	0.00692265	0.00768228			92.6	-0.0008705	0.005325	0.00357772	0.0122128	0.0121524	0.0152816		92.6	0.00107691	0.00050165	0.00260444	0.00012035	0.00895035	0.00738182	-0.0005084	0.00241472	-0.0033879				92.6	-0.001128	0.00796631	0.0154445	0.0228669	0.0251939	0.0235561			92.6	0.00706864	0.0172597	0.0174038	0.0260607	0.0233615	0.0254079		92.6	0.00411524
	92.8	0.00083367	0.00453344	0.00414083	0.0096403	0.00719913	0.00746252			92.8	-0.0003499	0.00582431	0.0033912	0.012102	0.0130158	0.0154916		92.8	0.00182699	-0.0002123	0.00209492	-0.0001751	0.00884026	0.00726269	-0.0008968	0.00218398	-0.0025279				92.8	-0.0020332	0.00820351	0.0158488	0.0223503	0.0255855	0.0239562			92.8	0.00637067	0.0173549	0.0170054	0.0255869	0.023902	0.0252681		92.8	0.00440098
	93	0.00060705	0.00429701	0.00335558	0.00939834	0.00671962	0.00721121			93	-0.000406	0.00580828	0.00316116	0.0117033	0.0128684	0.0149963		93	0.00221584	0.00046898	0.00131866	-0.0005397	0.00828847	0.00659582	-0.0008477	0.0017728	-0.0021117				93	-0.002207	0.00834445	0.0163201	0.0216945	0.0259307	0.0245437			93	0.00594878	0.0170816	0.01762	0.0242172	0.02404	0.0255426		93	0.00308833
	93.2	0.0008497	0.00467118	0.0028739	0.0087508	0.0070284	0.00743677			93.2	-9.757e-05	0.00572168	0.00283953	0.0110737	0.0123049	0.014698		93.2	0.00218492	0.00059956	-0.0001954	-0.0010369	0.00831142	0.00646569	-0.000219	0.00288181	-0.0008704				93.2	-0.0026324	0.0088634	0.01671	0.0212399	0.0267683	0.0253537			93.2	0.00573663	0.0177221	0.0180687	0.0241159	0.0240851	0.0256343		93.2	0.0029459
	93.4	0.00059926	0.00454433	0.00311054	0.00807062	0.00781491	0.00737697			93.4	-0.0002829	0.00537934	0.00324711	0.0103283	0.012744	0.0150242		93.4	0.00081992	-5.452e-05	0.00033038	-0.0014066	0.00838523	0.00564756	0.00029461	0.00337082	5.407e-05				93.4	-0.0022191	0.00955128	0.0172616	0.0211639	0.0269715	0.0258236			93.4	0.0060818	0.0182606	0.0183702	0.0240566	0.0249998	0.0266131		93.4	0.00213831
	93.6	0.00084129	0.00424576	0.00367257	0.00802727	0.00877506	0.00773492			93.6	0.0002523	0.00484115	0.00269536	0.0104826	0.0131133	0.0145212		93.6	0.00096615	0.00029641	0.00029396	-0.001422	0.00865263	0.00631732	-0.0003415	0.00316848	0.00161689				93.6	-0.0025533	0.00909655	0.0173756	0.0208988	0.0282162	0.0266565			93.6	0.00577985	0.0178507	0.0178097	0.0245721	0.0264827	0.027294		93.6	0.00202842
	93.8	0.00081578	0.00348893	0.00375619	0.00843377	0.00883223	0.00753535			93.8	0.00047366	0.00451367	0.00191428	0.0106882	0.013058	0.0146972		93.8	0.00077652	0.00044564	9.08e-05	-0.0020728	0.00852296	0.00631406	-0.0001045	0.00271972	0.00212736				93.8	-0.0017943	0.00922557	0.0178913	0.0210235	0.0292601	0.0275529			93.8	0.00624173	0.0174311	0.0185561	0.0247622	0.027556	0.0277721		93.8	0.00208419
	94	0.00043753	0.0029988	0.00413049	0.0089271	0.00832363	0.00712691			94	9.943e-05	0.00428597	0.00176577	0.0111235	0.0132026	0.0138176		94	-7.616e-05	7.811e-05	0.00031793	-0.0030349	0.00803442	0.00649236	0.00059272	0.00168062	0.00267755				94	-0.0020713	0.00900621	0.0178164	0.0203509	0.0294735	0.0277314			94	0.00588294	0.0172089	0.0190699	0.0243652	0.0284048	0.0284414		94	0.00241653
	94.2	0.00013765	0.00306216	0.00447385	0.00877595	0.00809173	0.00676243			94.2	6.624e-05	0.00431097	0.00172382	0.0112593	0.0130629	0.0135087		94.2	-0.0011053	6.67e-05	0.00062567	-0.0029431	0.00774754	0.00690768	0.00137011	0.00197696	0.00197451				94.2	-0.0010827	0.00861207	0.0175787	0.019713	0.0296315	0.0288271			94.2	0.00565204	0.0177367	0.0193562	0.0233878	0.0288076	0.0286566		94.2	0.00210996
	94.4	0.00056446	0.00279261	0.00404721	0.00887301	0.00806553	0.00675272			94.4	0.00079097	0.00468765	0.00153464	0.0106678	0.0126705	0.01311		94.4	-0.0016206	-0.0002323	0.00079734	-0.0026562	0.00746305	0.00726031	0.00150037	0.00212151	0.00106339				94.4	-0.0009789	0.00913414	0.0173392	0.0197451	0.0298915	0.0293388			94.4	0.00563986	0.0173488	0.0188482	0.0235841	0.0288137	0.0285439		94.4	0.0025561
	94.6	0.00018288	0.00248596	0.00432005	0.00839286	0.00776972	0.00704145			94.6	0.00047548	0.00410252	0.00164882	0.0102115	0.0128558	0.0127279		94.6	-0.0010392	5.616e-05	0.00193907	-0.0017249	0.00788851	0.00768323	0.00158448	0.00259989	0.00127683				94.6	-0.0006575	0.0085846	0.0174246	0.0198961	0.0306053	0.0292376			94.6	0.0056657	0.017206	0.0192055	0.0242316	0.0287016	0.0288069		94.6	0.00227329
	94.8	0.00036775	0.00256229	0.00419936	0.00802835	0.00740185	0.00681986			94.8	0.00108132	0.00441475	0.00071679	0.01032	0.0137348	0.0123324		94.8	-0.0016824	0.00029103	0.00140379	-0.0002675	0.00814102	0.00776562	0.00145725	0.00342554	-0.0015245				94.8	-0.0009765	0.00850187	0.0175841	0.0201336	0.0296121	0.0292644			94.8	0.00614728	0.0166083	0.0193729	0.02466	0.0277874	0.0287216		94.8	0.00259351
	95	0.00088908	0.00234039	0.00402573	0.008025	0.00773659	0.00665717			95	0.0012457	0.00448523	0.00072304	0.0103226	0.0134388	0.0126789		95	-0.0026082	-0.0003461	0.0019564	0.00038337	0.0083948	0.00791637	0.00121168	0.00439391	-0.0026241				95	-0.0008087	0.00933269	0.0176312	0.0204056	0.0294599	0.0288465			95	0.00582028	0.0162843	0.0192573	0.0249225	0.0273301	0.0285538		95	0.00348572
	95.2	0.00186633	0.0027505	0.00388465	0.00822161	0.00824221	0.00670508			95.2	0.00118029	0.00481387	0.00073229	0.0109727	0.0130559	0.0129206		95.2	-0.0028286	0.00067531	0.00198924	0.00091703	0.00877538	0.00818102	0.00079343	0.00477574	-0.003345				95.2	-0.0006035	0.0102394	0.016865	0.0212854	0.0287655	0.0288738			95.2	0.00607312	0.0166245	0.0189763	0.0249375	0.0271378	0.027641		95.2	0.00306512
	95.4	0.00262103	0.00333029	0.00416832	0.0078779	0.00813191	0.00664988			95.4	0.00165369	0.00496352	0.00165538	0.0103199	0.0124701	0.0133188		95.4	-0.0031249	0.00214213	0.00192057	0.00146238	0.0080944	0.00899974	0.00072605	0.00561681	-0.0036659				95.4	1.965e-05	0.0104359	0.0157831	0.0218851	0.0279807	0.0284414			95.4	0.00578846	0.0168953	0.0189352	0.0251842	0.0264711	0.0274521		95.4	0.00328628
	95.6	0.00303311	0.00315907	0.00353686	0.00800501	0.0079384	0.00636753			95.6	0.00259678	0.00511098	0.00181649	0.0104063	0.0124258	0.0133274		95.6	-0.003556	0.00270098	0.00244847	0.00158565	0.00713577	0.00820392	-0.0004169	0.0062634	-0.0030033				95.6	-0.0001083	0.0108943	0.0159325	0.0225773	0.0271036	0.0277752			95.6	0.00558752	0.0174206	0.0193622	0.0252223	0.0263001	0.0274209		95.6	0.00314395
	95.8	0.00353713	0.00230616	0.00339592	0.00756536	0.00830571	0.00622341			95.8	0.00337734	0.00497923	0.00200041	0.0100872	0.0124884	0.0131572		95.8	-0.0031993	0.00235853	0.00279354	0.00152306	0.00712625	0.00822046	-0.0014146	0.00603475	-0.0023079				95.8	0.0001349	0.0109597	0.01563	0.0230355	0.0272119	0.0275532			95.8	0.00515441	0.0170903	0.0190554	0.0253287	0.0253251	0.0267991		95.8	0.00343497
	96	0.00384696	0.00181649	0.00388904	0.00813001	0.00778188	0.00586388			96	0.00363253	0.00461694	0.00292396	0.01035	0.0117022	0.0121288		96	-0.0029294	0.00292763	0.00336168	0.00174572	0.00654497	0.00775615	-0.0006226	0.00647919	-0.0021927				96	0.00064146	0.0104581	0.0149071	0.0238811	0.0269497	0.027822			96	0.00529333	0.0161478	0.0183664	0.0259533	0.0243951	0.027006		96	0.00401684
	96.2	0.00351656	0.00122083	0.00409536	0.00892511	0.00691367	0.00589337			96.2	0.00360747	0.00421127	0.00384246	0.0106367	0.010857	0.0119318		96.2	-0.002151	0.003773	0.00345569	0.00164889	0.00687524	0.00769203	-0.0015517	0.00554498	-0.0018267				96.2	0.00076449	0.0102303	0.0152158	0.023904	0.0261231	0.0277148			96.2	0.00547611	0.0160507	0.018563	0.0257182	0.0242199	0.0276996		96.2	0.00499779
	96.4	0.00303668	0.00075569	0.0042538	0.00894397	0.00746125	0.00638045			96.4	0.00272873	0.00421194	0.00432072	0.0100644	0.0113733	0.0121252		96.4	-0.0023501	0.00354005	0.00346445	0.00168279	0.00697182	0.00673022	-0.0018077	0.00453223	-0.00204				96.4	0.00072947	0.00998839	0.015466	0.0235473	0.0254375	0.0278851			96.4	0.00565333	0.0155205	0.0182929	0.0256215	0.0240886	0.0274518		96.4	0.00425947
	96.6	0.00289449	0.00059599	0.00430424	0.00848679	0.00766871	0.00728231			96.6	0.00241176	0.00344607	0.00456383	0.0100333	0.0117831	0.0124382		96.6	-0.0024503	0.00466838	0.00298765	0.00235289	0.00645186	0.00683623	-0.0010554	0.00301947	-0.0030561				96.6	-0.0004512	0.00983069	0.0165815	0.023168	0.0245625	0.027631			96.6	0.0050468	0.0143577	0.0189971	0.0249497	0.0239062	0.0272483		96.6	0.00324809
	96.8	0.00268932	2.228e-05	0.00437876	0.00815811	0.00736705	0.00687715			96.8	0.00278035	0.00353609	0.00489113	0.0103635	0.0119568	0.0130973		96.8	-0.0016625	0.00463906	0.00287976	0.00192252	0.00646994	0.00707875	-0.0008046	0.003241	-0.0023689				96.8	-0.0004648	0.00958467	0.0172004	0.0233053	0.0242946	0.0279279			96.8	0.005712	0.0134447	0.0193451	0.0249921	0.0239578	0.0263097		96.8	0.00208856
	97	0.00206225	3.204e-05	0.00438637	0.00795754	0.0078392	0.00746542			97	0.00201784	0.00330491	0.00495696	0.0103306	0.0117107	0.0133434		97	-0.001871	0.00489043	0.00182057	0.00153403	0.00638608	0.00728186	-0.000308	0.00357147	-0.0017937				97	-0.0001901	0.00966509	0.0172274	0.023418	0.025087	0.0285942			97	0.00534951	0.0133534	0.0195938	0.0247337	0.0238175	0.0261332		97	0.00091256
	97.2	0.00151574	3.234e-05	0.00452369	0.00771254	0.00834536	0.00788097			97.2	0.00178414	0.00279739	0.00510826	0.0100499	0.0112006	0.0136317		97.2	-0.0019928	0.0048295	0.00221432	0.00118523	0.00729852	0.0074045	0.00050034	0.00395169	-0.0013382				97.2	-0.0002276	0.00998603	0.0174551	0.0233075	0.025389	0.0284421			97.2	0.00559237	0.0136574	0.0195213	0.0249196	0.0239256	0.0256308		97.2	0.00087898
	97.4	0.00132841	0.00024393	0.00566548	0.00810541	0.00867303	0.00846567			97.4	0.00120886	0.00235316	0.00564773	0.010158	0.0116061	0.0144869		97.4	-0.0021821	0.00411525	0.00341198	0.00221578	0.00758994	0.00740858	0.00128478	0.00408506	-0.000375				97.4	0.00049654	0.00960967	0.0180638	0.0234048	0.0255458	0.0283799			97.4	0.00639333	0.0144169	0.0196343	0.0253256	0.0250216	0.0254652		97.4	1.63e-06
	97.6	0.00100555	0.0005054	0.00552689	0.00916474	0.00893548	0.00896263			97.6	0.00119253	0.00223718	0.00500003	0.0110246	0.0107678	0.0144829		97.6	-0.0020078	0.00375271	0.00319761	0.00128318	0.00746749	0.00735642	0.00127639	0.00336586	0.00091021				97.6	7.217e-05	0.0091241	0.0176663	0.0232664	0.0262542	0.028571			97.6	0.00663798	0.0139907	0.0196744	0.0255037	0.0252443	0.0248598		97.6	-5.734e-05
	97.8	0.00063894	0.00068687	0.00519977	0.00971532	0.00829486	0.00892848			97.8	0.00087414	0.00240178	0.00417973	0.0116917	0.0109649	0.0151838		97.8	-0.0034786	0.00270909	0.00293482	0.00160447	0.00782669	0.00645903	0.00270938	0.00288586	0.00079984				97.8	-9.44e-06	0.00963952	0.0173426	0.0231813	0.026068	0.0289459			97.8	0.00650911	0.0151351	0.0199826	0.0258658	0.0254097	0.0245959		97.8	-0.0005024
	98	0.00042136	0.00128767	0.00524079	0.0105942	0.0079011	0.00880131			98	0.00019967	0.0026131	0.00428203	0.0120022	0.0106985	0.0151567		98	-0.0043939	0.00208041	0.00326038	0.00143753	0.00820841	0.00664919	0.00346566	0.00295136	0.0007458				98	-0.0001135	0.00982681	0.0167979	0.0226703	0.026315	0.0287829			98	0.00559911	0.0159857	0.0203594	0.0258591	0.0254025	0.0243313		98	-0.0004062
	98.2	-0.0004594	0.0018122	0.00538322	0.0113774	0.00764653	0.0085024			98.2	-5.958e-05	0.0023354	0.00426766	0.0119462	0.0110478	0.0148694		98.2	-0.0044562	0.00072547	0.00339989	0.00165415	0.00882922	0.00684196	0.00327059	0.00370143	0.00010176				98.2	0.00103548	0.00883581	0.0167901	0.0230112	0.0265262	0.0287491			98.2	0.00629945	0.0159449	0.0197972	0.0256092	0.0251922	0.0242114		98.2	-0.000561
	98.4	-1.572e-05	0.00218991	0.0047435	0.0117047	0.00765825	0.00860269			98.4	-0.0005944	0.00231742	0.00388753	0.0119081	0.0110418	0.0152814		98.4	-0.0045124	-7.563e-05	0.00365795	0.00206107	0.00951107	0.00756876	0.00309065	0.00447755	0.00047386				98.4	0.0007561	0.00843372	0.0166669	0.0228967	0.027309	0.0279719			98.4	0.0063271	0.0157329	0.0195038	0.0252418	0.0253761	0.023882		98.4	0.00035545
	98.6	-0.0003963	0.00286782	0.00490129	0.0118834	0.00712617	0.0090043			98.6	-0.001494	0.00242881	0.00407639	0.0122233	0.0112442	0.0152508		98.6	-0.0043155	-0.0005006	0.00345264	0.00238693	0.00919265	0.00754845	0.00336101	0.00497244	0.00019444				98.6	2.996e-05	0.00829139	0.0163008	0.0233177	0.0274813	0.027496			98.6	0.00558123	0.0162165	0.0192341	0.025665	0.0258037	0.0243358		98.6	0.00061632
	98.8	-2.853e-05	0.00333137	0.00516066	0.0126841	0.00716327	0.00863602			98.8	-0.0016519	0.00310785	0.0038375	0.0129142	0.011365	0.0152022		98.8	-0.0047251	-0.0008928	0.00370583	0.00206968	0.00914841	0.00725228	0.00309692	0.0061654	-0.00112				98.8	-1.156e-05	0.00819009	0.0160027	0.0238259	0.0273067	0.0265203			98.8	0.00558507	0.0165221	0.0190314	0.0256492	0.0257391	0.0238201		98.8	0.00105086
	99	0.00150343	0.00343504	0.00512291	0.0124896	0.00771022	0.00866836			99	-0.0013524	0.00288689	0.00411446	0.013008	0.0116624	0.0149336		99	-0.0046389	-0.0014339	0.00377114	0.00167206	0.0096747	0.00803844	0.00233319	0.00701545	-0.0015842				99	0.00047864	0.00867639	0.0163299	0.0236347	0.0277923	0.0263474			99	0.00534174	0.0171056	0.0190582	0.0256573	0.0263604	0.0240766		99	0.00111506
	99.2	0.00230982	0.00415821	0.00449035	0.0125642	0.00788502	0.00932987			99.2	-0.0010185	0.00322606	0.00410468	0.0132935	0.011513	0.0144256		99.2	-0.0042469	1.07e-05	0.003656	0.00149631	0.00929532	0.00860037	0.00256336	0.00711073	-0.0014521				99.2	0.00079996	0.0085307	0.0161806	0.0238926	0.0269457	0.0259594			99.2	0.0056028	0.0173146	0.0190964	0.0256432	0.0259312	0.0236059		99.2	0.00111495
	99.4	0.0024406	0.00420681	0.00474588	0.0123601	0.00825346	0.00919106			99.4	-0.0003968	0.00347165	0.00465282	0.0132551	0.0114221	0.0142438		99.4	-0.0034173	0.00045077	0.00357961	0.00158625	0.00819869	0.00780498	0.00232068	0.00757673	-0.0011258				99.4	0.00104209	0.00786661	0.0166873	0.0237054	0.0271569	0.0259067			99.4	0.00589646	0.0176545	0.0189837	0.0257809	0.0261706	0.0240225		99.4	0.00153403
	99.6	0.00229563	0.00372109	0.00469367	0.0124578	0.00816603	0.00897363			99.6	0.00020254	0.00393666	0.00510941	0.0131991	0.0108944	0.0142671		99.6	-0.003277	0.00069521	0.00372343	0.00082159	0.00731125	0.00693479	0.00150401	0.00768421	-0.0007938				99.6	0.00070001	0.00755148	0.0178626	0.02413	0.0275815	0.0260836			99.6	0.00664283	0.0178982	0.0189798	0.0253491	0.0261983	0.0237725		99.6	0.00210183
	99.8	0.00262067	0.00391475	0.00462561	0.0123189	0.00856177	0.0091018			99.8	0.00131261	0.00356067	0.00508937	0.013478	0.010534	0.0136311		99.8	-0.0018617	0.00053384	0.00383059	0.00071148	0.0073616	0.00691424	0.00153852	0.0075382	-0.0006058				99.8	0.00058583	0.00754202	0.0178723	0.024375	0.0278216	0.0265217			99.8	0.00629753	0.0167425	0.0184577	0.0260516	0.0261293	0.0240013		99.8	0.00213997
	100	0.00219821	0.00348894	0.00462629	0.0124142	0.00848566	0.00924057			100	0.00119216	0.00317513	0.00490635	0.0142131	0.0104181	0.0130051		100	-0.0014611	0.00056873	0.00404056	0.00127996	0.00673358	0.00621036	0.00198554	0.00695269	-0.0017632				100	0.00044864	0.00692308	0.0176541	0.0244496	0.0277374	0.0266478			100	0.00659911	0.0158292	0.017468	0.0264964	0.0263489	0.0250114		100	0.00277782
	100.2	0.00144184	0.00355716	0.00464004	0.0108867	0.00890974	0.00897359			100.2	0.0003045	0.00360618	0.00517676	0.0133682	0.0108325	0.0132045		100.2	-0.0010344	0.00057505	0.0033269	0.00139395	0.00672151	0.00687085	0.001114	0.00573155	-0.0020569				100.2	-0.000369	0.00692125	0.018235	0.023748	0.0267181	0.0263544			100.2	0.00680157	0.0160782	0.0175914	0.0262931	0.0259674	0.0250189		100.2	0.00385652
	100.4	0.00144307	0.00330608	0.0046041	0.00976281	0.00971132	0.00888046			100.4	0.00021677	0.00376005	0.00503131	0.0126907	0.0110867	0.0136012		100.4	-0.0002977	0.00077957	0.00253603	0.00176688	0.00702648	0.00703123	0.00081759	0.00429037	-0.0022824				100.4	-0.0005313	0.00686181	0.019115	0.0241139	0.0260792	0.0262844			100.4	0.0065737	0.0156165	0.0171849	0.0268366	0.0257152	0.0250102		100.4	0.00389537
	100.6	0.00137829	0.00262021	0.00483562	0.00956054	0.0094931	0.00888409			100.6	0.0008003	0.00392701	0.00500088	0.0131935	0.0110221	0.0132971		100.6	0.00045769	0.00140884	0.0030495	0.00175554	0.00542519	0.00753769	0.00142414	0.00350309	-0.0017743				100.6	-0.0015328	0.00708797	0.0190561	0.0251662	0.0251698	0.0262785			100.6	0.00608275	0.0154979	0.017252	0.0273063	0.0256526	0.0241852		100.6	0.00361496
	100.8	0.00116795	0.00286462	0.00508562	0.00929974	0.0100136	0.0080022			100.8	0.00111771	0.00463567	0.00527948	0.012975	0.0109066	0.013365		100.8	0.00067333	0.00093997	0.00288673	0.00177105	0.00547545	0.00727036	0.00072849	0.00440739	-0.0014221				100.8	-0.0020996	0.00700169	0.019288	0.0257196	0.0257466	0.0267535			100.8	0.00641665	0.0146603	0.0172138	0.0280165	0.0260535	0.0240855		100.8	0.00387816
	101	0.00101989	0.00274544	0.0051943	0.00856886	0.0106299	0.00841691			101	0.00119023	0.00496597	0.00526105	0.0121171	0.0108364	0.013023		101	0.00128419	0.00093507	0.00182287	0.00099505	0.00565213	0.00775857	0.0005748	0.00400714	-0.0015967				101	-0.0024945	0.00793279	0.0182198	0.0259841	0.0264195	0.0265191			101	0.0051977	0.0152335	0.0165577	0.0284307	0.0262262	0.0237594		101	0.00415718
	101.2	0.00070099	0.0027312	0.00517574	0.00737682	0.0103377	0.00837251			101.2	0.00141324	0.0049375	0.00530729	0.0113827	0.00999418	0.0127903		101.2	0.00131082	0.00110365	0.00263803	0.00130416	0.00573093	0.00791816	0.00042982	0.00369266	-0.0008308				101.2	-0.002652	0.00861177	0.0177151	0.0256172	0.0270977	0.026275			101.2	0.00518316	0.0156608	0.0166545	0.0281884	0.0269523	0.0240266		101.2	0.00473841
	101.4	0.0011443	0.00248273	0.00562152	0.00739216	0.0100568	0.00883979			101.4	0.00179142	0.00471027	0.00537911	0.0111711	0.0095197	0.0125788		101.4	0.00098229	-1.089e-05	0.00201364	0.0014549	0.00631319	0.00711731	-0.0003571	0.00322652	-7.004e-05				101.4	-0.0027633	0.00881433	0.0172644	0.0263059	0.0267014	0.0264557			101.4	0.00506346	0.0160121	0.0162779	0.029354	0.0271952	0.0244432		101.4	0.00401662
	101.6	0.00108803	0.00261164	0.00538777	0.00705055	0.00930693	0.0083474			101.6	0.00180644	0.00470707	0.00519199	0.0116391	0.00945045	0.0122613		101.6	0.00107996	4.675e-05	0.00063394	0.00141906	0.00605295	0.00701162	-0.000982	0.00212794	-0.0002726				101.6	-0.0035024	0.00885083	0.0166956	0.0267626	0.027016	0.0269772			101.6	0.0044665	0.0156709	0.0167547	0.0291795	0.0270578	0.0250112		101.6	0.00406601
	101.8	0.00131662	0.00282986	0.00639267	0.00722533	0.00924035	0.00805462			101.8	0.00160168	0.00432825	0.00581158	0.0113471	0.0103003	0.0122853		101.8	0.00061685	-0.0001192	0.00041288	0.00188976	0.00690881	0.0069438	-0.0004318	0.00148183	-0.0007899				101.8	-0.003265	0.00864555	0.0159587	0.0271442	0.0268616	0.0269649			101.8	0.00377819	0.0164883	0.016457	0.0293123	0.0274352	0.0249421		101.8	0.00335853
	102	0.0011548	0.00310472	0.00657055	0.00724741	0.00955774	0.00798988			102	0.00089129	0.0046594	0.0059005	0.011144	0.0105527	0.0125091		102	0.000853	-0.0003733	0.00087479	0.00187902	0.00702676	0.0078512	-0.0010084	0.00195409	-0.0008247				102	-0.0025272	0.00857228	0.0166466	0.0272412	0.0264858	0.0269368			102	0.00406746	0.0162904	0.016932	0.0292569	0.0268573	0.0249041		102	0.00417655
	102.2	0.00133333	0.00348539	0.00680477	0.00752948	0.00907972	0.00827594			102.2	0.00112895	0.0040898	0.00651217	0.0107021	0.0112246	0.0124866		102.2	0.00063805	-0.0016767	-5.412e-05	0.0015869	0.00675899	0.00748632	-0.0007294	0.00140004	-0.0003302				102.2	-0.001243	0.00866645	0.0156385	0.027113	0.0264366	0.0270547			102.2	0.00503429	0.0165509	0.0160788	0.0288152	0.0272287	0.0258352		102.2	0.00429707
	102.4	0.00171388	0.00329786	0.00647344	0.008037	0.00918353	0.00825931			102.4	0.0008191	0.00391414	0.00631671	0.0106977	0.0114348	0.0130329		102.4	0.00083956	-0.0012181	0.00020455	0.00198784	0.00650188	0.00791977	-0.0005054	0.00110786	0.00039942				102.4	-0.0015153	0.00857338	0.015159	0.0259588	0.0266594	0.0271236			102.4	0.00423882	0.0167217	0.0164946	0.0275176	0.0270839	0.0254089		102.4	0.00418575
	102.6	0.00139763	0.00299471	0.00655903	0.00829831	0.008948	0.00887478			102.6	0.0012488	0.00427094	0.00708608	0.0110521	0.0122318	0.0125919		102.6	0.00116206	0.00031667	-0.0001346	0.00111976	0.00677894	0.00801111	4.456e-05	0.00155058	-0.0004993				102.6	-0.0012251	0.00837395	0.0153354	0.0266123	0.0271158	0.0271237			102.6	0.00368063	0.0166857	0.0169684	0.0284101	0.0273453	0.0257075		102.6	0.00407394
	102.8	0.00201386	0.0027952	0.00680852	0.00883598	0.00833421	0.00900276			102.8	0.00225867	0.00391696	0.00694537	0.0109305	0.0125014	0.0124965		102.8	0.00160829	0.00054911	0.00039021	0.00084649	0.00707467	0.00684331	0.00057378	0.00170952	-0.0010783				102.8	-0.0005097	0.00818708	0.0152586	0.0263892	0.0265621	0.026124			102.8	0.00411459	0.0168993	0.0178178	0.0292742	0.0263758	0.0252496		102.8	0.00371858
	103	0.00240073	0.00222867	0.00668162	0.00840843	0.00812683	0.00887012			103	0.0026115	0.00345649	0.00658978	0.0104432	0.0128837	0.0125626		103	0.00190194	0.00028449	0.00061868	7.824e-05	0.00708637	0.00638397	0.00034261	0.00197012	-0.0017527				103	0.00023446	0.00859487	0.0153778	0.0257218	0.0265281	0.0262146			103	0.0042844	0.017525	0.0186295	0.0287236	0.0270837	0.0257716		103	0.00322931
	103.2	0.00192762	0.00215774	0.00663495	0.00852641	0.00815345	0.00948914			103.2	0.00225942	0.00308551	0.00709652	0.00995312	0.0122592	0.0129708		103.2	0.00240991	0.00102144	0.001033	-0.0003331	0.00648773	0.00581765	0.00132559	0.00210666	-0.0020324				103.2	0.0003565	0.00857488	0.0149943	0.0249655	0.0258442	0.0262408			103.2	0.00438377	0.0172952	0.0192158	0.0283218	0.0268794	0.0249012		103.2	0.0033371
	103.4	0.00181572	0.00138827	0.00700066	0.00881928	0.00857913	0.00932193			103.4	0.00253724	0.00221259	0.00684803	0.00933868	0.0119177	0.0134883		103.4	0.0032997	0.00065798	0.00078164	-0.0009717	0.00620686	0.00522405	0.00108073	0.00189209	-0.0020949				103.4	0.00061521	0.00809375	0.0160306	0.0251028	0.026265	0.0264659			103.4	0.00522297	0.0170714	0.0192966	0.0279404	0.0273979	0.0244897		103.4	0.00345171
	103.6	0.00196711	0.00159973	0.00673436	0.00884324	0.00812924	0.00926061			103.6	0.00274478	0.00212983	0.00650506	0.00894192	0.0119912	0.0138797		103.6	0.00341167	0.00026905	0.00149184	-0.0015918	0.00628887	0.00564691	0.00157963	0.00277058	-0.00286				103.6	0.00095031	0.0081248	0.0160745	0.0252506	0.0260085	0.0263128			103.6	0.00553582	0.0162872	0.0196664	0.0274725	0.0267806	0.0251349		103.6	0.0031663
	103.8	0.0015816	0.00168924	0.00624304	0.00930864	0.00810443	0.00926923			103.8	0.00317106	0.00185426	0.00579499	0.00940365	0.0128488	0.0135219		103.8	0.00398046	2.534e-05	0.00134478	-0.0010385	0.00685537	0.00621493	0.0014731	0.00310913	-0.003559				103.8	0.00064183	0.00872595	0.0156793	0.0253677	0.025827	0.0273727			103.8	0.00534465	0.0157562	0.0196771	0.0280101	0.0266757	0.0265233		103.8	0.0035021
	104	0.00100098	0.00125081	0.00585061	0.00936075	0.00809741	0.00987386			104	0.00189288	0.00216051	0.00530257	0.00942857	0.0137515	0.0141026		104	0.00383244	0.00024691	0.00155633	-0.001178	0.00637255	0.00651314	0.00165779	0.00369938	-0.0045705				104	0.00077844	0.00864604	0.0150213	0.0253517	0.0258582	0.0266063			104	0.00552653	0.0162104	0.01902	0.0279691	0.0269808	0.026552		104	0.00329978
	104.2	0.00045245	0.0009538	0.00645773	0.00927485	0.00788447	0.00933077			104.2	0.00112516	0.00176731	0.00590893	0.00906142	0.0131671	0.0142798		104.2	0.00345725	0.00126899	0.00140774	-0.0008258	0.00642931	0.00681651	0.0020154	0.00391525	-0.004554				104.2	0.00133723	0.00915699	0.0155536	0.0255484	0.0254023	0.0255347			104.2	0.00569267	0.0164369	0.0194582	0.0280257	0.0260638	0.0257637		104.2	0.00341861
	104.4	0.00065702	0.00064608	0.00589972	0.0101984	0.00778744	0.00952995			104.4	0.00148	0.00139888	0.00544521	0.00975489	0.0125759	0.0142402		104.4	0.00401059	0.00151212	0.0014143	-0.0019679	0.0071749	0.00753718	0.00123667	0.00378991	-0.0042182				104.4	0.00170431	0.00947364	0.0156656	0.0263427	0.0253581	0.0263198			104.4	0.0062353	0.0156813	0.0194304	0.0285148	0.0258278	0.0260057		104.4	0.00292022
	104.6	0.00066707	0.00091077	0.00519078	0.010163	0.00756632	0.00929193			104.6	0.00153398	0.00187136	0.00517106	0.00946354	0.012009	0.0144993		104.6	0.00321426	0.00142564	0.00123569	-0.0021324	0.00635915	0.00774915	0.00128969	0.00417722	-0.0043626				104.6	0.00177327	0.00899262	0.0154084	0.0263903	0.0259307	0.0266598			104.6	0.00656327	0.0154476	0.0198086	0.0288823	0.0261556	0.0263494		104.6	0.00181486
	104.8	0.00077996	0.00119635	0.00528508	0.0102698	0.00690353	0.00969245			104.8	0.00178812	0.00223636	0.0054585	0.00946264	0.012068	0.0138438		104.8	0.00268862	0.00130776	0.00052704	-0.0019845	0.00689668	0.00809409	0.00117158	0.00483916	-0.0051887				104.8	0.00047836	0.00916175	0.0156919	0.0262064	0.0272723	0.0266914			104.8	0.00654882	0.0147629	0.0195452	0.0290271	0.0268742	0.0269947		104.8	0.00151472
	105	0.00077994	0.00100529	0.00505425	0.00998232	0.00675631	0.00989561			105	0.00152191	0.00238732	0.00518318	0.00955899	0.0116859	0.0134226		105	0.00210521	0.0015127	0.00066104	-0.0019762	0.00744017	0.00933963	0.00108844	0.00451293	-0.0047317				105	0.00023362	0.010003	0.0157594	0.0262954	0.0279586	0.0266991			105	0.00642957	0.0147441	0.0191655	0.0288096	0.0271858	0.0276416		105	0.00107494
	105.2	0.00074377	0.00129742	0.00568109	0.00938598	0.00577444	0.010141			105.2	0.00164568	0.00254457	0.0046835	0.0100835	0.0119895	0.0132179		105.2	0.00181233	0.00157572	0.0015277	-0.0009707	0.00824197	0.0093855	-0.0003564	0.00459017	-0.0043727				105.2	-0.0001815	0.00917568	0.0161396	0.0265691	0.028744	0.0270637			105.2	0.00685867	0.0139848	0.0194865	0.0292644	0.0274138	0.0277215		105.2	0.00029012
	105.4	0.00068797	0.00151908	0.00609886	0.00951834	0.00559854	0.00972932			105.4	0.001361	0.00240506	0.00448581	0.0103572	0.0121976	0.0127467		105.4	0.00139327	0.00053513	0.00099988	-0.0004704	0.00835384	0.00880155	-0.0010504	0.00405404	-0.0038363				105.4	-0.001511	0.00840756	0.0163621	0.0262786	0.0279805	0.027439			105.4	0.00639727	0.0135674	0.0192467	0.0295344	0.0271812	0.0280845		105.4	-0.0010933
	105.6	0.00108203	0.00227933	0.00671249	0.00935404	0.00592068	0.0093131			105.6	0.00108286	0.0026209	0.0053316	0.0109082	0.0126499	0.013298		105.6	0.0016129	0.00046	0.00087367	0.00070371	0.0080956	0.0101733	-0.0013708	0.00398489	-0.0046328				105.6	-0.0018393	0.00755936	0.016433	0.0260085	0.0285156	0.0280356			105.6	0.00600096	0.0133892	0.0191433	0.0288901	0.0273951	0.0287778		105.6	-0.0011991
	105.8	0.00112339	0.00301722	0.00710653	0.00905773	0.00706933	0.00957901			105.8	0.00095093	0.00308778	0.00585216	0.010745	0.0124186	0.0133618		105.8	0.00123396	-0.0005023	0.00169863	0.00103953	0.00883528	0.00999018	-0.0009157	0.00363957	-0.003684				105.8	-0.0017533	0.00710933	0.0166278	0.0260405	0.0279996	0.0281821			105.8	0.00583491	0.0134687	0.0183867	0.0292609	0.0273073	0.0287139		105.8	-0.0021488
	106	0.00136989	0.00378686	0.00601222	0.00866958	0.007433	0.00910804			106	0.00060656	0.0045397	0.00530613	0.0111001	0.0121045	0.013183		106	0.00126364	-0.0005994	0.00255803	0.00223486	0.00856196	0.00963816	-0.0016501	0.00452177	-0.0028681				106	-0.0017231	0.00744595	0.0171547	0.0260671	0.0280686	0.0286733			106	0.00572865	0.0138459	0.0184223	0.0299579	0.0267679	0.02848		106	-0.001824
	106.2	0.00161175	0.00361837	0.00594578	0.00923328	0.00686321	0.00848578			106.2	0.00114098	0.00455526	0.00558234	0.011591	0.0116531	0.0131614		106.2	0.00076882	-0.0010421	0.00224964	0.00244709	0.00864354	0.00882616	-0.0016375	0.00425321	-0.0013728				106.2	-0.0011944	0.00772685	0.0158789	0.0252982	0.0285882	0.0289843			106.2	0.00602517	0.0144774	0.0178378	0.0299884	0.0265724	0.0288509		106.2	-0.0026035
	106.4	0.00191266	0.00367483	0.00553005	0.0094126	0.00705338	0.00787974			106.4	0.00123182	0.00507519	0.00550716	0.0120621	0.0106222	0.0128679		106.4	0.00026406	-0.000291	0.0032204	0.00326448	0.0090909	0.00826534	-0.0020447	0.00457517	-0.0008471				106.4	-0.0018589	0.00700468	0.0161899	0.0250732	0.0289624	0.0286023			106.4	0.00563556	0.0138368	0.0175653	0.0303289	0.0255739	0.0272816		106.4	-0.0026849
	106.6	0.00196905	0.00388227	0.00491398	0.0093854	0.00697583	0.00770795			106.6	0.00127217	0.00512497	0.0054235	0.0126078	0.0101805	0.0125454		106.6	0.00018817	0.00013063	0.00281449	0.00423843	0.00871412	0.00740104	-0.0022392	0.00480297	-0.0005186				106.6	-0.0013747	0.0073417	0.0164079	0.0254283	0.0289182	0.0277211			106.6	0.00556299	0.014572	0.0169512	0.0310272	0.0258108	0.026758		106.6	-0.0020719
	106.8	0.00211762	0.00393023	0.00557376	0.00927043	0.00648545	0.00706616			106.8	0.00107838	0.00450652	0.00547135	0.0119994	0.00992252	0.0128396		106.8	-0.0001676	-0.0006228	0.00280846	0.00494269	0.00893425	0.00595397	-0.0018339	0.00418123	-0.0005534				106.8	-0.0010511	0.00774792	0.015753	0.0245598	0.0283512	0.0268232			106.8	0.0058908	0.0138007	0.0158878	0.0303916	0.0260294	0.0267947		106.8	-0.0014245
	107	0.00227472	0.00365972	0.00549938	0.0083746	0.00663464	0.0071276			107	0.00042966	0.00417078	0.00518515	0.0116482	0.00938152	0.0130138		107	9.797e-05	-0.0013864	0.00359656	0.00430756	0.00892466	0.00552967	-0.0023088	0.0042328	-6.174e-05				107	-0.0008313	0.00835206	0.015125	0.0242112	0.0279334	0.0267513			107	0.00578808	0.0143262	0.0156334	0.029417	0.0270911	0.0265898		107	-0.0012559
	107.2	0.0024169	0.00372172	0.00513292	0.0082656	0.00715377	0.00743137			107.2	0.00056275	0.00374065	0.00553972	0.0111297	0.00940317	0.0127358		107.2	0.00062214	-0.0017801	0.00319966	0.00452924	0.00907234	0.00429211	-0.0017416	0.00389688	0.0001613				107.2	-0.0016808	0.00818666	0.0150955	0.0235907	0.0268738	0.0267904			107.2	0.00520788	0.0137631	0.0151582	0.0292836	0.0270123	0.0259622		107.2	-0.0002542
	107.4	0.00249981	0.00261223	0.00508736	0.00883673	0.00798465	0.00763716			107.4	0.00044991	0.0028463	0.00499341	0.0108104	0.0100474	0.0127766		107.4	-8.57e-06	-0.0023224	0.00329043	0.00413232	0.00836588	0.00399142	-0.0016926	0.00351203	-0.0005247				107.4	-0.0017496	0.00813854	0.0156401	0.0237324	0.0269354	0.0263475			107.4	0.00571629	0.0135298	0.014525	0.0290058	0.0266097	0.0260246		107.4	-0.000514
	107.6	0.00221921	0.00302788	0.00472494	0.00884867	0.00801442	0.00744726			107.6	0.00035415	0.00275661	0.00518315	0.0109875	0.0102103	0.0133114		107.6	0.00060941	-0.0016941	0.00367678	0.00345149	0.00838652	0.00367084	-0.0005962	0.00388829	-0.0016012				107.6	-0.0011344	0.00880355	0.0150105	0.0232172	0.0264542	0.0265121			107.6	0.00561596	0.0135034	0.0142749	0.0285244	0.0267016	0.0271282		107.6	-0.0001663
	107.8	0.00197361	0.00255122	0.00400967	0.00907661	0.00779322	0.00775582			107.8	5.463e-05	0.00268046	0.00518975	0.0109883	0.0105805	0.013425		107.8	0.00056473	-0.0004568	0.00369753	0.00219244	0.00743575	0.00360284	-0.0007484	0.00425088	-0.0014569				107.8	-0.0009746	0.00935331	0.0148334	0.0232802	0.0267104	0.0266945			107.8	0.00577644	0.0139059	0.0145924	0.0283191	0.0272113	0.0269817		107.8	0.00051812
	108	0.00243575	0.0027862	0.00357803	0.00872399	0.00784438	0.00774989			108	-4.75e-05	0.00236743	0.00506215	0.0106946	0.0104335	0.0134212		108	0.00067576	1.157e-05	0.00395378	0.00033573	0.00763778	0.00302329	9.526e-05	0.00487443	-0.0012841				108	6.142e-05	0.00916571	0.0155982	0.0237487	0.0266204	0.0257878			108	0.00564265	0.0146783	0.0158036	0.0282369	0.0271213	0.0263549		108	0.00139781
	108.2	0.00224336	0.00309517	0.00331839	0.00916604	0.00730537	0.00767903			108.2	-0.0001244	0.00144803	0.00502404	0.010201	0.00982721	0.0133296		108.2	0.00049471	0.00080336	0.00384249	-0.0005019	0.00735644	0.00295997	0.00048272	0.00394943	-0.0016893				108.2	0.00085716	0.00842326	0.0164169	0.023563	0.0264853	0.0257323			108.2	0.0066401	0.0140311	0.017058	0.0278177	0.0262396	0.0262776		108.2	0.00247344
	108.4	0.00268398	0.00352102	0.00227669	0.0100663	0.00742431	0.00795921			108.4	-0.0001394	0.00135206	0.00374601	0.0107682	0.00955715	0.013289		108.4	0.00071872	0.00105899	0.00383782	-0.0022421	0.00782221	0.00381654	0.00070763	0.00363726	-0.0014438				108.4	0.00101818	0.00797426	0.0170058	0.02317	0.0264759	0.0270595			108.4	0.00725161	0.0136037	0.0179351	0.0275011	0.0264042	0.0265453		108.4	0.00333349
	108.6	0.00336126	0.00394739	0.00232261	0.0103296	0.00659416	0.00755995			108.6	0.00036714	0.00116296	0.00345602	0.0106529	0.00962106	0.0131165		108.6	0.00131109	0.00121387	0.00365642	-0.0026971	0.00684221	0.00440441	0.00063371	0.00304621	-0.001772				108.6	0.00120459	0.00736062	0.0173377	0.0232001	0.0272226	0.027066			108.6	0.00688774	0.013163	0.0183112	0.0273842	0.026904	0.0269747		108.6	0.00320906
	108.8	0.00425066	0.00416205	0.00331996	0.0111322	0.00592377	0.0075359			108.8	0.00112907	0.00109803	0.003565	0.0118341	0.00955372	0.0122531		108.8	0.0015769	0.0016417	0.00367332	-0.0025341	0.00741203	0.00540558	0.00106735	0.0039256	-0.0023045				108.8	0.000185	0.00740188	0.0171882	0.0232642	0.0275258	0.0274863			108.8	0.00687011	0.0137101	0.0186541	0.0270634	0.0277755	0.0270016		108.8	0.00399629
	109	0.00439608	0.00458793	0.00379086	0.0115253	0.00563191	0.0081358			109	0.00116653	0.0013505	0.00282	0.0123935	0.0100667	0.0122363		109	0.00178065	0.00132623	0.00434962	-0.0028689	0.00818527	0.0058834	0.00117142	0.0030166	-0.0022016				109	0.00021885	0.00679384	0.0175969	0.0236503	0.0273631	0.0279334			109	0.00759631	0.0141728	0.0194876	0.0265028	0.0280841	0.026715		109	0.0036511
	109.2	0.00453313	0.00450674	0.0045116	0.0113066	0.00525467	0.00883963			109.2	0.00168429	0.00162075	0.00230397	0.0124472	0.0108615	0.0123455		109.2	0.00315522	0.00073562	0.00402527	-0.0035383	0.00887239	0.00592383	0.00132512	0.00379401	-0.0019254				109.2	-0.00023	0.00611323	0.017428	0.0237759	0.0269431	0.0278724			109.2	0.00672442	0.0138726	0.0201251	0.027181	0.0274914	0.0261409		109.2	0.00354515
	109.4	0.00449839	0.00454518	0.00484326	0.0113225	0.00652056	0.0083716			109.4	0.00161059	0.00153366	0.00315505	0.0122482	0.0105163	0.0130329		109.4	0.00305269	-0.0002639	0.00338893	-0.0031086	0.0084427	0.00622225	0.00231866	0.00361895	-0.0015868				109.4	-0.0007736	0.00585181	0.0168475	0.0232616	0.0263321	0.0282601			109.4	0.00610813	0.0148793	0.0198571	0.0269409	0.0278348	0.0268757		109.4	0.00408916
	109.6	0.00483227	0.00479545	0.00521028	0.0110719	0.00702522	0.00879573			109.6	0.00138284	0.00190062	0.00338297	0.0123549	0.0103349	0.013547		109.6	0.00265128	-9.36e-06	0.00392998	-0.0025857	0.00899472	0.00706532	0.00201841	0.00377369	-0.0024864				109.6	-0.0001727	0.00583852	0.0175142	0.0239073	0.0265183	0.0290469			109.6	0.00609853	0.0146137	0.0205484	0.0278216	0.0284153	0.0276655		109.6	0.00385926
	109.8	0.00416842	0.00555314	0.00504456	0.0110855	0.00746515	0.00871294			109.8	0.00118466	0.00289072	0.00300509	0.0127907	0.00941661	0.0135063		109.8	0.0026796	-0.0006222	0.00373866	-0.0021427	0.00925496	0.00657871	0.00229431	0.00276639	-0.001777				109.8	-0.0002561	0.00588504	0.0176592	0.0242299	0.0259625	0.0296524			109.8	0.00601475	0.0144614	0.0214276	0.028153	0.0276892	0.0284289		109.8	0.00318194
	110	0.00400736	0.00594079	0.00530249	0.0113507	0.00725111	0.00828163			110	0.00125704	0.00360483	0.00277362	0.0130436	0.00910822	0.0124916		110	0.00246487	-0.0011343	0.00304363	-0.001154	0.00809314	0.00641065	0.00289285	0.00312334	-0.0017883				110	0.00016508	0.00581695	0.0170568	0.0241853	0.0266153	0.0300869			110	0.00622116	0.0148311	0.0212963	0.0283061	0.0274592	0.0283648		110	0.00294622
	110.2	0.003553	0.0057134	0.00602658	0.0113695	0.00705829	0.00779109			110.2	0.00167587	0.00373792	0.00318471	0.0135686	0.00880531	0.0128069		110.2	0.00198604	-0.0014572	0.00254165	-0.0015649	0.00821351	0.00611786	0.00380334	0.00254843	-0.0014801				110.2	0.00019107	0.00615681	0.0168242	0.0242347	0.0267763	0.0305			110.2	0.0065037	0.0149425	0.0213596	0.028479	0.0270181	0.0291195		110.2	0.00249064
	110.4	0.00340507	0.00628453	0.0060947	0.0111048	0.00843055	0.00793973			110.4	0.00144711	0.00443204	0.00333622	0.0132522	0.00876395	0.0131469		110.4	0.00154215	-0.0014738	0.00194028	-0.0008527	0.00853779	0.00618772	0.00363522	0.00246278	-0.0022298				110.4	-0.0001764	0.00551749	0.0164945	0.0239992	0.0268634	0.0305979			110.4	0.0067588	0.0139876	0.0206442	0.0287153	0.0267125	0.0289021		110.4	0.00275081
	110.6	0.00260773	0.00614898	0.00611666	0.011035	0.00912365	0.00818365			110.6	0.00128772	0.00430672	0.00303888	0.0133304	0.00923	0.0134098		110.6	0.00157497	-0.0006013	0.00053877	-0.0002234	0.00822742	0.00528208	0.00389917	0.00193203	-0.001893				110.6	0.00061057	0.00604016	0.015973	0.0235838	0.0271258	0.0305707			110.6	0.00686331	0.0137484	0.0203834	0.0287935	0.0271386	0.0294555		110.6	0.00213956
	110.8	0.00218438	0.00581817	0.00673367	0.0106447	0.00939798	0.00801902			110.8	0.00108925	0.0045521	0.00346597	0.0129859	0.0100452	0.0139733		110.8	0.00078492	-0.0002381	0.00094645	-0.0004759	0.00853643	0.00489297	0.00488671	0.00237665	-0.0023202				110.8	0.00012575	0.006754	0.0156396	0.0232845	0.0270585	0.0304938			110.8	0.00617693	0.0128401	0.0199505	0.0283811	0.0273528	0.0299003		110.8	0.00193284
	111	0.00198033	0.00568502	0.00679777	0.00986654	0.00942201	0.00797039			111	0.00113689	0.00516656	0.00360316	0.0132556	0.0107024	0.0134796		111	0.00054787	3.257e-05	0.00139262	-0.0003499	0.00828746	0.00443241	0.00429367	0.00242162	-0.001874				111	-0.0003129	0.00730013	0.0147315	0.0233384	0.026602	0.0305471			111	0.00581573	0.0131021	0.0196694	0.0289724	0.0269306	0.0293335		111	0.00103452
	111.2	0.00178089	0.00526406	0.00671085	0.00989762	0.00965373	0.00807746			111.2	0.00145033	0.00556424	0.00432793	0.0128476	0.0117022	0.013448		111.2	-7.215e-05	0.00045405	0.00016908	-0.0001442	0.0081832	0.00398635	0.00391854	0.00283848	-0.0016989				111.2	-0.0009465	0.0078985	0.0150197	0.0224713	0.0269225	0.0300843			111.2	0.00456886	0.0131723	0.0195372	0.0289667	0.0272931	0.0295201		111.2	0.00041066
	111.4	0.00118816	0.00386172	0.00625469	0.00998612	0.0097372	0.00795728			111.4	0.00110273	0.00529624	0.00423754	0.0125838	0.0125421	0.0136853		111.4	-0.0001692	0.00093717	0.0006709	-0.0006548	0.00765381	0.00488862	0.00452757	0.00312247	-0.0026722				111.4	-0.0005629	0.00771904	0.0151171	0.021857	0.0268599	0.0298275			111.4	0.00491245	0.0126077	0.0190993	0.0286188	0.0266806	0.0294779		111.4	0.00025927
	111.6	0.00105245	0.00387629	0.00583885	0.00905212	0.00969506	0.00728726			111.6	0.00118806	0.00559041	0.00469746	0.0122368	0.01231	0.0139811		111.6	0.00061294	0.00107122	0.00140389	-0.001149	0.00762886	0.00473945	0.00616776	0.00415561	-0.0021524				111.6	-0.0003258	0.0082567	0.0152936	0.0218018	0.0270103	0.030036			111.6	0.00510438	0.0124774	0.019453	0.0283084	0.027032	0.0293641		111.6	0.00047744
	111.8	0.00105504	0.00354875	0.00549408	0.00820186	0.00892304	0.00700198			111.8	0.00063264	0.00610451	0.0044125	0.0115021	0.0124718	0.0130365		111.8	-0.0005068	0.00117259	0.00169308	-0.0012053	0.0076721	0.00518104	0.00572038	0.00443198	-0.0010216				111.8	-0.000443	0.00796004	0.0157222	0.0223944	0.0271516	0.0290049			111.8	0.00496656	0.0121566	0.0200806	0.0281789	0.0270472	0.0279985		111.8	0.00053544
	112	0.00144149	0.00364544	0.00518719	0.0081505	0.00873247	0.00667094			112	0.0002195	0.00611556	0.00446407	0.0112514	0.012348	0.012448		112	-0.0004738	0.00111859	0.00227823	-0.0009177	0.00809367	0.00535719	0.00468216	0.00478563	-0.0013438				112	-0.0010383	0.00821938	0.016319	0.0224154	0.0267033	0.0286042			112	0.00440306	0.0123527	0.0198857	0.0275849	0.0263543	0.0278818		112	0.00130569
	112.2	0.00139828	0.00327593	0.00467914	0.00823924	0.00834769	0.00676635			112.2	-9.484e-05	0.00521967	0.00475746	0.0110648	0.0120188	0.0125968		112.2	-0.0006403	0.00240467	0.00266565	-0.0005759	0.00846937	0.0066941	0.00368457	0.00413244	-0.0019022				112.2	-0.0019383	0.00769968	0.0161885	0.0225945	0.0259293	0.0279738			112.2	0.00384875	0.0116275	0.0194725	0.0270314	0.0260756	0.0270168		112.2	0.00130247
	112.4	0.00169241	0.00349089	0.00403285	0.00863117	0.00791934	0.00657461			112.4	-0.0005101	0.00505627	0.00429573	0.0115179	0.0116322	0.012102		112.4	0.00012557	0.00257837	0.00301827	-0.0006576	0.00886829	0.00691146	0.00303967	0.00484985	-0.0012609				112.4	-0.0019418	0.00797786	0.0162924	0.0226918	0.0261869	0.0281898			112.4	0.00424667	0.0114993	0.0192021	0.0266329	0.0263397	0.0260877		112.4	0.00137159
	112.6	0.00205981	0.00305975	0.00385103	0.0081894	0.0069872	0.00724034			112.6	-0.0002729	0.00416973	0.0045786	0.0115307	0.0121383	0.0116162		112.6	0.00120864	0.00266572	0.00243229	-0.0003653	0.00827995	0.00777867	0.00162038	0.00520709	-0.0023954				112.6	-0.0027139	0.00776147	0.0157613	0.0236734	0.0264357	0.0279603			112.6	0.00357746	0.0113525	0.0188776	0.026526	0.026748	0.0259331		112.6	0.00077528
	112.8	0.00215615	0.00305745	0.00370571	0.00815902	0.00622437	0.00781043			112.8	-0.0004501	0.00415292	0.00498284	0.0112688	0.0120431	0.0117609		112.8	0.00136832	0.00333609	0.00232742	0.00044907	0.00863261	0.0083044	0.00139994	0.0051633	-0.0026135				112.8	-0.0035878	0.00806437	0.0153619	0.0234425	0.0252617	0.0279663			112.8	0.00305478	0.0131708	0.0188755	0.0260035	0.0263995	0.0253203		112.8	0.00098009
	113	0.00192776	0.00283176	0.00327755	0.0077916	0.00545738	0.009216			113	-0.000736	0.00399206	0.00493608	0.0111275	0.0126541	0.0114726		113	0.00171616	0.00195204	0.00257405	0.0001404	0.00839957	0.00816144	0.0004535	0.00497868	-0.0021417				113	-0.0040064	0.00833508	0.01555	0.0238246	0.024255	0.0280785			113	0.00270307	0.013845	0.0190117	0.0267577	0.025768	0.0248015		113	0.00032759
	113.2	0.00177617	0.00256169	0.00305301	0.00825805	0.00603626	0.00921744			113.2	-0.0008593	0.00392389	0.0050109	0.0112415	0.0120001	0.0118751		113.2	0.00190796	0.00179739	0.00259777	5.669e-05	0.00766159	0.00820365	0.00014737	0.00464871	-0.0015367				113.2	-0.0041115	0.00860603	0.0155042	0.0247154	0.0234983	0.028244			113.2	0.00209921	0.0141171	0.0191308	0.0272096	0.024858	0.0256531		113.2	0.00120719
	113.4	0.00205925	0.00253837	0.00281137	0.0083733	0.00617997	0.00904765			113.4	-0.0013254	0.00377036	0.00495981	0.0115237	0.0116433	0.0125453		113.4	0.00072601	0.00117441	0.00370985	0.00132814	0.00753385	0.0078142	-0.0006176	0.00328468	-0.002394				113.4	-0.0040457	0.00860882	0.0154438	0.0252589	0.0235179	0.0288025			113.4	0.00287852	0.0153553	0.0194195	0.027765	0.026413	0.0257597		113.4	0.00138933
	113.6	0.00213842	0.00293114	0.00245455	0.00860445	0.00648284	0.00968592			113.6	-0.001366	0.00370537	0.00429836	0.0119764	0.0107629	0.0131587		113.6	0.00047717	0.00038319	0.00415148	0.00119892	0.00779239	0.007464	-0.000926	0.00247415	-0.0019107				113.6	-0.0033629	0.00873062	0.0160506	0.0255167	0.0237418	0.0288379			113.6	0.00347951	0.0148129	0.0199874	0.0277925	0.0263244	0.026301		113.6	0.00126992
	113.8	0.00241902	0.00381567	0.00282189	0.009303	0.00682654	0.00970868			113.8	-0.000227	0.00385176	0.00434312	0.0127016	0.0107021	0.0131784		113.8	0.00089055	-0.0004394	0.00414019	0.00147659	0.00706303	0.00662	-0.0004334	0.00121175	-0.00064				113.8	-0.003628	0.00882955	0.0159694	0.0252868	0.0232753	0.0284866			113.8	0.00418774	0.0146885	0.0204438	0.0269964	0.0257201	0.0264096		113.8	0.00147558
	114	0.00320575	0.00408651	0.00328341	0.00885362	0.00688143	0.00922999			114	0.00088706	0.00345471	0.00376767	0.0117088	0.0105615	0.0128549		114	0.00062157	-0.0011085	0.00388005	0.00196248	0.00633134	0.00614429	0.00100651	0.00112176	-0.0008474				114	-0.0027862	0.00816856	0.0159847	0.025088	0.0231958	0.0286454			114	0.00493779	0.0148342	0.0199964	0.026452	0.0257982	0.0262534		114	0.00099244
	114.2	0.0034505	0.00371086	0.00296943	0.00897737	0.0075496	0.0090958			114.2	0.00144262	0.00342287	0.00328614	0.0118852	0.010974	0.0140626		114.2	0.0011222	-0.0009731	0.00410576	0.00119622	0.00751018	0.0056235	0.00116856	0.00083914	-0.0003676				114.2	-0.0027131	0.00805904	0.0160415	0.0252927	0.0226028	0.0289649			114.2	0.00536393	0.0151672	0.0203014	0.0264034	0.0248293	0.0268555		114.2	0.00053907
	114.4	0.00355842	0.0040822	0.00287146	0.00900054	0.00856594	0.00972377			114.4	0.00196163	0.00320097	0.0025781	0.0115987	0.0110697	0.0147833		114.4	0.00066966	-0.0012515	0.00308294	0.00121981	0.00716641	0.00633436	0.00131799	0.00102798	-5.025e-05				114.4	-0.0019169	0.00809074	0.0156923	0.0251662	0.0227428	0.0293352			114.4	0.00609864	0.0146651	0.020118	0.0267851	0.0246606	0.0262881		114.4	0.00011768
	114.6	0.00370564	0.00398301	0.00361432	0.00915016	0.00832109	0.00948596			114.6	0.0024805	0.00303511	0.00277082	0.0118288	0.0108117	0.0147959		114.6	-0.0007193	-0.0010921	0.0028988	0.00046155	0.00719241	0.00552058	0.00195739	0.00123892	0.00026157				114.6	-0.00086	0.00837207	0.016163	0.025006	0.0224589	0.0290148			114.6	0.00611704	0.0145305	0.0201975	0.026667	0.0242972	0.0252795		114.6	-0.0003275
	114.8	0.00329313	0.00367156	0.00421123	0.00966163	0.00834113	0.00886475			114.8	0.00246472	0.00297411	0.00266356	0.0117881	0.0112956	0.0151211		114.8	-0.0011199	-0.0013214	0.00331236	0.00015723	0.00730534	0.00567765	0.00150246	0.00226502	-0.0003579				114.8	-0.0005852	0.00871558	0.0165338	0.0251624	0.0226289	0.0291172			114.8	0.00652852	0.0148743	0.0199577	0.0264513	0.0247454	0.0251231		114.8	9.541e-05
	115	0.00338674	0.00375481	0.00443161	0.00962141	0.00813763	0.00805008			115	0.002895	0.00307748	0.00251866	0.0122913	0.0111529	0.0153229		115	-0.0014431	-0.0019157	0.00247254	4.617e-05	0.00768456	0.00591002	0.00175756	0.00219244	0.0005176				115	0.00077476	0.00842428	0.0168615	0.0245034	0.0228044	0.0295297			115	0.00762576	0.0141623	0.0200769	0.0264307	0.0244109	0.0254694		115	-9.53e-05
	115.2	0.00342612	0.00334164	0.00429256	0.00987772	0.00845636	0.00780525			115.2	0.00323086	0.00266325	0.00200874	0.0115679	0.0108096	0.0152403		115.2	-0.0014244	-0.0015923	0.00121044	-0.0003451	0.00792225	0.00614473	0.00176098	0.00238234	0.00079314				115.2	0.00107958	0.00832634	0.0175981	0.0234624	0.02317	0.0300374			115.2	0.00822961	0.0144279	0.0203926	0.0262248	0.0242714	0.0261378		115.2	0.00014589
	115.4	0.0032304	0.00276301	0.0042839	0.0102237	0.00878408	0.00745489			115.4	0.00330212	0.00267879	0.00185283	0.0111066	0.0109054	0.014857		115.4	-0.0017881	-0.0016659	0.00214678	-0.000647	0.00770525	0.0063706	0.00312907	0.00211514	0.00082315				115.4	0.00057772	0.00751625	0.0176617	0.0232537	0.0231231	0.0303062			115.4	0.00873178	0.0131135	0.0201398	0.026001	0.0238711	0.02614		115.4	0.00070344
	115.6	0.00320552	0.00251756	0.00485602	0.0100708	0.00912072	0.00734299			115.6	0.00297211	0.00297271	0.00197325	0.0106641	0.0105502	0.0145517		115.6	-0.0024767	-0.001625	0.00211006	-0.0006476	0.00821374	0.00707157	0.00332895	0.00257047	0.00104297				115.6	0.00016262	0.00770491	0.0180177	0.0232083	0.0239547	0.0302991			115.6	0.00864894	0.0132439	0.0202527	0.0262254	0.0245772	0.0259316		115.6	0.00083108
	115.8	0.00304392	0.00239414	0.00511266	0.00971015	0.00881913	0.00667128			115.8	0.00246673	0.00334273	0.00168	0.0103323	0.010293	0.0141666		115.8	-0.0037564	-0.0005716	0.0010977	-0.000954	0.00825416	0.00867238	0.00278816	0.00256903	0.00110643				115.8	-8.249e-05	0.00730281	0.0178149	0.0232296	0.0241734	0.0295537			115.8	0.00809224	0.0125629	0.0196687	0.0260091	0.024555	0.0257857		115.8	0.00072537
	116	0.00294103	0.0024342	0.00532208	0.0101077	0.00936734	0.00679955			116	0.00176073	0.00361642	0.00294449	0.0104849	0.0103226	0.0143618		116	-0.0035664	-0.0003538	0.00105217	-0.0020965	0.00825116	0.00913217	0.00200722	0.00351948	0.00052803				116	-7.482e-05	0.00720789	0.0170176	0.0229703	0.0243057	0.029932			116	0.00752836	0.0123516	0.0193746	0.0261619	0.024623	0.0264586		116	0.00089946
	116.2	0.00231986	0.00274594	0.00512642	0.010017	0.00946722	0.00659984			116.2	0.00151979	0.00388854	0.00315116	0.0103077	0.0104246	0.014743		116.2	-0.0032009	0.00113484	0.00025579	-0.0027176	0.00837895	0.00977645	0.00236695	0.00433697	0.00030303				116.2	4.246e-05	0.00707381	0.0169153	0.0236821	0.0248839	0.0299877			116.2	0.00723398	0.0125226	0.0197307	0.0272345	0.0253008	0.026055		116.2	0.00165233
	116.4	0.00182189	0.00276524	0.00495626	0.00969135	0.00976598	0.00718582			116.4	0.00086976	0.00428962	0.0030411	0.0103046	0.0102194	0.0150335		116.4	-0.002579	0.00142536	0.00037817	-0.0026052	0.00821171	0.00961778	0.00267764	0.00448915	-0.0003887				116.4	0.00018249	0.0068948	0.0163116	0.0237136	0.0254679	0.0302109			116.4	0.00812586	0.0128189	0.0193474	0.0274844	0.0256683	0.0265475		116.4	0.00206852
	116.6	0.0016538	0.00206299	0.00569851	0.0097251	0.00925822	0.00802981			116.6	0.00105297	0.00347598	0.0036258	0.0102143	0.010376	0.0151873		116.6	-0.0026625	0.00172319	0.00013218	-0.0028743	0.00757021	0.0107538	0.00237513	0.00526265	-0.0012042				116.6	-0.0004199	0.00656108	0.0169488	0.0239252	0.0246107	0.0304379			116.6	0.00659814	0.0129975	0.0198893	0.0283073	0.025899	0.0271937		116.6	0.00195785
	116.8	0.00195771	0.00248661	0.00591318	0.00982255	0.00886687	0.00823988			116.8	0.00094841	0.00431532	0.0039698	0.0100222	0.00972407	0.0152539		116.8	-0.0017423	0.00175555	-0.0003254	-0.0027875	0.0074846	0.0109818	0.00173097	0.00535113	-0.0008329				116.8	-0.0006471	0.00704116	0.0168217	0.0241568	0.024145	0.0308186			116.8	0.00596226	0.0137551	0.0202989	0.0291331	0.0261309	0.0277311		116.8	0.00164173
	117	0.00228926	0.00252628	0.00563575	0.0101189	0.0086007	0.00841689			117	0.00098836	0.00485909	0.00420651	0.0106252	0.00989437	0.0145873		117	-0.0013697	0.00135416	0.00011366	-0.0021159	0.00748146	0.0110811	0.00150068	0.00540654	-0.0009462				117	-0.000685	0.00754289	0.0173024	0.0251646	0.0246115	0.030562			117	0.00627707	0.0144325	0.0204379	0.030765	0.0264722	0.028105		117	0.00130341
	117.2	0.00243297	0.00241903	0.00579175	0.0107532	0.00892919	0.00804303			117.2	0.000993	0.00498222	0.0040151	0.0109031	0.00969798	0.0150783		117.2	-0.0013584	0.00221969	0.00045921	-0.0014446	0.00731616	0.0103915	0.00176219	0.00503701	-0.0008272				117.2	-0.0008418	0.00721169	0.0170938	0.0266257	0.024481	0.0304857			117.2	0.0063006	0.014585	0.0201984	0.030727	0.0269263	0.0289921		117.2	0.00207852
	117.4	0.00265656	0.00257183	0.00584062	0.0101086	0.0087117	0.00848061			117.4	0.00099187	0.00517912	0.00424174	0.0104106	0.00992071	0.0156416		117.4	-0.0012944	0.00237975	0.00123977	-0.0004444	0.00715535	0.0101845	0.00166503	0.00533307	-0.0015219				117.4	-0.0011209	0.00746371	0.0170748	0.0271951	0.0253258	0.0303104			117.4	0.0061929	0.0150044	0.0198886	0.0310004	0.0281784	0.028517		117.4	0.00233482
	117.6	0.00227849	0.003347	0.0061753	0.0103115	0.00909454	0.00946351			117.6	0.0010968	0.00497217	0.0044466	0.0106012	0.00937008	0.0155031		117.6	0.00054959	0.00265723	0.00190369	-0.0010329	0.0067414	0.00981618	0.00277487	0.00561812	-0.0007857				117.6	-0.0009672	0.0077206	0.0171618	0.027662	0.0250493	0.0296765			117.6	0.00653892	0.014973	0.0197457	0.0307918	0.0273517	0.0282061		117.6	0.00286535
	117.8	0.00261297	0.00377276	0.00633737	0.0105266	0.0084002	0.0095739			117.8	0.00138229	0.0048063	0.00459902	0.0100973	0.00918776	0.0152062		117.8	0.00174275	0.00316457	0.00254251	0.00011531	0.00672406	0.00960092	0.00300736	0.00509067	-0.0011527				117.8	-0.0013335	0.00739549	0.0172253	0.0280018	0.0248344	0.0293272			117.8	0.00683647	0.0149084	0.0192991	0.0305605	0.0271887	0.028348		117.8	0.00286504
	118	0.0025394	0.00345407	0.00627068	0.0104495	0.0084176	0.00962944			118	0.0010241	0.00454824	0.00418113	0.00981143	0.00899938	0.0157664		118	0.00218453	0.00239601	0.00224267	0.0010202	0.00708739	0.00959753	0.00385353	0.00480613	-0.0022217				118	-0.0006964	0.00706666	0.0167207	0.0289412	0.0243621	0.0287787			118	0.00680897	0.0154428	0.0189491	0.0305423	0.0271339	0.027883		118	0.00193888
	118.2	0.00200857	0.00325541	0.00606512	0.01068	0.00827463	0.0103104			118.2	0.00063466	0.00471254	0.00455298	0.0104077	0.00931986	0.01536		118.2	0.00299505	0.00175024	0.00265442	0.00050344	0.00720224	0.00963642	0.00329148	0.00466027	-0.0021653				118.2	-0.0011151	0.0081633	0.0166801	0.0294786	0.0246306	0.0287248			118.2	0.00674721	0.0161939	0.0187809	0.0305364	0.0267046	0.027415		118.2	0.0006866
	118.4	0.00189816	0.00417731	0.00628132	0.0102837	0.00817031	0.010326			118.4	0.00058253	0.00430653	0.00453469	0.0101428	0.00956052	0.0152347		118.4	0.00279374	0.00143483	0.00218085	0.00018523	0.00720999	0.00975404	0.00370955	0.00519752	-0.0029111				118.4	-0.0017119	0.00861217	0.0168562	0.0299559	0.025254	0.0278933			118.4	0.00661384	0.015865	0.0185289	0.0305444	0.0273228	0.0262078		118.4	-3.288e-05
	118.6	0.00169638	0.00436242	0.00652955	0.0102085	0.00829397	0.0103183			118.6	0.00092832	0.00460166	0.00491044	0.0101099	0.00945682	0.0148285		118.6	0.00216422	0.00181024	0.0027085	0.00042139	0.00776229	0.00911017	0.00339857	0.00613556	-0.0032743				118.6	-0.0016551	0.00812161	0.0170931	0.0294007	0.0252737	0.0272687			118.6	0.00682401	0.015146	0.0179994	0.0301698	0.0273733	0.0255524		118.6	-0.0001613
	118.8	0.00104559	0.00401289	0.00619791	0.0100285	0.00870835	0.0104159			118.8	0.00066281	0.00374338	0.00393642	0.00969384	0.00994752	0.0152986		118.8	0.0022922	0.00180836	0.00280938	0.00095466	0.00758864	0.00901282	0.00231085	0.00692561	-0.0033696				118.8	-0.001865	0.00876676	0.0168623	0.0292143	0.0265161	0.0275286			118.8	0.0071183	0.0154751	0.0181776	0.0297419	0.0279455	0.0262732		118.8	-0.0001115
	119	0.00155876	0.00427061	0.0059013	0.0101574	0.00867347	0.010068			119	0.00100959	0.00389761	0.00354962	0.0100148	0.00971409	0.0152603		119	0.00244253	0.00172332	0.00202613	0.00138033	0.00792994	0.00844265	0.00243316	0.00572915	-0.0038434				119	-0.001804	0.00855792	0.0173632	0.0282853	0.0265492	0.0275194			119	0.00731807	0.0149105	0.0191748	0.0292755	0.0282048	0.0261883		119	-0.000517
	119.2	0.00125972	0.00392903	0.00567584	0.0100931	0.00912894	0.00959719			119.2	0.00114216	0.00382999	0.00286095	0.0091865	0.0103389	0.0146426		119.2	0.00147936	0.00176345	0.00176875	0.00118013	0.00801402	0.0074268	0.00163019	0.00510767	-0.0040383				119.2	-0.0029306	0.00821901	0.0171304	0.0279928	0.0267428	0.027558			119.2	0.00676915	0.0151022	0.0193127	0.0286759	0.0279399	0.0261491		119.2	-0.0008273
	119.4	0.00109913	0.00461712	0.00564209	0.0101413	0.00927537	0.00949518			119.4	0.00060591	0.0043123	0.00280913	0.00848068	0.0112774	0.0145571		119.4	0.00084074	0.00143904	0.00193999	0.00164653	0.00817598	0.00777811	0.00248427	0.0046244	-0.0036216				119.4	-0.003504	0.00802521	0.0175059	0.0275119	0.0274422	0.0269866			119.4	0.00638376	0.0148355	0.0196486	0.0276935	0.027714	0.0258506		119.4	-0.0010365
	119.6	0.0010688	0.00431155	0.00595021	0.00980312	0.00955386	0.00882656			119.6	8.812e-05	0.00439382	0.00310988	0.00852548	0.011849	0.0141258		119.6	0.00047989	0.00096664	0.00095701	0.00098796	0.00871924	0.00809499	0.00215479	0.00403157	-0.0030298				119.6	-0.0038866	0.00802976	0.0175196	0.026684	0.0274392	0.0264592			119.6	0.00544027	0.0151758	0.0204316	0.0276498	0.0272537	0.0255602		119.6	-0.0009438
	119.8	0.00151941	0.00495384	0.00582195	0.010063	0.0100146	0.00829572			119.8	2.557e-05	0.00424598	0.00333604	0.00884094	0.0123561	0.0143363		119.8	-0.0002898	3.261e-05	0.00051496	0.00096456	0.00842356	0.00900492	0.00223383	0.00393168	-0.0022993				119.8	-0.0031994	0.00784156	0.0171209	0.0264384	0.027606	0.0261991			119.8	0.0057518	0.0149389	0.0208654	0.0276406	0.026885	0.0253522		119.8	-0.0013514
	120	0.00197419	0.00481929	0.00677036	0.00997862	0.0104246	0.008539			120	-0.0004559	0.00379266	0.00409226	0.00904719	0.0122358	0.0142517		120	-0.0010187	-0.0016615	4.201e-05	-0.0001289	0.00852555	0.00827511	0.00179394	0.00399481	-0.0020241				120	-0.0022054	0.00793002	0.0167727	0.0256777	0.0279474	0.0264463			120	0.00613534	0.0155993	0.0216434	0.0277959	0.0270584	0.025879		120	-0.0003847
	120.2	0.00192352	0.00445154	0.00668118	0.00970442	0.00996654	0.0077536			120.2	-0.0004819	0.00347606	0.00402107	0.0095548	0.0118438	0.0145658		120.2	-0.0009476	-0.0013548	-0.0003477	0.00034449	0.00813215	0.00872967	0.00188209	0.00340913	-0.0021399				120.2	-0.0022344	0.00828857	0.0176245	0.025601	0.0286002	0.0265943			120.2	0.00644776	0.0156974	0.0220735	0.0271644	0.0268112	0.0258327		120.2	0.00015679
	120.4	0.00242105	0.00399256	0.00685154	0.00943814	0.00991867	0.00764911			120.4	2.545e-05	0.00265077	0.00395107	0.0103932	0.0110118	0.0146385		120.4	-0.0012882	-0.0019373	-0.0002823	-0.0002305	0.0088762	0.00834998	0.001611	0.0019379	-0.0027193				120.4	-0.0014604	0.00813608	0.0175106	0.0246549	0.0281512	0.0272014			120.4	0.00705424	0.0158624	0.0219634	0.0268337	0.0262913	0.0261002		120.4	5.931e-05
	120.6	0.00310422	0.00437988	0.00688512	0.0101541	0.0093536	0.00736718			120.6	0.00039267	0.00240131	0.00424258	0.0105809	0.0108559	0.0141768		120.6	-0.0012699	-0.0019734	-5.325e-05	-0.0008504	0.00862213	0.00818884	0.00112469	0.00278034	-0.002513				120.6	-0.0009821	0.00773684	0.0181606	0.0236074	0.0278631	0.0274592			120.6	0.00622763	0.0158988	0.0222264	0.0270713	0.027119	0.0266125		120.6	-0.0003035
	120.8	0.00455793	0.00417093	0.00696362	0.0097753	0.00955279	0.0072361			120.8	0.0011081	0.00242854	0.00431676	0.0107271	0.0106884	0.0141701		120.8	-0.0008595	-0.0017113	-0.0005356	0.00061915	0.00921154	0.00785675	0.00081525	0.00200751	-0.0030112				120.8	-0.0006961	0.00787427	0.0179339	0.0239579	0.0276777	0.028221			120.8	0.00630616	0.0162535	0.022225	0.0273957	0.0274714	0.0269708		120.8	-0.0003595
	121	0.00487984	0.00414806	0.00639246	0.00931547	0.00921342	0.00679731			121	0.001704	0.00245996	0.00412642	0.0111089	0.0101894	0.0141456		121	-0.0016037	-0.0014938	0.00033326	0.00083638	0.00901283	0.0084858	0.00067611	0.00131944	-0.0031658				121	-0.0007142	0.00734543	0.0180452	0.0239807	0.028025	0.0283501			121	0.00596948	0.0164019	0.021944	0.027065	0.0275041	0.0276952		121	0.00039707
	121.2	0.00476138	0.00370792	0.00655394	0.00919798	0.00913318	0.00689541			121.2	0.00179289	0.00228565	0.0042411	0.0113759	0.00982916	0.0149813		121.2	-0.0014591	-0.0013381	0.00090949	0.00167821	0.008744	0.00800677	0.00062281	0.00143129	-0.0026978				121.2	-0.001151	0.0066528	0.0176679	0.0240263	0.0277079	0.0291032			121.2	0.00506347	0.0154349	0.0214097	0.0269605	0.0275985	0.0283963		121.2	0.00162507
	121.4	0.00437052	0.00340931	0.00617008	0.00936193	0.00873233	0.00728438			121.4	0.00175987	0.00214115	0.00448173	0.0119004	0.00924805	0.0150137		121.4	-0.001489	-0.0019999	0.00105629	0.0012121	0.00894413	0.0084138	0.00015286	0.00081847	-0.002929				121.4	-0.0017789	0.00657596	0.0180486	0.0244483	0.0278918	0.0295535			121.4	0.00466963	0.0148636	0.0213283	0.0268923	0.0278229	0.0279146		121.4	0.0022976
	121.6	0.00412215	0.00361294	0.00623737	0.0100301	0.0081175	0.00750594			121.6	0.00245042	0.00209989	0.0044904	0.0124292	0.00847135	0.0146672		121.6	-0.0002435	-0.0018337	0.00170374	0.00084958	0.00974644	0.00746752	0.00107861	0.00063658	-0.0026615				121.6	-0.0011632	0.00670843	0.018062	0.0252665	0.0276346	0.0299651			121.6	0.00512432	0.0147695	0.0211788	0.0277892	0.0279815	0.0285945		121.6	0.00315459
	121.8	0.00433271	0.00321181	0.00537457	0.00949304	0.00757786	0.00705206			121.8	0.00240073	0.00231238	0.00472862	0.0126905	0.00857024	0.0152851		121.8	-0.0001473	-0.001877	0.00201163	0.00152147	0.0101271	0.00756132	0.00122667	0.00052609	-0.0026533				121.8	-0.0010658	0.00764276	0.0176893	0.0260126	0.0279337	0.0300858			121.8	0.00514561	0.0153881	0.0204467	0.0282944	0.0288973	0.0296362		121.8	0.00285179
	122	0.00372075	0.00291741	0.00566286	0.00920413	0.00740004	0.00717236			122	0.00277224	0.00255091	0.00468012	0.0133977	0.00918219	0.0155804		122	0.00010862	-0.0018871	0.00239298	0.00127381	0.0105887	0.00694531	0.00071828	0.0007911	-0.0031152				122	-0.0010422	0.00821025	0.0173706	0.0265831	0.0275235	0.030306			122	0.00539052	0.015446	0.0196297	0.028123	0.0294989	0.0296559		122	0.00244492
	122.2	0.00357838	0.00337589	0.00553008	0.00885557	0.00742367	0.00702662			122.2	0.00305073	0.00311683	0.00460674	0.0132749	0.00946733	0.0153394		122.2	0.00088701	-0.0013647	0.0032237	0.00053355	0.0112154	0.00667712	0.00076871	0.00104369	-0.0026098				122.2	-0.00146	0.00866392	0.0179418	0.0265862	0.0275233	0.0312919			122.2	0.00580277	0.0149578	0.0190741	0.0285407	0.029325	0.0308633		122.2	0.00203066
	122.4	0.0027482	0.00410321	0.00609085	0.00859633	0.00813634	0.00691672			122.4	0.00297994	0.0035209	0.00415246	0.0134749	0.010295	0.0160383		122.4	0.00091577	-0.0006466	0.00338872	0.0003224	0.011731	0.00637241	0.00156444	0.00222025	-0.0025169				122.4	-0.0017668	0.0083964	0.0174651	0.0264664	0.0276289	0.0312944			122.4	0.00523994	0.0145371	0.0179558	0.0288254	0.0294988	0.0303714		122.4	0.00191584
	122.6	0.00213983	0.00396611	0.00594576	0.00894323	0.00812642	0.00728892			122.6	0.00327504	0.00405848	0.00382368	0.0135088	0.0104683	0.0158693		122.6	0.00089652	0.00021096	0.00381323	0.00114663	0.0119709	0.00711228	0.00103002	0.00265352	-0.0018776				122.6	-0.0012476	0.00850392	0.0174616	0.0265905	0.0272923	0.0306591			122.6	0.00532868	0.0145774	0.0182239	0.0290329	0.0296776	0.0294647		122.6	0.00219895
	122.8	0.00143954	0.00392665	0.00554226	0.00912166	0.00833524	0.0077558			122.8	0.00290165	0.00385105	0.00322008	0.0135396	0.0114954	0.0165087		122.8	0.00111962	0.0002713	0.00396356	0.00108674	0.0114782	0.00696921	0.00035163	0.0033379	-0.002102				122.8	-0.0009	0.0089769	0.0170157	0.0276304	0.0271499	0.030531			122.8	0.00597185	0.0144791	0.0177138	0.0292643	0.0297443	0.0293275		122.8	0.00195395
	123	0.00134556	0.00438793	0.00553302	0.00916858	0.00792903	0.00738735			123	0.00294821	0.00443472	0.00283882	0.013626	0.0114949	0.016268		123	0.00158304	0.00061291	0.00378737	0.00147847	0.012409	0.00654627	0.0014708	0.00327217	-0.002169				123	-0.0008995	0.00850271	0.0168219	0.02764	0.026484	0.0301346			123	0.00586801	0.0138805	0.0175822	0.0292375	0.0300614	0.02867		123	0.00086644
	123.2	0.00016043	0.00422125	0.00541255	0.0093139	0.00789675	0.00669959			123.2	0.00224031	0.00454896	0.00266314	0.0130252	0.0119161	0.0161251		123.2	0.00182937	0.00081647	0.00345001	0.00153179	0.0122696	0.00602827	0.00240819	0.00426916	-0.00139				123.2	-0.0012872	0.00787727	0.0162475	0.0278156	0.0266285	0.0298192			123.2	0.00533132	0.0139751	0.016947	0.0287077	0.0293247	0.0285415		123.2	0.0007044
	123.4	-0.0002626	0.00492011	0.00603481	0.00946353	0.00846537	0.00717195			123.4	0.0019562	0.00462513	0.00309245	0.0125157	0.0130749	0.0164793		123.4	0.00238144	0.00068336	0.00270931	0.00276027	0.0115177	0.00796934	0.0027099	0.00425641	-0.0006193				123.4	-0.0011384	0.00820144	0.0159997	0.0272346	0.0262741	0.0294535			123.4	0.00543132	0.014396	0.0169136	0.0287681	0.0286398	0.02831		123.4	-0.0006178
	123.6	0.00018591	0.00429284	0.00558847	0.00989577	0.00858941	0.0074532			123.6	0.00216707	0.00453847	0.00334338	0.0119903	0.0133304	0.0158554		123.6	0.00173774	0.00011489	0.00227435	0.00177105	0.0113875	0.00829471	0.00223504	0.00446983	-0.0005992				123.6	-0.0012686	0.0084655	0.0152376	0.0272128	0.0261704	0.0287667			123.6	0.00460538	0.0151323	0.0171038	0.0294179	0.0276219	0.0281959		123.6	-0.0008532
	123.8	0.00031088	0.00435354	0.00575837	0.00991345	0.00927872	0.0071238			123.8	0.00122266	0.00369238	0.0034043	0.011824	0.0139363	0.0159935		123.8	0.00122523	0.00033958	0.00142076	0.00205029	0.0110311	0.00938008	0.00191475	0.00520806	-0.0008877				123.8	-0.0008254	0.0089688	0.0151507	0.0270532	0.0258389	0.0287438			123.8	0.0051285	0.0156235	0.0167387	0.0295132	0.0263666	0.0283959		123.8	-0.0018428
	124	-0.000124	0.00388967	0.00648025	0.00911866	0.0094852	0.00718735			124	0.00063758	0.00326433	0.00356381	0.0112716	0.0133954	0.0157015		124	0.00056652	0.00055392	0.00056729	0.00093233	0.0105963	0.00916535	0.00181165	0.00506965	-0.0014742				124	-0.0005156	0.00916007	0.0146082	0.0264836	0.0259929	0.0288336			124	0.00514978	0.0161635	0.0165598	0.0285073	0.0263209	0.029296		124	-0.0018477
	124.2	-0.0004236	0.00370699	0.00585936	0.00926007	0.00921569	0.00725672			124.2	0.00035869	0.00344826	0.00322538	0.0113515	0.0134253	0.0156912		124.2	0.00162084	0.00158134	0.00027	0.00153468	0.00979693	0.00972518	0.00190118	0.00473861	-0.0018469				124.2	-0.0003953	0.00937733	0.0147053	0.0263808	0.025718	0.0287345			124.2	0.00517944	0.0155482	0.0168584	0.0283531	0.0260941	0.0285981		124.2	-0.0022629
	124.4	0.00043206	0.00378025	0.00564738	0.00994313	0.00975937	0.00712707			124.4	0.00109482	0.00337399	0.00277203	0.0113185	0.0132008	0.0151824		124.4	0.00138529	0.00264159	4.622e-05	0.00100692	0.0103162	0.00929753	0.0018271	0.00511797	-0.0023833				124.4	-0.0004583	0.00944272	0.0138884	0.0257247	0.0250296	0.0290332			124.4	0.00471517	0.0156533	0.0161769	0.028406	0.0265004	0.0286971		124.4	-0.002706
	124.6	0.00134897	0.00398836	0.00605368	0.0100163	0.0102019	0.00767391			124.6	0.00123768	0.0040689	0.00278379	0.0105999	0.0135401	0.0153047		124.6	0.0010638	0.00398688	5.512e-05	0.00171467	0.00994444	0.0100494	0.00216547	0.00594464	-0.0022313				124.6	-0.0011708	0.00899111	0.0140331	0.0251044	0.0250704	0.0284837			124.6	0.00438111	0.0153023	0.0167559	0.0274468	0.0274169	0.0286381		124.6	-0.001951
	124.8	0.00245937	0.00348947	0.00600449	0.0101404	0.010281	0.00749727			124.8	0.00156859	0.00434463	0.00254018	0.0108979	0.0130687	0.0153594		124.8	2.362e-05	0.00411032	0.00018115	0.00230096	0.00972913	0.0101699	0.00227906	0.00598627	-0.0028512				124.8	-0.0013056	0.00884546	0.0145224	0.0249026	0.0250612	0.0287522			124.8	0.00445566	0.0146126	0.0175751	0.0270377	0.0279092	0.0283773		124.8	-0.0014571
	125	0.00197154	0.00344021	0.00551751	0.0102977	0.00998716	0.00667082			125	0.0012041	0.00490688	0.00257889	0.0106922	0.0124028	0.0149065		125	-3.674e-05	0.00386269	0.00033451	0.0017233	0.00847478	0.0107237	0.00248219	0.00570783	-0.0027754				125	-0.0017274	0.00882455	0.0137868	0.0247877	0.0253813	0.0274103			125	0.00342466	0.0145813	0.0171428	0.0271422	0.027836	0.0277793		125	-0.0007054
	125.2	0.00259755	0.00299444	0.00551882	0.0108024	0.0098911	0.00664145			125.2	0.00108841	0.00498052	0.00326397	0.0101539	0.0125151	0.0149619		125.2	0.00068437	0.00334782	-0.0001925	0.00236386	0.00835767	0.0099075	0.00278446	0.00536421	-0.0021837				125.2	-0.0027381	0.00941371	0.0142131	0.0247207	0.025437	0.0281289			125.2	0.003293	0.0141902	0.0173413	0.0269861	0.0280343	0.0274716		125.2	-0.0004642
	125.4	0.00312629	0.00300966	0.00526268	0.010764	0.00980972	0.00656276			125.4	0.00142861	0.00467602	0.0036616	0.0102831	0.0123891	0.014289		125.4	0.00024582	0.00241654	-0.0008924	0.00132191	0.00858983	0.00978893	0.00199401	0.00486422	-0.0016972				125.4	-0.0029558	0.00973752	0.0148391	0.0249538	0.0250006	0.0283711			125.4	0.00295617	0.0143888	0.0178637	0.0260359	0.0285188	0.0272499		125.4	-0.0009346
	125.6	0.0038166	0.00324777	0.00515166	0.0104161	0.00934317	0.00631514			125.6	0.00217384	0.00509552	0.00444695	0.00949915	0.0121725	0.0134279		125.6	0.00030325	0.00274545	-0.0007235	0.00119717	0.00837236	0.00908438	0.00164531	0.00486373	-0.0017077				125.6	-0.0021295	0.0102521	0.015106	0.0253118	0.0251842	0.0287732			125.6	0.00386136	0.0150199	0.0177622	0.0259804	0.028931	0.0278222		125.6	-0.0006027
	125.8	0.0035489	0.00316301	0.00454452	0.00943685	0.00936926	0.00660222			125.8	0.001838	0.00513169	0.00534156	0.00906484	0.012429	0.0131787		125.8	0.00035489	0.00277578	-0.0002059	0.00087804	0.00797904	0.00877714	0.00078166	0.0044411	-0.001157				125.8	-0.0021702	0.0105934	0.0156425	0.0247675	0.0254677	0.0290655			125.8	0.00413396	0.014957	0.0180366	0.0255916	0.0293027	0.0281014		125.8	-0.0008617
	126	0.00340691	0.0035511	0.00481516	0.00968273	0.00926985	0.00708313			126	0.00212207	0.00571083	0.00567508	0.00877624	0.0118711	0.0131619		126	0.00061549	0.00377336	0.00015043	0.00019352	0.00876846	0.00805923	0.00045168	0.00417009	-0.0008594				126	-0.002526	0.00912165	0.0163485	0.024791	0.0255142	0.0302873			126	0.00492844	0.0142631	0.0179216	0.0250833	0.0294017	0.0288802		126	-0.0005514
	126.2	0.00301483	0.00441307	0.00487285	0.00988243	0.00933724	0.00766519			126.2	0.00141392	0.00587794	0.00536924	0.00878695	0.0120847	0.0127687		126.2	0.001349	0.00328704	0.00100493	-0.0005253	0.00874989	0.00834443	0.00128745	0.00391822	-0.0003501				126.2	-0.0022761	0.00840472	0.0173222	0.0248782	0.0256493	0.030855			126.2	0.00515308	0.0135939	0.0190302	0.0255027	0.0295333	0.029592		126.2	-0.0010323
	126.4	0.00193234	0.00524142	0.00528041	0.0101077	0.00929967	0.00731303			126.4	0.00140666	0.00613448	0.0052321	0.00912404	0.0119462	0.0125359		126.4	0.00126537	0.00272373	0.00200577	-0.0005602	0.00912615	0.00826705	0.00073629	0.00350107	-0.0005662				126.4	-0.0018509	0.00817229	0.0171113	0.0248589	0.0261665	0.0305388			126.4	0.00513156	0.0138285	0.0187023	0.0257135	0.0296404	0.0286657		126.4	-0.0006155
	126.6	0.00186494	0.0051477	0.00489413	0.00978597	0.00780337	0.00797374			126.6	0.00111097	0.0062658	0.00536941	0.00931709	0.0116863	0.0120347		126.6	0.00094186	0.00239928	0.00295453	-0.0001816	0.00979597	0.00901681	0.00076597	0.00379937	-0.0005049				126.6	-0.0012427	0.00851942	0.0172424	0.0259378	0.0259452	0.0294477			126.6	0.00648809	0.0141209	0.0191059	0.0259337	0.0298726	0.0280154		126.6	-0.0001178
	126.8	0.00152308	0.00536449	0.00471579	0.00987232	0.007427	0.00898117			126.8	0.00107523	0.00642006	0.00513773	0.00963005	0.0115073	0.01221		126.8	0.00081565	0.00175232	0.00363764	-0.001077	0.00964598	0.00850616	0.0008558	0.0046611	-0.0008358				126.8	-0.0011198	0.00834278	0.0160697	0.0272389	0.0267133	0.029487			126.8	0.00694133	0.0136325	0.0182068	0.0271474	0.0299082	0.0282726		126.8	-6.088e-05
	127	0.00141781	0.00550611	0.00487282	0.00919866	0.00612351	0.00849408			127	0.00091669	0.00664664	0.00465198	0.00941511	0.011603	0.0119912		127	0.0011734	0.00084661	0.0033864	-0.0011975	0.00985384	0.00812718	0.00113488	0.00447248	-0.0013333				127	-0.0012602	0.0074793	0.0157651	0.0275193	0.0269769	0.0290525			127	0.00614614	0.0145798	0.0177825	0.0275903	0.029591	0.0271734		127	0.0004032
	127.2	0.00085913	0.00534217	0.00500074	0.00908694	0.00553009	0.00833571			127.2	0.00082719	0.00649617	0.00440106	0.00934357	0.0116435	0.0121165		127.2	0.00093726	0.00071122	0.00377241	-0.0012072	0.00900421	0.00808609	0.0006483	0.00491336	-0.0015594				127.2	-0.0012712	0.00658583	0.0161598	0.0279609	0.0274635	0.0287395			127.2	0.00589057	0.0143629	0.0173118	0.0285657	0.0292609	0.0271061		127.2	3.357e-05
	127.4	0.00074067	0.00562867	0.00490024	0.00794053	0.00576782	0.00893066			127.4	0.00115738	0.0066374	0.00353061	0.00894776	0.0118826	0.0126413		127.4	0.00072298	-0.0006413	0.00527442	-0.0012802	0.00893295	0.00937592	0.00060987	0.00535135	-0.0013824				127.4	-0.0014077	0.00612009	0.0161897	0.0279653	0.0272462	0.0283567			127.4	0.00615814	0.0142537	0.0167933	0.0292995	0.0277772	0.0264156		127.4	-0.001073
	127.6	0.00091005	0.00568415	0.00442573	0.00807049	0.00563588	0.00827361			127.6	0.00142746	0.00635391	0.00295797	0.00942452	0.0114787	0.0128674		127.6	-0.0004994	-0.001695	0.00595973	-0.0023687	0.00973219	0.00935578	0.00101573	0.0057579	-0.0020898				127.6	-0.0014949	0.00577325	0.0158786	0.0281127	0.0272216	0.0276273			127.6	0.0056298	0.0141773	0.0159573	0.0296959	0.0264512	0.0265737		127.6	-0.0008619
	127.8	0.00121204	0.00546811	0.00515057	0.00774426	0.00605386	0.00729964			127.8	0.00102104	0.00569359	0.00297906	0.0102913	0.0115089	0.0133492		127.8	0.00059142	-0.0019427	0.00522153	-0.0018664	0.00970365	0.0098971	0.00172753	0.00565114	-0.0009871				127.8	-0.0014273	0.00528221	0.0156732	0.0286793	0.0272847	0.0274304			127.8	0.00556528	0.0130606	0.0153628	0.0300811	0.0258232	0.0263633		127.8	-0.0008687
	128	0.0014069	0.00524606	0.00519937	0.00772332	0.00584482	0.00763351			128	0.00154221	0.00575131	0.00261072	0.0107798	0.0114687	0.0137584		128	0.00056269	-0.0025535	0.00494628	-0.0019994	0.00977386	0.0112975	0.00170963	0.0057957	-0.0011588				128	-0.0017978	0.00526786	0.0156186	0.0291574	0.0278447	0.0271241			128	0.00547758	0.0127063	0.0154477	0.0302061	0.026322	0.0264157		128	-0.0005657
	128.2	0.00141938	0.0049488	0.00543211	0.00863688	0.00573711	0.00706531			128.2	0.00130088	0.00507061	0.00234491	0.0113024	0.0115934	0.0142248		128.2	0.00041297	-0.0023358	0.00453563	-0.0008175	0.00859705	0.0113977	0.00185223	0.00620961	-0.0009396				128.2	-0.0012407	0.00549768	0.0156041	0.0287855	0.0271869	0.0272632			128.2	0.00595012	0.0121667	0.0158716	0.0307747	0.0256908	0.0263142		128.2	-0.0007103
	128.4	0.00200603	0.00522046	0.00585294	0.00967688	0.00607966	0.00582786			128.4	0.00192923	0.00482815	0.0022768	0.0118019	0.0116971	0.0141368		128.4	-0.0007418	-0.0015329	0.00422843	-0.0008641	0.00903189	0.0111833	0.00168894	0.00617706	-0.0012823				128.4	-0.0018732	0.00666163	0.0156016	0.0278871	0.0272448	0.0270715			128.4	0.00574044	0.01313	0.0162724	0.0304076	0.0252163	0.0256039		128.4	-0.0005703
	128.6	0.00218332	0.00512814	0.00663252	0.00944406	0.00621321	0.00565288			128.6	0.00209547	0.00504837	0.00243827	0.0115239	0.0116518	0.0141215		128.6	-0.001105	-0.0011253	0.00311887	-8.095e-05	0.00792034	0.0112913	0.0019223	0.00682475	-0.0011385				128.6	-0.0014764	0.00737934	0.0157816	0.0274743	0.0271335	0.0266682			128.6	0.00555675	0.0130924	0.0168214	0.0302706	0.0250558	0.0246383		128.6	-0.0001609
	128.8	0.00225654	0.00443952	0.00647661	0.00990113	0.0064877	0.00502967			128.8	0.0021922	0.00486153	0.00296166	0.011753	0.0108022	0.0139318		128.8	-0.0013244	-0.0012708	0.00210224	0.00062129	0.00657183	0.0107482	0.00176029	0.00736669	-0.0015581				128.8	-0.0011014	0.00749782	0.0159263	0.0271929	0.0265281	0.0262409			128.8	0.00522354	0.0138582	0.0171602	0.0301297	0.0249649	0.0241078		128.8	-0.0003607
	129	0.00268085	0.00383086	0.00658679	0.0101507	0.0068733	0.00492813			129	0.00246393	0.00418692	0.00316244	0.0109462	0.0105675	0.0137316		129	-9.84e-05	-0.0006237	0.0007069	0.00110677	0.00598335	0.0110106	0.00193148	0.00741685	-0.0018826				129	-0.001331	0.00713241	0.0156573	0.0272183	0.0265631	0.0259878			129	0.00395754	0.0140315	0.0173262	0.0300904	0.0248441	0.0239163		129	-0.0002636
	129.2	0.00357642	0.00358829	0.00622359	0.0101502	0.0075704	0.00534855			129.2	0.0025783	0.00370107	0.00342987	0.0108587	0.0102685	0.0138196		129.2	-0.0003483	-0.0007965	-0.0001608	0.00145801	0.00638747	0.0108735	0.00130181	0.00668561	-0.0017141				129.2	-0.0017238	0.00718295	0.0164758	0.0262841	0.0262561	0.0273209			129.2	0.00373283	0.0139729	0.0178454	0.0287986	0.0256456	0.024748		129.2	-0.0005357
	129.4	0.00403668	0.00355217	0.00579159	0.00996418	0.00774628	0.00609401			129.4	0.00305357	0.00360944	0.00395684	0.0112533	0.0108753	0.0128238		129.4	-0.0003667	-0.0004839	-0.0004168	0.00141787	0.00621816	0.0108728	0.00071351	0.0058212	-0.0016462				129.4	-0.0015216	0.00684481	0.0165031	0.0252612	0.0252634	0.0272762			129.4	0.0032993	0.0141211	0.0181446	0.0278203	0.0252637	0.0248359		129.4	-0.0009972
	129.6	0.00386311	0.00237917	0.00538044	0.00972587	0.00777871	0.00594399			129.6	0.00351455	0.00333475	0.00447677	0.0102104	0.0105682	0.0122828		129.6	-0.0007168	2.945e-05	-0.0009009	0.00139479	0.00593928	0.0104731	0.0006244	0.00585683	-0.001083				129.6	-0.0011555	0.00653431	0.0172127	0.0246824	0.0253435	0.0275551			129.6	0.00386612	0.0138426	0.0194053	0.027967	0.0255145	0.0251043		129.6	-0.0012621
	129.8	0.00331382	0.0015741	0.00491514	0.00946165	0.00840327	0.00649322			129.8	0.00320772	0.00273596	0.00467758	0.00953696	0.0105917	0.0121544		129.8	-0.0006257	0.00018201	-0.0002349	0.00188442	0.00639334	0.0101692	0.00149856	0.00525951	-0.0006688				129.8	-0.0014037	0.00647018	0.0175701	0.0238081	0.0254739	0.0291683			129.8	0.00367554	0.0138654	0.0204873	0.0280754	0.0259953	0.0272312		129.8	-0.0021316
	130	0.00309721	0.00169181	0.00476628	0.00994499	0.0086774	0.00694864			130	0.00297732	0.00311032	0.00493129	0.00950267	0.00993003	0.0127225		130	-0.0009329	0.00101237	0.0003724	0.00208035	0.00715603	0.00933199	0.00149759	0.00497643	-0.0003815				130	-0.0012451	0.00645529	0.0180666	0.023062	0.0258877	0.0302844			130	0.00394357	0.0144738	0.0209471	0.0274342	0.0272834	0.0287356		130	-0.0017666
	130.2	0.00302914	0.00123356	0.00442761	0.0100716	0.00861886	0.00736721			130.2	0.00260045	0.00252929	0.0044728	0.00939218	0.0108295	0.0123978		130.2	-0.0007338	0.00030667	0.00103816	0.00226937	0.00706834	0.00931403	0.00026094	0.00511221	-0.0004869				130.2	-0.0007311	0.00720309	0.0187535	0.0230782	0.0264132	0.0300269			130.2	0.00353805	0.014735	0.0216101	0.027485	0.0277105	0.0289181		130.2	-0.0012687
	130.4	0.00288642	0.00054205	0.0039567	0.00976256	0.00892599	0.00746714			130.4	0.0024645	0.00168953	0.00466604	0.00894677	0.0111617	0.0125524		130.4	-0.0011014	0.00097197	0.00150094	0.00280783	0.00728819	0.00922745	0.00016509	0.00479697	-0.0009808				130.4	-0.0003227	0.00801534	0.0180592	0.0229473	0.0264459	0.0298323			130.4	0.00377602	0.0155273	0.0212143	0.0275226	0.0279825	0.0291529		130.4	-0.0001878
	130.6	0.00284312	-0.0001421	0.00369647	0.00975071	0.00856135	0.0086889			130.6	0.00213158	0.00158988	0.00497763	0.00936539	0.0114536	0.0122799		130.6	-0.0007408	0.00180069	0.0011231	0.00235241	0.0076915	0.00928474	0.00065119	0.00557522	-0.0012884				130.6	-0.0001167	0.00873722	0.0179427	0.0235323	0.0260929	0.029534			130.6	0.00452243	0.0159483	0.0217444	0.0281549	0.0284562	0.0293568		130.6	0.00034632
	130.8	0.00282243	3.544e-05	0.0032652	0.0102222	0.0086817	0.00953412			130.8	0.00224197	0.00152556	0.00453156	0.00935252	0.0118194	0.0124653		130.8	-6.099e-05	0.00244541	0.00064704	0.00217858	0.00724625	0.00880645	2.005e-05	0.00583759	-0.0024512				130.8	7.517e-05	0.00845535	0.0176127	0.0237963	0.0264917	0.0294223			130.8	0.00471918	0.0156142	0.0218292	0.0284812	0.0289069	0.029594		130.8	0.00091618
	131	0.00272572	0.00029405	0.00295123	0.00926854	0.00845199	0.00958206			131	0.00207325	0.00136849	0.00458332	0.00908138	0.0120838	0.0129393		131	0.00036118	0.00288645	0.00116444	0.00177287	0.00667876	0.00796397	0.00043338	0.00621381	-0.002339				131	0.00011237	0.00770026	0.0180559	0.0236407	0.0266079	0.0292753			131	0.00547015	0.0151936	0.0209094	0.0287974	0.0291418	0.0291873		131	0.00168363
	131.2	0.00301309	0.00049128	0.00285459	0.00883487	0.00884462	0.0094724			131.2	0.00229531	0.00172654	0.00432404	0.00949022	0.0115438	0.0131275		131.2	0.00038904	0.00270457	0.00279263	0.00201876	0.00655462	0.00849134	0.00118257	0.00696744	-0.0015265				131.2	0.00021379	0.00754167	0.0182836	0.0237665	0.0264773	0.0290415			131.2	0.00592544	0.0140903	0.0209359	0.0294259	0.0292159	0.0293431		131.2	0.00171898
	131.4	0.00319624	0.00087743	0.0025646	0.00913265	0.00934315	0.00985382			131.4	0.00232408	0.00192789	0.00430352	0.010227	0.0118442	0.0140122		131.4	0.00083404	0.0023083	0.00393415	0.00156087	0.00688071	0.00787264	0.00283499	0.00792567	-0.0008393				131.4	0.00020588	0.00760804	0.0177623	0.0236565	0.0259466	0.0283159			131.4	0.00656536	0.0137649	0.0199806	0.0289349	0.0280775	0.0288275		131.4	0.0018593
	131.6	0.0036568	0.00148069	0.00266066	0.00989106	0.00961734	0.0097079			131.6	0.00249935	0.00231123	0.00437318	0.0111377	0.0120221	0.01435		131.6	0.00055703	0.00165694	0.0034962	0.00112362	0.00773788	0.0077533	0.00310366	0.00742505	-1.144e-05				131.6	0.00017587	0.00791176	0.017863	0.0238198	0.0261272	0.0278736			131.6	0.00614135	0.0133013	0.0194739	0.0285821	0.028126	0.0291084		131.6	0.00210104
	131.8	0.00418953	0.00141217	0.00314497	0.00987093	0.00955907	0.00893096			131.8	0.00219284	0.00244975	0.00484317	0.0116012	0.0123016	0.0144951		131.8	0.0013014	0.00128126	0.00277066	0.0009197	0.00753131	0.00752218	0.00392108	0.00683991	0.00113734				131.8	-4.667e-05	0.00816725	0.0170208	0.0247015	0.0260654	0.0277327			131.8	0.00621382	0.0131512	0.0191819	0.0287049	0.0286826	0.0288364		131.8	0.00281959
	132	0.00386645	0.00203149	0.0036114	0.00995993	0.00963554	0.00846668			132	0.0017042	0.00291858	0.00466832	0.0123131	0.0122499	0.0152222		132	8.847e-05	0.00132442	0.00186498	-6.437e-05	0.00728043	0.00753929	0.00429572	0.00669225	0.00101966				132	-0.0001565	0.00916347	0.0177684	0.0244941	0.0258006	0.0281214			132	0.00616988	0.0136229	0.0190271	0.0280723	0.028797	0.0290572		132	0.0020916
	132.2	0.00346678	0.00269093	0.00402034	0.0108251	0.0102099	0.00836062			132.2	0.00165379	0.00291794	0.00473604	0.0124351	0.0120515	0.0152824		132.2	-0.0008257	0.00138323	0.00110637	0.00014531	0.00600312	0.00643923	0.00503782	0.00634562	0.00205551				132.2	0.00068541	0.00970198	0.0175864	0.0239564	0.0251357	0.0287121			132.2	0.00657729	0.0140336	0.0193868	0.0280678	0.0284841	0.0290058		132.2	0.00243395
	132.4	0.0038069	0.00330962	0.00397998	0.0111615	0.00986728	0.00844912			132.4	0.00203052	0.0034903	0.0046476	0.012096	0.0118856	0.0150749		132.4	-0.0015807	0.00115518	0.00047689	-0.0004754	0.00602767	0.00649873	0.00493676	0.00598026	0.00141383				132.4	-0.0002173	0.0107001	0.0172552	0.0239205	0.0257622	0.0284466			132.4	0.0061282	0.0149913	0.0194885	0.0287899	0.0285461	0.0277021		132.4	0.00298893
	132.6	0.00354191	0.00318554	0.00393951	0.0105158	0.00989002	0.00878013			132.6	0.00185246	0.00379709	0.00442924	0.0116467	0.0119158	0.0151336		132.6	-0.0010321	0.00066358	-0.0012065	-0.0006286	0.00530569	0.00604754	0.00517039	0.0066103	0.00164072				132.6	-0.0002842	0.00979356	0.0169046	0.0243783	0.0251895	0.0288209			132.6	0.00534747	0.0144077	0.018305	0.0280273	0.0285323	0.0277797		132.6	0.00218032
	132.8	0.00363416	0.00338236	0.00432261	0.0107142	0.00978649	0.00882217			132.8	0.00215902	0.00370317	0.00448878	0.0113925	0.0123354	0.0150357		132.8	-0.0011299	-0.0001492	-0.0017486	-0.0001619	0.00612072	0.00630563	0.00555822	0.00639048	0.00023516				132.8	-0.0002074	0.0095488	0.0168184	0.0246444	0.0256402	0.0288341			132.8	0.00510232	0.0154401	0.0185024	0.0275359	0.0287529	0.0279351		132.8	0.0019289
	133	0.00372606	0.00338367	0.00415511	0.0105971	0.00968002	0.00819174			133	0.00233265	0.0032043	0.00326538	0.0114187	0.0122618	0.0147661		133	-0.0011039	-0.0006061	-0.0020891	-0.0012137	0.00710995	0.0067879	0.00572958	0.00622884	-0.0012704				133	-0.0004244	0.00919402	0.0176164	0.024873	0.0259509	0.0294858			133	0.00423372	0.0150041	0.0188171	0.0283306	0.0289109	0.0279231		133	0.00159518
	133.2	0.00233862	0.00314055	0.00392809	0.00966198	0.00931499	0.00796768			133.2	0.00189465	0.0030262	0.0027597	0.0111828	0.0121432	0.0141936		133.2	-0.0017951	-0.0004294	-0.0020871	-0.0011515	0.00690325	0.00719896	0.00549314	0.0056081	-0.0022513				133.2	-0.0009427	0.00922564	0.0180943	0.0243584	0.0256314	0.0302403			133.2	0.00428445	0.0152562	0.0189246	0.0287375	0.0280152	0.0282934		133.2	0.00171797
	133.4	0.00176268	0.00296256	0.00389462	0.00998624	0.00903032	0.00804108			133.4	0.00215158	0.00304469	0.00280267	0.0108913	0.0127732	0.0142102		133.4	-0.0014316	-0.0005875	-0.0022621	-0.0010289	0.00683513	0.00763992	0.00556489	0.00530216	-0.0026073				133.4	-0.0011651	0.00937413	0.0184909	0.0247663	0.0255481	0.0302862			133.4	0.00419447	0.0158537	0.0195571	0.0293617	0.0266225	0.0285757		133.4	0.00141654
	133.6	0.00067741	0.00255972	0.00424709	0.00991632	0.00863938	0.00727269			133.6	0.00198361	0.00250718	0.00317526	0.00981534	0.0121561	0.0140702		133.6	-0.0021398	-8.592e-05	-0.0016624	-0.0007839	0.00664226	0.00791655	0.00492963	0.00518107	-0.002184				133.6	-0.0015721	0.00988039	0.0190751	0.0253056	0.02637	0.0310407			133.6	0.00382869	0.0157388	0.0203297	0.0300414	0.0266759	0.0286282		133.6	0.00081871
	133.8	0.00079757	0.00276811	0.00394359	0.00966265	0.00872513	0.00747263			133.8	0.00203549	0.00242785	0.00308638	0.00938909	0.0124314	0.013237		133.8	-0.0020921	0.00070565	-0.0003562	-0.000934	0.00747966	0.00786701	0.00387768	0.00445028	-0.0030034				133.8	-0.0016634	0.0102609	0.0191028	0.0254758	0.0271406	0.0311382			133.8	0.00355661	0.0164802	0.0206369	0.029903	0.0271539	0.029571		133.8	0.00114295
	134	0.00123493	0.00269509	0.00378706	0.0102621	0.00796357	0.00774256			134	0.00226523	0.00247821	0.00330258	0.00931979	0.0129139	0.0130419		134	-0.0017745	0.00201558	4.874e-05	-0.0006077	0.00705827	0.00789018	0.00222412	0.00473473	-0.0031757				134	-0.002025	0.0100641	0.0190657	0.0259218	0.0287225	0.0313946			134	0.00302295	0.0165684	0.020662	0.030153	0.0280562	0.0291086		134	0.0017829
	134.2	0.00153595	0.00188065	0.00306941	0.0101471	0.00755297	0.007457			134.2	0.00207156	0.00199229	0.00312067	0.00888519	0.0141344	0.0117555		134.2	-0.0005929	0.00287025	0.0003892	-0.0008765	0.00614331	0.00838447	0.00124227	0.00534401	-0.0033809				134.2	-0.0023884	0.0101064	0.0181425	0.0270879	0.0293139	0.0308046			134.2	0.00243126	0.016748	0.0206989	0.0300723	0.0280515	0.0284466		134.2	0.00183642
	134.4	0.00156873	0.00123784	0.00296315	0.00993274	0.00807012	0.0079266			134.4	0.00200754	0.00165454	0.00336651	0.00851225	0.0138506	0.0112986		134.4	0.00039842	0.00376633	0.00061026	-0.0005803	0.00592081	0.00949604	0.00155876	0.00562622	-0.0050826				134.4	-0.002475	0.0103196	0.0171351	0.0266426	0.0295067	0.0306515			134.4	0.00220182	0.0171262	0.0203692	0.0297736	0.028387	0.0283984		134.4	0.002549
	134.6	0.00212254	0.00114085	0.00285514	0.010281	0.00778433	0.00808928			134.6	0.00225158	0.00201173	0.00331728	0.00896409	0.0133598	0.0110253		134.6	0.0010743	0.00467021	0.00012815	-0.0004949	0.0064772	0.00996063	8.176e-05	0.00636091	-0.0056276				134.6	-0.0027819	0.0101395	0.0173451	0.0266455	0.0296022	0.0309172			134.6	0.00277165	0.0172032	0.020851	0.029684	0.0287087	0.0288944		134.6	0.00243756
	134.8	0.0017897	0.00082799	0.00327392	0.00990508	0.00767669	0.00855461			134.8	0.00195004	0.00203363	0.00338481	0.00868471	0.0130773	0.0109779		134.8	0.00100046	0.00461541	-4.925e-05	-0.0009453	0.00610521	0.010004	-0.0007949	0.00712672	-0.0058483				134.8	-0.0027812	0.00948905	0.0161612	0.0264419	0.0299796	0.0308175			134.8	0.00388607	0.0169285	0.0203726	0.0295777	0.0284665	0.0294672		134.8	0.00182833
	135	0.00267107	0.00067138	0.00372916	0.00914495	0.00781152	0.00808562			135	0.00230638	0.00240945	0.0041323	0.00790831	0.0128924	0.0109382		135	0.00198243	0.00488034	0.00053878	-0.0012722	0.00578168	0.00946414	-0.0006228	0.00755387	-0.0042976				135	-0.0033313	0.00930532	0.0153289	0.0267923	0.0299378	0.0305855			135	0.00424301	0.0168554	0.0197774	0.0298531	0.0284335	0.02993		135	0.00230917
	135.2	0.00333194	0.00067678	0.00366378	0.00891784	0.0080379	0.00767127			135.2	0.00240547	0.00296269	0.00408566	0.0083207	0.0129127	0.0109569		135.2	0.00227347	0.00393452	0.00082505	-0.000601	0.00702788	0.009849	-0.0010811	0.00728318	-0.0033714				135.2	-0.0037621	0.00928827	0.0150557	0.0270546	0.0295356	0.0302743			135.2	0.00392847	0.0166745	0.0200127	0.0298819	0.0278081	0.0299243		135.2	0.00151683
	135.4	0.00319342	0.00114243	0.00382835	0.00890027	0.00810305	0.00807642			135.4	0.00244393	0.00335242	0.00357488	0.00774975	0.0129613	0.0117632		135.4	0.00231905	0.0043954	0.00148163	-0.0002228	0.0080709	0.00829522	-0.0008574	0.00763547	-0.0031486				135.4	-0.0042224	0.00900941	0.0150118	0.0274009	0.0291087	0.0300119			135.4	0.00362505	0.016091	0.0192231	0.0289382	0.0271206	0.029971		135.4	0.0002967
	135.6	0.0037793	0.00148077	0.0040963	0.0085384	0.00815262	0.00848375			135.6	0.00285465	0.00424742	0.00333991	0.00753125	0.0128342	0.0120681		135.6	0.00238568	0.00410765	0.00128266	-0.0005934	0.00837846	0.00878839	-0.0010408	0.00668888	-0.0024597				135.6	-0.004194	0.00890692	0.0147457	0.0276254	0.0286876	0.0308027			135.6	0.00323374	0.0161784	0.0188748	0.0292747	0.0273486	0.0307272		135.6	0.0008629
	135.8	0.00408842	0.00169768	0.00516167	0.00896332	0.0079035	0.00825928			135.8	0.00304045	0.00480392	0.00378998	0.00823591	0.0122939	0.0127574		135.8	0.00132041	0.00417427	0.00123805	-0.0006425	0.0074645	0.00766243	-8.839e-05	0.00586551	-0.0019922				135.8	-0.0038207	0.00890462	0.0137918	0.0277185	0.0278734	0.0308404			135.8	0.00428992	0.0158672	0.0184821	0.029622	0.028047	0.0309735		135.8	0.00097137
	136	0.00365864	0.00223335	0.00539453	0.0091601	0.00784324	0.00870226			136	0.00238832	0.00498912	0.00415769	0.00826968	0.0118516	0.0134752		136	0.000232	0.00400598	0.00010297	-0.0012593	0.00725388	0.00807431	0.00132445	0.00547097	-0.000742				136	-0.0033924	0.00884882	0.0142402	0.0272722	0.0278012	0.0311236			136	0.00444624	0.0150046	0.0181339	0.0291065	0.0278541	0.0307852		136	0.00061156
	136.2	0.00428489	0.00257033	0.00528153	0.00944349	0.00781309	0.00931192			136.2	0.0033586	0.00508214	0.00458663	0.00815759	0.0122809	0.0136745		136.2	-0.000351	0.0032728	0.00044492	-0.0007661	0.00689828	0.00781156	0.00178783	0.00560445	0.00022705				136.2	-0.0028243	0.00946701	0.0139498	0.0267457	0.0269383	0.0306604			136.2	0.00561475	0.0148608	0.0177648	0.0293959	0.0270965	0.0307224		136.2	0.00061787
	136.4	0.00412949	0.00311368	0.00538349	0.0095535	0.00737014	0.00919729			136.4	0.00323958	0.0051732	0.00495096	0.008229	0.012417	0.014073		136.4	-0.0008749	0.00264087	0.00011848	-0.0014615	0.00753393	0.00776748	0.00243051	0.00545531	-0.0003461				136.4	-0.0025352	0.00932614	0.0134893	0.0262567	0.0276082	0.0304598			136.4	0.00577247	0.014745	0.017178	0.0301708	0.0274481	0.0308829		136.4	0.00040931
	136.6	0.00397891	0.00304066	0.00544487	0.00931843	0.00743148	0.00912173			136.6	0.00311287	0.00505457	0.0044655	0.00940487	0.0129629	0.0140271		136.6	-0.001011	0.00185629	-0.0004023	-0.0012603	0.00830256	0.00758525	0.00279727	0.00531596	0.00086837				136.6	-0.0019764	0.0097394	0.0138184	0.0254625	0.0270519	0.0301493			136.6	0.00576017	0.0152152	0.0166625	0.0292165	0.0272599	0.0307924		136.6	-9.264e-05
	136.8	0.00380575	0.00362198	0.00615448	0.00927856	0.00707955	0.00846867			136.8	0.0037369	0.00511288	0.00459141	0.00981538	0.0131391	0.0137862		136.8	-0.0024417	0.00162073	-6.238e-05	0.00036999	0.00924857	0.00842369	0.00357584	0.00587437	-0.0001822				136.8	-0.0013556	0.0104596	0.0143307	0.0249613	0.0274097	0.0301731			136.8	0.00601882	0.0156906	0.0168001	0.0298795	0.0273757	0.03077		136.8	-1.432e-05
	137	0.00270654	0.00409043	0.00581485	0.0087468	0.00727915	0.00825791			137	0.00355832	0.00531192	0.00419067	0.0100497	0.0124493	0.0145728		137	-0.0024395	0.00237327	0.00013334	-0.0001351	0.00906516	0.00868599	0.0034127	0.00603181	-0.0001789				137	-0.0017293	0.0102722	0.0155924	0.0244915	0.0268262	0.0304011			137	0.00604573	0.014835	0.0173716	0.0304347	0.0269027	0.0310872		137	0.00059462
	137.2	0.0017048	0.00438771	0.00602346	0.00913343	0.00690588	0.00878342			137.2	0.00356371	0.00510208	0.00478872	0.010384	0.0128582	0.0150371		137.2	-0.0021535	0.00321897	0.00094238	-3.061e-05	0.0098246	0.00820989	0.00306185	0.00577155	3.229e-05				137.2	-0.0016476	0.0105989	0.0163045	0.0242738	0.0272819	0.0304077			137.2	0.00620676	0.0140255	0.0176852	0.0305572	0.0263096	0.0315956		137.2	0.00088416
	137.4	0.00191802	0.00460655	0.00622857	0.0105737	0.00729435	0.00866086			137.4	0.00367106	0.00491884	0.00510472	0.0113064	0.0132414	0.0160078		137.4	-0.0023417	0.00284032	0.00100652	0.00049527	0.00968469	0.00852575	0.003115	0.0051225	-7.474e-05				137.4	-0.0010063	0.0113635	0.0166985	0.0249537	0.027507	0.0304491			137.4	0.00566275	0.0141368	0.017502	0.0308685	0.0256773	0.0319846		137.4	0.00104754
	137.6	0.00205679	0.00524464	0.00602463	0.0108668	0.00716203	0.0088147			137.6	0.00353391	0.00457736	0.00532472	0.0121324	0.0129352	0.0150494		137.6	-0.00274	0.00394541	0.00247145	0.00116521	0.00967052	0.00861195	0.00251058	0.00438668	2.29e-05				137.6	-0.000934	0.0113264	0.0168988	0.0251905	0.0282688	0.030469			137.6	0.00491471	0.0131398	0.0175465	0.0305215	0.0265208	0.0312418		137.6	0.00059096
	137.8	0.00330409	0.00428403	0.00536202	0.0110648	0.00735137	0.00920191			137.8	0.00352355	0.00451828	0.00535172	0.0128191	0.0130474	0.0139332		137.8	-0.0025392	0.00365484	0.0033585	0.00029944	0.00984752	0.00798881	0.00231842	0.00498146	-0.0009382				137.8	-0.0005166	0.0098181	0.0169326	0.0250668	0.0283712	0.0297259			137.8	0.00420431	0.0131048	0.0180613	0.0296639	0.0271584	0.0308521		137.8	0.00076389
	138	0.00353811	0.00395047	0.00516947	0.0118368	0.0075203	0.00885719			138	0.00395743	0.00400918	0.00537941	0.013252	0.0127667	0.0140962		138	-0.0024401	0.00313267	0.00339311	9.453e-05	0.00904857	0.00853294	0.00214322	0.00554383	-0.0014136				138	-0.0007798	0.00947469	0.016981	0.0251337	0.0287625	0.0302055			138	0.00414573	0.0134043	0.0172831	0.0292864	0.0270126	0.0302996		138	0.00093004
	138.2	0.00376356	0.0034924	0.00497747	0.0114418	0.00795444	0.0091158			138.2	0.00383553	0.00337265	0.00565868	0.0130238	0.0126324	0.0130485		138.2	-0.0028132	0.00204694	0.00382885	-0.0006107	0.00910428	0.00809494	0.00191283	0.00499477	-0.001417				138.2	-0.000691	0.00900372	0.0167816	0.0252088	0.0289592	0.0291445			138.2	0.0034191	0.0136621	0.0172174	0.0287288	0.0271821	0.0288163		138.2	0.00033208
	138.4	0.00378279	0.00291229	0.00491409	0.011132	0.00838123	0.00972764			138.4	0.00313166	0.00302529	0.00482153	0.0126767	0.011768	0.0128397		138.4	-0.0033757	0.00136663	0.00398056	-0.000662	0.00895999	0.00820779	0.00147329	0.00460071	-0.0015533				138.4	-0.0006164	0.00893518	0.017485	0.0251298	0.0284176	0.0288747			138.4	0.00291084	0.0140937	0.0174376	0.0290452	0.0264211	0.0279031		138.4	0.00045156
	138.6	0.00323288	0.00277845	0.00480004	0.0109388	0.00907502	0.0093516			138.6	0.00222821	0.00236126	0.00463631	0.012718	0.0118817	0.0131539		138.6	-0.0034133	0.0006119	0.00375366	-0.0005947	0.00848318	0.00772394	-0.0001046	0.00466699	-0.0014501				138.6	-0.0005329	0.00802342	0.0176888	0.0252825	0.0283408	0.0285027			138.6	0.00370107	0.0135808	0.0176695	0.0294926	0.0261307	0.0276181		138.6	-9.455e-05
	138.8	0.0022609	0.00206329	0.0056928	0.0100925	0.00931881	0.00952667			138.8	0.00187392	0.00137107	0.00492004	0.0117264	0.0120184	0.0128664		138.8	-0.0032135	-0.0009641	0.00348475	-0.0007799	0.0087595	0.00699625	-0.0006902	0.00491459	-0.0011365				138.8	-0.0004968	0.00712787	0.0171099	0.0261498	0.0283519	0.0281247			138.8	0.00393498	0.0137315	0.0174651	0.0308391	0.0262978	0.0272591		138.8	-0.0002408
	139	0.00300572	0.00285383	0.0055429	0.0100708	0.00980012	0.00882993			139	0.00193425	0.00204394	0.0046588	0.0107835	0.0118912	0.0133367		139	-0.0030699	-0.0016491	0.00409434	0.00091468	0.00862139	0.00603007	-0.0012334	0.00487964	-0.00025				139	-0.0004611	0.00682515	0.0173605	0.0268068	0.0274252	0.0285288			139	0.00352968	0.0139898	0.0178476	0.0309024	0.026587	0.0276857		139	8.792e-05
	139.2	0.00265435	0.00296248	0.00506741	0.0103065	0.00996033	0.00887551			139.2	0.00184645	0.00184021	0.00374211	0.0105776	0.0112587	0.0134382		139.2	-0.0036781	-0.0031079	0.00430951	0.00180214	0.00945309	0.00553296	-0.002251	0.00510613	-0.0001531				139.2	-0.0003225	0.00631073	0.018267	0.0266665	0.0274573	0.0291111			139.2	0.00394684	0.0140245	0.018377	0.0309942	0.0265009	0.0269903		139.2	-0.0002968
	139.4	0.0019003	0.00279336	0.00486621	0.010183	0.00997796	0.00993403			139.4	0.0020607	0.0012763	0.00318582	0.00946886	0.0107228	0.0144748		139.4	-0.00352	-0.0027712	0.00425229	0.00230901	0.00828888	0.00508117	-0.0018884	0.0053758	-0.0007331				139.4	0.00019396	0.00595902	0.0181342	0.0270661	0.0266989	0.0297567			139.4	0.00497696	0.0143604	0.0181182	0.0307411	0.0266861	0.0263044		139.4	-0.0003871
	139.6	0.00143788	0.00264408	0.00498927	0.0102798	0.00989086	0.0100833			139.6	0.00155021	0.0007135	0.00371858	0.00923575	0.0108638	0.0150238		139.6	-0.0040061	-0.0026636	0.00325285	0.0024321	0.0071026	0.00512262	-0.0020728	0.00578171	-5.627e-05				139.6	0.00051036	0.0060181	0.0181918	0.0276333	0.0256712	0.0296728			139.6	0.00594139	0.0143696	0.0187025	0.0314562	0.027266	0.0258022		139.6	-4.978e-05
	139.8	0.00117685	0.00293205	0.00503611	0.00978604	0.00946388	0.00932077			139.8	0.00114427	0.00074249	0.00379549	0.0088421	0.0107881	0.0148257		139.8	-0.0045728	-0.0022785	0.00275117	0.00275504	0.00637124	0.00487751	-0.0017615	0.00540423	-0.000201				139.8	0.00057073	0.00575891	0.0177399	0.0271784	0.0254807	0.0284617			139.8	0.00723177	0.0137598	0.0186993	0.0315507	0.027696	0.0244625		139.8	-0.0006054
	140	0.00060513	0.00330522	0.00500617	0.0096164	0.00908767	0.00855001			140	0.00105129	0.0013991	0.00462172	0.00831069	0.0108492	0.0152149		140	-0.0044926	-0.0023683	0.00204742	0.00262727	0.00585151	0.00594308	-0.0012851	0.00596333	0.00075238				140	0.0003323	0.00545809	0.0180392	0.0270282	0.0250942	0.0281173			140	0.00715706	0.0130415	0.0193267	0.0312448	0.0276203	0.0243402		140	-0.000627
	140.2	0.00127188	0.00331782	0.0049451	0.00978904	0.00931947	0.0077013			140.2	0.00193846	0.00208775	0.00479091	0.00872702	0.0108342	0.0154116		140.2	-0.0036047	-0.0020831	0.00238689	0.00290335	0.00586455	0.00562357	-0.0010798	0.00688319	0.00126644				140.2	0.00078308	0.00597479	0.0178883	0.0267279	0.0245756	0.0275916			140.2	0.00815628	0.0137082	0.0191647	0.0318343	0.0276668	0.0241512		140.2	-0.0003304
	140.4	0.00107765	0.00336296	0.00505832	0.0100495	0.00956512	0.00654057			140.4	0.00209939	0.00245692	0.00515689	0.00941162	0.010727	0.0156577		140.4	-0.0024647	-0.0010652	0.00242774	0.00271673	0.00593659	0.00612284	-0.0007877	0.00735771	0.00117867				140.4	0.00041315	0.00576132	0.0173256	0.0261873	0.0254972	0.0279269			140.4	0.00761072	0.0138657	0.0188516	0.0323262	0.0287302	0.0245856		140.4	5.794e-05
	140.6	0.00128865	0.00342228	0.00514619	0.0102814	0.00931987	0.00587331			140.6	0.00265241	0.00315213	0.00480396	0.00955652	0.0116219	0.0153254		140.6	-0.0021933	-0.0005108	0.00272728	0.00342679	0.00621647	0.00651772	-0.0007803	0.00688332	0.00130146				140.6	-0.0005365	0.00644518	0.0168851	0.0257619	0.024799	0.0275215			140.6	0.00746422	0.0149504	0.0189662	0.031229	0.0284178	0.0246393		140.6	-9.106e-05
	140.8	0.00109682	0.00432784	0.00563718	0.0101478	0.0090603	0.00493157			140.8	0.00284343	0.00436467	0.00516461	0.00885058	0.0118333	0.0161233		140.8	-0.0010467	0.00059832	0.00297758	0.00441698	0.00584191	0.0067935	-0.0005695	0.00687357	0.00062449				140.8	-0.0005003	0.00671946	0.0167338	0.0253583	0.0251042	0.0280428			140.8	0.00765927	0.0148362	0.0191785	0.0300768	0.0282901	0.0256623		140.8	-0.0003892
	141	0.00109186	0.00455058	0.00495628	0.0102048	0.00842421	0.0044817			141	0.00279372	0.00508332	0.00500643	0.0082678	0.0117334	0.0167844		141	0.00023796	0.00129765	0.003017	0.00336692	0.00638407	0.00663169	-0.0008149	0.00676545	0.00059154				141	-0.0001218	0.00694957	0.0161894	0.0253896	0.0247367	0.0284709			141	0.00756863	0.0151116	0.0194862	0.0295505	0.027783	0.0271222		141	-0.0003763
	141.2	0.00135064	0.00445042	0.00523884	0.0106919	0.00803078	0.00395909			141.2	0.0029216	0.00518256	0.00518278	0.00883923	0.0122043	0.0162457		141.2	0.00052859	0.00252689	0.00331252	0.00343695	0.00706227	0.00730711	-0.0006355	0.00700892	0.00079849				141.2	0.00050123	0.00769994	0.0159211	0.0256451	0.0249166	0.029026			141.2	0.00792673	0.014613	0.0193257	0.0292169	0.02722	0.0280163		141.2	-0.0006232
	141.4	0.00245879	0.00403721	0.00537144	0.0106345	0.00779922	0.0037598			141.4	0.00348472	0.0052123	0.00538967	0.00906961	0.0119705	0.0153172		141.4	6.422e-05	0.00276205	0.00270235	0.00408507	0.00700661	0.00820691	-9.34e-06	0.00646152	1.55e-05				141.4	0.00051966	0.00804149	0.0157496	0.0257776	0.0250785	0.0298174			141.4	0.00742375	0.0147958	0.0191444	0.0290195	0.0271476	0.0294108		141.4	-0.0003485
	141.6	0.00253789	0.0041999	0.00524391	0.0100212	0.00740196	0.00426866			141.6	0.00339751	0.00559324	0.00591335	0.00933719	0.0118759	0.014396		141.6	0.00061992	0.00306381	0.00311818	0.0036933	0.00802695	0.00851382	0.00021357	0.00633845	0.00024567				141.6	-0.0001149	0.00808655	0.015552	0.0254661	0.0250557	0.0300639			141.6	0.00705161	0.0145431	0.0188172	0.0284274	0.0274357	0.0301862		141.6	-0.0006116
	141.8	0.00366724	0.00414309	0.00518197	0.00972243	0.007934	0.00458122			141.8	0.00342765	0.00617156	0.00606047	0.00946649	0.0118387	0.0137716		141.8	0.00067156	0.0032693	0.00252062	0.00230254	0.00830571	0.00857302	0.00018044	0.00617433	-0.000458				141.8	-0.0001604	0.00812001	0.0155087	0.0254096	0.0260085	0.0304516			141.8	0.00710046	0.0148063	0.0184522	0.0279056	0.0278386	0.0310655		141.8	-0.0006855
	142	0.0040175	0.00475629	0.00519198	0.00943065	0.00783909	0.00506286			142	0.00407798	0.00653475	0.00574364	0.0095402	0.011674	0.0129982		142	0.00092144	0.00378671	0.00278126	0.00117783	0.00814914	0.00871629	0.00077173	0.00595082	-0.0004261				142	-0.0006756	0.00859554	0.0164729	0.0258339	0.0266535	0.0310692			142	0.00679979	0.0153829	0.018071	0.0280301	0.0280462	0.0315488		142	-0.0007769
	142.2	0.00445195	0.00436319	0.00485074	0.00837134	0.00800941	0.00650008			142.2	0.00357404	0.00653836	0.00562467	0.00913879	0.0114348	0.0123038		142.2	0.00131073	0.00299712	0.0035642	0.0010244	0.00868349	0.00833533	0.00040042	0.00559411	2.729e-05				142.2	-0.0010827	0.00860014	0.0165463	0.0262145	0.026492	0.0310067			142.2	0.00591287	0.015365	0.0182672	0.0284637	0.0281263	0.0318677		142.2	-0.0015734
	142.4	0.00387273	0.00448705	0.00458679	0.00825216	0.00820063	0.00691637			142.4	0.00238568	0.00751596	0.00512587	0.00992475	0.0116314	0.0118002		142.4	0.0011559	0.00337117	0.00381891	0.00085112	0.00837298	0.0081088	-0.0001988	0.00562914	-0.0002594				142.4	-7.193e-05	0.00959776	0.0169774	0.0266487	0.0258961	0.0311555			142.4	0.00607812	0.0152441	0.0178505	0.0295017	0.0277966	0.0328554		142.4	-0.0015384
	142.6	0.0037657	0.00487481	0.00436799	0.00787526	0.00871919	0.00719079			142.6	0.00208597	0.00750666	0.00540995	0.0097898	0.0119079	0.0118656		142.6	0.00128193	0.00232145	0.00321062	0.00075315	0.00815554	0.00741288	-0.0007234	0.00645031	-0.0006301				142.6	0.00052968	0.0091833	0.0173261	0.0270602	0.0268443	0.0312317			142.6	0.00629451	0.0149313	0.018058	0.0301734	0.0286627	0.033187		142.6	-0.0008401
	142.8	0.00371705	0.00528171	0.00462342	0.00775255	0.00820895	0.00869214			142.8	0.00217043	0.00784579	0.00519438	0.00953266	0.010955	0.0117497		142.8	0.00093825	0.00159106	0.00314921	0.00112287	0.00806997	0.00748237	-0.0012269	0.00725968	-0.0002887				142.8	0.00121195	0.0091896	0.0170401	0.0275462	0.0264592	0.0320738			142.8	0.00659984	0.0152636	0.0171841	0.0305181	0.0290452	0.0343864		142.8	-0.0009442
	143	0.00430111	0.00585048	0.0037074	0.00824737	0.00813782	0.00917176			143	0.00247282	0.00822164	0.00469325	0.01005	0.0103354	0.0116716		143	0.00102922	0.00134032	0.00294504	0.00153411	0.00689786	0.00781054	-0.0012811	0.00742709	-0.0003491				143	0.00133763	0.0101175	0.0173415	0.0265614	0.0259635	0.0329122			143	0.00698996	0.0159176	0.0173571	0.0295412	0.0293592	0.0350087		143	-0.0006162
	143.2	0.00414387	0.00509074	0.00340426	0.00819109	0.00809843	0.0104988			143.2	0.00262889	0.00728224	0.00430681	0.010569	0.0100534	0.0117622		143.2	0.00151152	0.00079095	0.00206299	0.00107431	0.00728829	0.00780225	-0.0015102	0.00743951	-0.0010157				143.2	0.00168396	0.00954667	0.0178205	0.0258045	0.0268397	0.0327013			143.2	0.00785674	0.0153596	0.0174696	0.0289387	0.0299816	0.0343345		143.2	-0.000764
	143.4	0.0037459	0.00472338	0.00341113	0.00760624	0.00817686	0.0111587			143.4	0.00236442	0.00648963	0.00390399	0.0106849	0.00985301	0.0126957		143.4	0.0015967	0.00150508	0.00102013	0.00078265	0.00654212	0.00855326	-0.0009012	0.00736519	-0.0017979				143.4	0.00209897	0.00964975	0.0165491	0.0259613	0.027111	0.0324236			143.4	0.00828862	0.0155975	0.0174919	0.0287491	0.0306015	0.0340872		143.4	-0.0007367
	143.6	0.00351348	0.00432097	0.00371578	0.00730701	0.0082021	0.0109317			143.6	0.00192962	0.00648032	0.0038924	0.0100433	0.0100303	0.0128647		143.6	0.0006484	0.00155823	0.00091885	0.00130085	0.00666009	0.00841731	-0.0013827	0.00831654	-0.0023681				143.6	0.00191103	0.00960921	0.0163127	0.0254986	0.0273381	0.0310705			143.6	0.00771098	0.0152599	0.0177298	0.0291267	0.0311947	0.0326814		143.6	-0.0007725
	143.8	0.0043139	0.00418704	0.00333893	0.00722836	0.0080455	0.0102413			143.8	0.00214088	0.00646934	0.00296841	0.010008	0.0097041	0.0128874		143.8	0.00020848	0.00189958	0.00146639	0.00072164	0.00609422	0.00864751	-0.0009162	0.00762474	-0.0034463				143.8	0.00169595	0.00899903	0.0159116	0.0251271	0.0279959	0.0300619			143.8	0.00756768	0.014889	0.0177192	0.0293196	0.0311843	0.0313773		143.8	-0.0004073
	144	0.00407823	0.0037809	0.003559	0.00814144	0.00820749	0.00963673			144	0.00227108	0.00655402	0.0033927	0.0108949	0.00951201	0.0133944		144	-0.0003464	0.00196352	0.00063046	0.00015666	0.00575689	0.009396	-0.0006448	0.00833216	-0.0033726				144	0.00173559	0.00836441	0.0163205	0.0245271	0.0277646	0.0300032			144	0.00720006	0.0151687	0.0182947	0.0288893	0.0308611	0.0311384		144	0.00057728
	144.2	0.00450368	0.00380403	0.00365858	0.00852887	0.00919189	0.00911774			144.2	0.00251445	0.00573751	0.00332321	0.0113327	0.0101969	0.0138525		144.2	0.0004942	0.0022171	0.00029887	0.00065654	0.00590875	0.0094369	-0.0003903	0.00752242	-0.0036325				144.2	0.00123166	0.00904673	0.0159924	0.0238914	0.0276073	0.0294338			144.2	0.00649735	0.0164759	0.018109	0.0288221	0.0301675	0.0296202		144.2	0.00094012
	144.4	0.00406825	0.00341998	0.00367232	0.00938783	0.00978603	0.00853983			144.4	0.00264739	0.00460116	0.00304405	0.0116305	0.00976603	0.0146778		144.4	0.00111745	0.00281911	0.00046654	0.00065871	0.00561999	0.009493	-0.0005529	0.00696131	-0.0038894				144.4	0.00100001	0.00894928	0.0158049	0.0234016	0.0270974	0.0290374			144.4	0.00618969	0.0164866	0.0179398	0.0279557	0.029868	0.0291424		144.4	0.00050592
	144.6	0.00357206	0.00336625	0.00400429	0.00964169	0.00976873	0.00800643			144.6	0.00230932	0.00444654	0.00291067	0.0107074	0.00982208	0.015519		144.6	0.00131088	0.00360764	0.0002435	0.00095199	0.00609644	0.00921685	-0.0001344	0.00578004	-0.003712				144.6	0.00088301	0.00828726	0.01533	0.0230998	0.0262431	0.0283819			144.6	0.00694834	0.0163986	0.0184029	0.0268769	0.0288638	0.0285939		144.6	4.424e-05
	144.8	0.00304829	0.00286755	0.00390383	0.00986166	0.00940135	0.00724793			144.8	0.00185745	0.00378284	0.00329602	0.0105218	0.00970801	0.0158721		144.8	0.00128996	0.00474478	4.516e-05	0.0006467	0.00602186	0.00941085	0.00026839	0.00535237	-0.0035312				144.8	0.00089115	0.00826826	0.0151764	0.0226959	0.0262851	0.0282468			144.8	0.0074309	0.0155762	0.0189505	0.0260757	0.0285971	0.0282544		144.8	0.00019685
	145	0.00321895	0.00252285	0.00376652	0.0105004	0.00905992	0.00706877			145	0.00178123	0.00299686	0.00326584	0.0107886	0.0101094	0.0157936		145	0.00085713	0.00475088	-0.0010907	0.0001661	0.00710529	0.0094253	0.00065163	0.00542304	-0.003324				145	0.00108628	0.00855227	0.0147381	0.0229045	0.0250324	0.0288755			145	0.00757567	0.0155666	0.018876	0.0261838	0.0279454	0.0286916		145	0.00022601
	145.2	0.00285827	0.00237417	0.00479502	0.0104597	0.00894571	0.00670585			145.2	0.00230102	0.00210012	0.00416431	0.0111651	0.0102896	0.0154851		145.2	0.00060352	0.00466995	-0.0010932	0.00045769	0.00782967	0.00992569	0.0009759	0.00481887	-0.0030309				145.2	0.00071377	0.00913774	0.0146023	0.0232411	0.0252133	0.0297727			145.2	0.00814447	0.0150533	0.0188007	0.0266336	0.0276461	0.0284344		145.2	0.00098278
	145.4	0.00317404	0.00166562	0.00481246	0.010037	0.00935302	0.00693725			145.4	0.00290874	0.00148405	0.00460546	0.0107189	0.0104013	0.0156874		145.4	0.0004779	0.00484307	-0.0019973	-0.0006511	0.00848876	0.00948157	0.00122493	0.00410617	-0.002948				145.4	9.236e-05	0.00962115	0.0143348	0.0238314	0.0253946	0.030716			145.4	0.00769941	0.01542	0.0185102	0.0274808	0.0275878	0.028977		145.4	0.0007112
	145.6	0.00274586	0.00208743	0.0053671	0.0100242	0.00976583	0.00658651			145.6	0.00231022	0.00165499	0.00526833	0.0106455	0.0106814	0.0159499		145.6	0.00066053	0.00522509	-0.0016721	-0.0011022	0.00821295	0.00876112	0.0008968	0.00427153	-0.0026035				145.6	0.0002367	0.0101505	0.0136656	0.0240506	0.0253723	0.0318275			145.6	0.00798451	0.0159767	0.0178145	0.0280575	0.0273905	0.0296357		145.6	0.00062915
	145.8	0.00318668	0.00212807	0.00538101	0.0103786	0.0100393	0.00669517			145.8	0.00252172	0.00160617	0.00525575	0.0109629	0.0110498	0.0161801		145.8	0.00086299	0.00509861	-0.0014738	-0.0019293	0.00782158	0.00874868	0.00075578	0.00355886	-0.0029344				145.8	0.00054991	0.00981139	0.014402	0.0247608	0.02614	0.0328098			145.8	0.00745087	0.0157944	0.0177937	0.0281667	0.0281389	0.0297402		145.8	0.00031814
	146	0.002997	0.0022701	0.00556586	0.0103503	0.00975486	0.00697243			146	0.00274598	0.00170246	0.00550483	0.0107712	0.0115222	0.0162071		146	0.00056264	0.0044081	-6.555e-05	-0.0028574	0.00686821	0.00903392	0.00121806	0.00388565	-0.00201				146	-5.99e-06	0.00935706	0.0155446	0.0254947	0.025794	0.0332394			146	0.00594247	0.0158478	0.0175606	0.0283659	0.02776	0.0304906		146	-5.478e-05
	146.2	0.00313223	0.00146668	0.00528903	0.00983189	0.00990291	0.00740899			146.2	0.00253759	0.00120926	0.00528778	0.0106109	0.0118496	0.0170592		146.2	0.00044355	0.00287688	0.00045061	-0.0027913	0.00695369	0.00957572	0.00028997	0.00341247	-0.0015287				146.2	1.446e-05	0.010091	0.0157454	0.025841	0.0255617	0.0331143			146.2	0.00567025	0.0156224	0.0171332	0.0295127	0.0274028	0.0313673		146.2	-0.0002863
	146.4	0.00284442	0.00217122	0.0054436	0.0100235	0.00981515	0.0077383			146.4	0.00221727	0.00238786	0.00491973	0.0108814	0.0123739	0.0167031		146.4	-0.0002303	0.00254572	0.0007767	-0.0031504	0.00675009	0.0089731	1.272e-05	0.00364621	-0.0017481				146.4	0.00044563	0.010381	0.0162759	0.026318	0.0255084	0.032896			146.4	0.0054884	0.0150464	0.016786	0.0305829	0.0270967	0.0321234		146.4	-0.0005709
	146.6	0.00267882	0.00215341	0.00551488	0.00999774	0.0095008	0.00822623			146.6	0.00249432	0.00201718	0.00470834	0.0100006	0.0127386	0.0165934		146.6	-0.0004643	0.00135133	0.00055555	-0.0033847	0.00591221	0.00845048	8.144e-05	0.00381395	-0.0007156				146.6	0.00062223	0.00989018	0.0170703	0.0269173	0.0270364	0.0332096			146.6	0.00626629	0.0151495	0.0170227	0.0306459	0.0280638	0.0323105		146.6	-7.749e-05
	146.8	0.00227616	0.00227799	0.00503694	0.0102574	0.00901036	0.0090601			146.8	0.00197701	0.00209398	0.00432937	0.0102084	0.0126327	0.0161841		146.8	0.00019972	0.00106101	0.00145748	-0.0025407	0.00525079	0.00918698	9.875e-05	0.00332844	-0.0001038				146.8	0.00121674	0.00905754	0.0170054	0.0269974	0.0275227	0.0330836			146.8	0.00629699	0.0145928	0.0169704	0.0307224	0.0280083	0.0325181		146.8	-0.0006463
	147	0.00233929	0.00190568	0.00463828	0.010004	0.00876578	0.00916011			147	0.0022812	0.0021247	0.00364162	0.0103668	0.0131897	0.0156387		147	0.00092589	0.0007761	0.00203022	-0.0024718	0.00525887	0.0083499	0.0006564	0.00337092	-0.0003331				147	0.00052146	0.00966148	0.0174248	0.0271584	0.0285044	0.0328893			147	0.00575559	0.0155245	0.0177598	0.0310272	0.0290202	0.0322762		147	-2e-05
	147.2	0.00182768	0.00199441	0.00501051	0.00971532	0.00923032	0.0101946			147.2	0.00179708	0.0028967	0.00288087	0.00986755	0.0132394	0.01567		147.2	0.00079721	0.00049588	0.00249323	-0.0027492	0.00623661	0.00764647	0.00047654	0.00348895	-0.0002835				147.2	0.00113169	0.00926502	0.0169891	0.0279236	0.029673	0.0326521			147.2	0.00598022	0.0157631	0.0175327	0.0320711	0.0292237	0.0327471		147.2	4.51e-05
	147.4	0.00185656	0.00204263	0.00433793	0.00916828	0.00886256	0.00944092			147.4	0.00168224	0.003206	0.00205029	0.00896946	0.0124152	0.0153199		147.4	-3.958e-05	0.00016296	0.00350063	-0.0029493	0.00614643	0.00759914	0.0008472	0.00367907	-0.0005291				147.4	0.00138949	0.00971129	0.0163356	0.02811	0.0305228	0.0321845			147.4	0.00538206	0.0165869	0.0175502	0.0327822	0.0289509	0.0323733		147.4	0.00110865
	147.6	0.00240069	0.00215226	0.00388387	0.00959207	0.00819693	0.00987966			147.6	0.00210528	0.00330517	0.00172116	0.00865517	0.0122994	0.0148892		147.6	-0.0005627	0.00071719	0.00434664	-0.0027336	0.00610051	0.00754883	0.00144838	0.00493095	-0.0013653				147.6	0.00122908	0.00935111	0.016737	0.0281709	0.0311824	0.0313737			147.6	0.00469144	0.0168052	0.0169405	0.033033	0.029632	0.0314009		147.6	0.00137741
	147.8	0.00313217	0.00288969	0.00326208	0.0100631	0.00783055	0.00996877			147.8	0.00207595	0.00341663	0.00110403	0.00950467	0.0127994	0.0149079		147.8	-0.0001084	0.00167622	0.0049393	-0.0020506	0.00543983	0.0077105	0.00176649	0.00450688	-0.000629				147.8	0.0005859	0.00908136	0.0171439	0.0285659	0.0310293	0.030493			147.8	0.00461805	0.0171886	0.017312	0.0335467	0.0294321	0.0312744		147.8	0.00151977
	148	0.00317637	0.00355399	0.00266765	0.0101722	0.00785114	0.00932783			148	0.00243108	0.00345154	0.0011505	0.0100116	0.0126701	0.0143201		148	-0.000162	0.00262912	0.00473487	-0.0007666	0.00577235	0.0078613	0.0020612	0.00446214	0.00018237				148	0.00024318	0.00917659	0.0176384	0.0282455	0.0308394	0.0302495			148	0.00448758	0.0174568	0.0173272	0.0331521	0.0295239	0.0311716		148	0.00171367
	148.2	0.00386974	0.00428793	0.00214538	0.0103614	0.00802418	0.00884814			148.2	0.00266513	0.00352375	0.00033677	0.00985689	0.0123584	0.0143919		148.2	0.00043689	0.00304441	0.0058947	-0.0002364	0.00545389	0.00738689	0.00183088	0.00398827	0.00098299				148.2	-0.0006149	0.00947308	0.0175311	0.0282074	0.0315148	0.0293593			148.2	0.00432208	0.0179156	0.0174184	0.0329837	0.0298486	0.0305532		148.2	0.00129874
	148.4	0.00362757	0.00483411	0.00135351	0.010788	0.00757879	0.0082591			148.4	0.00240114	0.0035856	0.0002935	0.0100687	0.0115692	0.0140792		148.4	0.00038154	0.0034377	0.00584967	0.00024431	0.00554538	0.00702032	0.00164675	0.00380202	0.00133493				148.4	-0.0012445	0.0085915	0.0173035	0.0278157	0.0313284	0.0282571			148.4	0.00513993	0.0172404	0.0170251	0.0325201	0.0301622	0.0302186		148.4	0.00122782
	148.6	0.0040794	0.00515005	0.00082658	0.0107932	0.00656995	0.00710203			148.6	0.00250074	0.0038997	0.00043881	0.0102527	0.0118784	0.0135575		148.6	0.00036743	0.00393079	0.00497431	9.816e-05	0.0054604	0.00642621	0.00166815	0.00391094	0.00103887				148.6	-0.0018832	0.00806873	0.0166329	0.0280664	0.0314783	0.0280267			148.6	0.00526181	0.0172123	0.0164004	0.0316872	0.0300448	0.0298134		148.6	0.00129168
	148.8	0.00415531	0.00494915	0.000826	0.0103066	0.0060533	0.00773995			148.8	0.00264148	0.00341085	0.00093159	0.0105629	0.0117801	0.0129882		148.8	-0.0001076	0.00394551	0.00435591	0.00086398	0.00632914	0.00618236	0.00259751	0.00383793	0.00108374				148.8	-0.0021753	0.0084484	0.0164202	0.0281971	0.0315718	0.0279612			148.8	0.00529313	0.0170229	0.0170309	0.0314379	0.0306268	0.0294738		148.8	0.00188187
	149	0.00398524	0.00574449	0.00120492	0.0102378	0.00578323	0.00742942			149	0.00228903	0.00330748	0.00128356	0.0111394	0.0119367	0.0129718		149	0.00057562	0.00367709	0.00289269	0.00169937	0.00652133	0.00547447	0.00297098	0.00364811	0.00100725				149	-0.0021494	0.00890875	0.016141	0.0274493	0.0309919	0.0285957			149	0.00513929	0.0169647	0.0174659	0.0309312	0.0307347	0.030088		149	0.00228095
	149.2	0.00384654	0.00586129	0.00163532	0.00970013	0.00571847	0.00668205			149.2	0.00317256	0.00299972	0.0019478	0.0112299	0.0116332	0.0119618		149.2	4.473e-05	0.00386923	0.00256793	0.00206772	0.00610145	0.00493671	0.00229466	0.00379924	0.00119449				149.2	-0.0024564	0.00816486	0.0155707	0.0272243	0.0313167	0.0292018			149.2	0.00509984	0.0170822	0.017779	0.0312238	0.0304994	0.0296737		149.2	0.00301151
	149.4	0.00424196	0.00523474	0.00173845	0.00943528	0.00645019	0.00606153			149.4	0.0032523	0.00282576	0.002477	0.0114375	0.0122719	0.0123397		149.4	2.222e-05	0.00501739	0.0022297	0.00177299	0.00600004	0.00470439	0.00275008	0.00386527	0.0012242				149.4	-0.0022454	0.00835523	0.0152424	0.0273279	0.0308634	0.0289657			149.4	0.00535179	0.0175024	0.0178623	0.031437	0.030158	0.028993		149.4	0.00240849
	149.6	0.00404665	0.00567552	0.00203728	0.00943323	0.00619353	0.00595111			149.6	0.00290856	0.00313914	0.00304791	0.0116064	0.0124806	0.0122625		149.6	0.00023465	0.00523741	0.00213564	0.0028908	0.00476718	0.00411463	0.00236665	0.00393209	0.00061968				149.6	-0.0018453	0.00818491	0.0149651	0.0264859	0.0310933	0.0293147			149.6	0.00515048	0.0178685	0.0179978	0.0302901	0.0301083	0.0288147		149.6	0.00292007
	149.8	0.00379458	0.00528917	0.00222865	0.00908646	0.0063308	0.00552082			149.8	0.00299604	0.00287835	0.00314237	0.011967	0.0127825	0.0125484		149.8	0.00054252	0.00491311	0.00139616	0.00253779	0.00472732	0.00538152	0.00213764	0.0036213	0.00090005				149.8	-0.0020164	0.00729417	0.0156115	0.0264122	0.0312149	0.0288565			149.8	0.00453069	0.0176388	0.0185699	0.02953	0.0298557	0.0282301		149.8	0.00325287
	150	0.00392199	0.00490622	0.00281691	0.00891474	0.00679747	0.00598008			150	0.00250625	0.00262988	0.00309851	0.0116067	0.0129361	0.0127238		150	0.00038553	0.00542355	0.00129573	0.00240201	0.004073	0.00639014	0.0021198	0.00361088	0.00117408				150	-0.0020966	0.00728709	0.0161818	0.0261243	0.0308948	0.0290695			150	0.00354985	0.0177638	0.0187741	0.0287525	0.0292921	0.0287777		150	0.00323832
	150.2	0.00384166	0.00388667	0.00347576	0.00825944	0.00718215	0.00582803			150.2	0.00215177	0.00259539	0.00256726	0.0115096	0.0126735	0.0129117		150.2	0.00097903	0.00459612	0.00141857	0.00282631	0.0041705	0.00612643	0.00190798	0.00369904	0.00102421				150.2	-0.0021543	0.00812373	0.0157915	0.0255236	0.030793	0.0290699			150.2	0.00399178	0.0179876	0.0190623	0.0289371	0.0297099	0.02866		150.2	0.00305606
	150.4	0.00331587	0.00409458	0.00402605	0.00863638	0.00789935	0.00643045			150.4	0.00158362	0.00330972	0.00258988	0.0109839	0.0124676	0.0130041		150.4	0.00121067	0.00436978	0.00133216	0.00282032	0.00468185	0.00583774	0.0023365	0.00407892	0.00047596				150.4	-0.0017647	0.00815357	0.0157388	0.0250004	0.0307748	0.0293276			150.4	0.00428926	0.0181913	0.0202895	0.0280621	0.0296903	0.0288452		150.4	0.00330902
	150.6	0.00254892	0.0035338	0.00417423	0.00901429	0.00829329	0.00676738			150.6	0.00055281	0.00304909	0.0025229	0.0107093	0.0122285	0.0129845		150.6	0.00123912	0.00442904	0.00115514	0.0026527	0.00494565	0.00592076	0.00252798	0.00347971	0.00085828				150.6	-0.0012081	0.00790739	0.0160657	0.0249406	0.0315569	0.0296056			150.6	0.00430117	0.0181507	0.0210412	0.0276879	0.03008	0.0285269		150.6	0.00333704
	150.8	0.00178946	0.00323309	0.00437617	0.00850814	0.00866271	0.00747419			150.8	-0.0005793	0.00308184	0.0025715	0.0102969	0.011871	0.0133553		150.8	0.00229004	0.00448088	0.00164149	0.00221233	0.00615975	0.00646379	0.00273263	0.00334003	0.00114778				150.8	-0.0007466	0.00717909	0.0159897	0.025022	0.0306259	0.0294293			150.8	0.00400595	0.0172969	0.0214799	0.0278109	0.029436	0.0278892		150.8	0.00364946
	151	0.00173386	0.00307391	0.005102	0.00856885	0.00948307	0.0080712			151	-0.0006049	0.00370028	0.00257198	0.0103729	0.0113593	0.0141254		151	0.00250691	0.00516518	0.00158254	0.00238492	0.00702157	0.00618395	0.00252886	0.00445941	0.00013063				151	-0.000371	0.00815326	0.0162093	0.0252995	0.0299013	0.0297173			151	0.00487742	0.0179206	0.0215122	0.0285937	0.028834	0.0280082		151	0.00358335
	151.2	0.00167263	0.0028301	0.00517494	0.00850327	0.0100041	0.00910657			151.2	-0.0010529	0.00416038	0.00273477	0.00982575	0.0112194	0.014776		151.2	0.00235516	0.00494098	0.00125987	0.00193815	0.00783222	0.00697665	0.00213675	0.00393286	3.883e-05				151.2	0.00048936	0.00860443	0.0163154	0.0254748	0.029399	0.0302819			151.2	0.00559844	0.0176251	0.0211995	0.0292492	0.0283415	0.0285578		151.2	0.0032221
	151.4	0.00218972	0.00239422	0.00521788	0.00902804	0.010238	0.00819419			151.4	-0.0008409	0.00430362	0.00271242	0.0100585	0.0103083	0.015098		151.4	0.00255907	0.00506884	0.00225217	0.00176364	0.00733954	0.00734957	0.00292286	0.0042413	-0.0005203				151.4	0.00152819	0.00859262	0.0164753	0.0253316	0.0285853	0.0299638			151.4	0.00604903	0.0171082	0.0207096	0.0291093	0.0280274	0.0282892		151.4	0.00346494
	151.6	0.00269978	0.00293608	0.0053142	0.00976778	0.0102639	0.00840059			151.6	-0.000594	0.0046031	0.00274697	0.0105641	0.010752	0.0157379		151.6	0.00284419	0.00572045	0.00193608	0.00132406	0.00684261	0.00798219	0.00376324	0.00504305	-0.0004727				151.6	0.00168946	0.00844087	0.0169672	0.0255322	0.0279769	0.0299057			151.6	0.00653357	0.0164994	0.0202191	0.0291763	0.0284573	0.0287639		151.6	0.00288673
	151.8	0.0030208	0.00282914	0.00451149	0.0103097	0.0105905	0.00853136			151.8	-8.065e-05	0.00523213	0.00268594	0.0114449	0.0101705	0.0164847		151.8	0.00286441	0.00563261	0.00264187	0.00179064	0.0065764	0.00804816	0.00406501	0.00450266	0.0007448				151.8	0.00192488	0.00927497	0.0174372	0.0253055	0.0268126	0.0300256			151.8	0.00680116	0.0161691	0.0203855	0.0294712	0.0283042	0.0292567		151.8	0.00209677
	152	0.00286371	0.00256548	0.00407948	0.0106742	0.0106275	0.00845656			152	0.00012788	0.00527449	0.00201491	0.0117645	0.0100311	0.0164977		152	0.00197171	0.00513463	0.00186106	0.00129713	0.00707033	0.0080328	0.00415146	0.00504724	0.00140113				152	0.00227023	0.00938914	0.0182624	0.0256311	0.0269452	0.0301503			152	0.00759924	0.0154365	0.0202394	0.0289563	0.028543	0.0296269		152	0.00152047
	152.2	0.0030699	0.00263994	0.00401266	0.0108674	0.0105092	0.00876803			152.2	0.00033231	0.00615999	0.00188579	0.0112123	0.00997011	0.0166627		152.2	0.00135236	0.00339795	0.00204643	0.00062883	0.00676431	0.00854697	0.00345908	0.00601048	0.00111116				152.2	0.00230954	0.00976081	0.0182592	0.0255146	0.026703	0.0292307			152.2	0.00772613	0.0157028	0.0196388	0.0282333	0.0285764	0.028666		152.2	0.00098904
	152.4	0.00274086	0.00286467	0.00390537	0.0108587	0.010725	0.00870572			152.4	0.00136382	0.00633484	0.00242051	0.0112013	0.0102824	0.0164448		152.4	0.00075074	0.00166605	0.00122148	0.00102378	0.00699934	0.00864232	0.00301201	0.00551537	0.00108378				152.4	0.00173395	0.0103253	0.0184186	0.025455	0.0258499	0.0296947			152.4	0.00848813	0.0155511	0.0191907	0.028391	0.028253	0.028769		152.4	0.0012381
	152.6	0.00234626	0.00284903	0.00386813	0.0107759	0.0104309	0.00842387			152.6	0.00117242	0.00625399	0.00223948	0.0111645	0.00991344	0.0162757		152.6	0.00142413	0.0007746	0.00052146	0.00071707	0.00700381	0.00816319	0.00249864	0.00630094	0.00122077				152.6	0.00166516	0.0103043	0.0183984	0.0259813	0.0262124	0.0301955			152.6	0.00864284	0.016072	0.0189441	0.0279696	0.0288194	0.0294566		152.6	0.00115758
	152.8	0.00170024	0.00280694	0.00448653	0.0104018	0.0106572	0.00857518			152.8	0.00132507	0.00612305	0.00286114	0.0108089	0.010025	0.0164289		152.8	0.00131024	0.00061083	0.00140363	0.0015102	0.00793852	0.00706676	0.00222562	0.00614619	0.00178329				152.8	0.0021697	0.0105997	0.0188623	0.0255797	0.0267667	0.0297282			152.8	0.0091064	0.0154138	0.0201487	0.0282775	0.0294544	0.0293577		152.8	0.00081025
	153	0.00128954	0.00235483	0.00500419	0.0108851	0.0103062	0.00747483			153	0.00139779	0.00583798	0.00334156	0.0111976	0.0104879	0.015796		153	0.00130392	0.00068201	0.00191821	0.0009037	0.00779375	0.00704734	0.00146145	0.00570775	0.00055488				153	0.00160768	0.0102596	0.0192158	0.0250064	0.0270586	0.0300279			153	0.00835987	0.0149702	0.0204742	0.0279941	0.0294171	0.0297324		153	0.00074497
	153.2	0.00163971	0.00188261	0.00504995	0.0107507	0.0104977	0.00768746			153.2	0.00205987	0.00562453	0.00378914	0.0111555	0.0112079	0.0155139		153.2	0.00083548	0.00119154	0.00209724	0.00112882	0.00772573	0.00602962	0.00025694	0.00636795	0.00101777				153.2	0.00097903	0.0100843	0.0193907	0.0251862	0.0276579	0.0299907			153.2	0.00812623	0.0158963	0.0207514	0.0275099	0.0286159	0.028762		153.2	0.00051939
	153.4	0.00141262	0.00161752	0.00542197	0.0103132	0.010462	0.00689118			153.4	0.00178725	0.00532739	0.00458496	0.011319	0.0118728	0.0156452		153.4	0.00141191	0.00215774	0.002453	0.00095563	0.00775483	0.00622674	0.00059533	0.00660625	3.902e-05				153.4	0.00075969	0.0106706	0.0194715	0.0261232	0.0279568	0.0292252			153.4	0.00844564	0.0160622	0.0216276	0.0277491	0.0285313	0.0281235		153.4	-8.84e-06
	153.6	0.00103235	0.00178484	0.00546126	0.00980225	0.0101389	0.00731865			153.6	0.00135672	0.00561829	0.00426354	0.0113726	0.0118067	0.0151837		153.6	0.00259868	0.00300549	0.00192225	0.00082025	0.00719853	0.00602414	-0.0002498	0.00741673	-0.000361				153.6	0.0003149	0.0107453	0.0186155	0.0257437	0.0285746	0.0297209			153.6	0.00800872	0.0169029	0.0219122	0.0269793	0.0283631	0.0281197		153.6	0.00058846
	153.8	0.00104278	0.00143239	0.00608973	0.00910107	0.0102508	0.0069385			153.8	0.00122798	0.0055864	0.00429938	0.0109479	0.0118084	0.015144		153.8	0.00244471	0.00323905	0.00187566	-0.0003021	0.00721952	0.00658063	-0.0013864	0.00770886	0.00072747				153.8	-0.0002707	0.0103128	0.0182545	0.026008	0.0279384	0.0294958			153.8	0.00820275	0.017538	0.0222057	0.0269649	0.0281524	0.0277206		153.8	-0.000325
	154	0.00095081	0.00112795	0.00678863	0.00893781	0.0102136	0.00773427			154	0.00152904	0.0056482	0.00459708	0.0106395	0.011688	0.0153907		154	0.00251	0.00361291	0.00200386	-0.0006424	0.00704067	0.00631764	-0.0015897	0.00675428	-0.0002563				154	-0.0009129	0.0107355	0.0176622	0.0263951	0.0273093	0.0297			154	0.00734446	0.0180478	0.0217446	0.0275509	0.028359	0.0277918		154	-0.0010021
	154.2	0.00109265	0.00103868	0.00708887	0.00868243	0.0100228	0.00691115			154.2	0.00204043	0.00510965	0.0048364	0.009939	0.0116924	0.0152999		154.2	0.00239409	0.00351134	0.00204403	-0.0012753	0.00726107	0.00677316	-0.0012959	0.0075346	-0.0001317				154.2	-0.0018759	0.0112426	0.0168215	0.0268208	0.0283109	0.0293781			154.2	0.00698824	0.0185562	0.0207374	0.0283734	0.0287127	0.0282442		154.2	-0.0012302
	154.4	0.00089384	0.00118602	0.00652356	0.00912755	0.00989349	0.00721025			154.4	0.00133526	0.00527266	0.00490622	0.00947125	0.0116934	0.0149846		154.4	0.00294387	0.00408199	0.0018438	-0.002324	0.00741644	0.00698262	-0.0014483	0.00689252	-0.0012925				154.4	-0.0013454	0.0107082	0.016948	0.0268724	0.0288805	0.0297861			154.4	0.00687895	0.0183444	0.0216599	0.0282412	0.0281909	0.0284846		154.4	-0.0004536
	154.6	0.0007306	0.00158607	0.00645348	0.00907268	0.00974772	0.0074349			154.6	0.00142903	0.00495929	0.00478501	0.00924101	0.0118555	0.0146877		154.6	0.0029701	0.00471374	0.00095347	-0.0027265	0.00825639	0.00704903	-0.0017286	0.00602935	-0.0007375				154.6	-0.0013252	0.0106141	0.0159887	0.0269664	0.0283978	0.029599			154.6	0.00667251	0.0176583	0.0207329	0.0287279	0.0275767	0.0282822		154.6	-0.0008382
	154.8	0.00064768	0.00186317	0.00672042	0.00896832	0.00944256	0.00757959			154.8	0.00116748	0.00462394	0.00558224	0.00931815	0.0126392	0.0149497		154.8	0.00317191	0.00454456	0.00051577	-0.0034246	0.00838995	0.00736357	-0.001108	0.00582828	-0.0002876				154.8	-0.0005901	0.00947709	0.0154119	0.0276202	0.0281164	0.0292623			154.8	0.00723926	0.0170121	0.0198164	0.0297669	0.0277988	0.0275633		154.8	-0.000335
	155	0.00156836	0.00241243	0.00662465	0.00946157	0.0095493	0.00699512			155	0.00134309	0.00529225	0.00582168	0.00985661	0.013322	0.0150262		155	0.00309349	0.00486156	-0.0009493	-0.0033	0.00797976	0.00714166	-0.0004148	0.0055244	-0.0005587				155	-1.82e-06	0.00966171	0.0152803	0.027876	0.0280792	0.029792			155	0.00763543	0.0170757	0.0195145	0.0308265	0.0278603	0.0276766		155	-0.0006836
	155.2	0.00158958	0.00271227	0.00612687	0.00996692	0.009504	0.00680003			155.2	0.00093881	0.00560618	0.00515751	0.0100351	0.0134882	0.0153711		155.2	0.00292101	0.0040426	-0.0013359	-0.0041103	0.00759216	0.0069231	0.0004309	0.00534448	-0.0003412				155.2	-0.0004106	0.00952417	0.0150582	0.0280424	0.0283688	0.0299165			155.2	0.00756316	0.0164644	0.0189399	0.0308526	0.0287703	0.0278831		155.2	-0.0002092
	155.4	0.00151101	0.00345658	0.00596632	0.0101048	0.0101292	0.00614643			155.4	0.00073963	0.00581269	0.00482449	0.0103067	0.0133768	0.0160941		155.4	0.00381561	0.00353184	-0.0021053	-0.0043321	0.00734221	0.00568613	0.00104852	0.00531925	-0.0006564				155.4	-0.0006493	0.0086395	0.0147551	0.0280839	0.0283066	0.0295918			155.4	0.00711346	0.0156931	0.0185852	0.0309984	0.0290515	0.027398		155.4	0.00033495
	155.6	0.00198613	0.00422422	0.00495422	0.00984043	0.0099213	0.00678069			155.6	0.00088366	0.00564125	0.00439694	0.0101783	0.0139949	0.0159888		155.6	0.0029725	0.0030831	-0.0031595	-0.0043124	0.00737412	0.00648015	0.00186714	0.00434567	-0.0008978				155.6	-0.0013564	0.00833644	0.0155923	0.0274561	0.0281768	0.0298855			155.6	0.00628405	0.0149308	0.0185804	0.0305812	0.0294509	0.0280154		155.6	0.00076644
	155.8	0.00200915	0.00391314	0.00394101	0.0100074	0.00982673	0.00736489			155.8	0.00135561	0.00551022	0.00413322	0.0107977	0.0141036	0.0157516		155.8	0.00216867	0.00292721	-0.0035133	-0.004044	0.00747123	0.00637254	0.00231429	0.00398263	-0.0009756				155.8	-0.0011887	0.00861875	0.0165554	0.027126	0.0282441	0.0298591			155.8	0.00546912	0.0146042	0.0186464	0.0300297	0.0305215	0.0277216		155.8	0.0004323
	156	0.00164171	0.00398575	0.00412493	0.00942381	0.00998954	0.00806208			156	0.00156926	0.00523555	0.00413022	0.0106552	0.0147359	0.016156		156	0.00211223	0.00222611	-0.0041554	-0.0033799	0.00755259	0.00627918	0.00234896	0.00452208	-0.0015851				156	-0.0015514	0.00851589	0.0161521	0.0273413	0.0286048	0.0301719			156	0.00545074	0.0145095	0.0180139	0.0296057	0.0312343	0.0277202		156	0.00129436
	156.2	0.00191018	0.00411582	0.00369963	0.00925118	0.00972257	0.00815691			156.2	0.00255157	0.00540472	0.0039323	0.0105535	0.0141698	0.0150666		156.2	0.00186235	0.00108575	-0.003454	-0.0032481	0.00713365	0.00676522	0.00204263	0.00415405	-0.0022593				156.2	-0.0019185	0.00838838	0.0159054	0.0273754	0.0283578	0.0301757			156.2	0.00503924	0.0144666	0.0175695	0.0292864	0.0312323	0.0276148		156.2	0.00199344
	156.4	0.00180088	0.00356423	0.00350879	0.00929219	0.00976283	0.00797253			156.4	0.00349588	0.00426168	0.00395817	0.0109366	0.0137976	0.014737		156.4	0.00113588	0.00072164	-0.0032039	-0.0029189	0.00666405	0.00547306	0.00259286	0.00322223	-0.001602				156.4	-0.0023555	0.00839906	0.0167153	0.0266274	0.0290878	0.0313819			156.4	0.00550638	0.0145938	0.017816	0.029154	0.0315726	0.0295227		156.4	0.00289198
	156.6	0.00172539	0.0035392	0.00323013	0.00925192	0.00950079	0.00785157			156.6	0.00260605	0.00370159	0.00380466	0.0112062	0.0135908	0.0141607		156.6	0.00141109	0.00065229	-0.0027044	-0.0021886	0.00717366	0.0052606	0.00280034	0.00330509	-0.0018388				156.6	-0.0018165	0.00774154	0.0168773	0.0260529	0.0301081	0.0312415			156.6	0.00502969	0.014231	0.0178911	0.0284721	0.0316629	0.0303536		156.6	0.00270563
	156.8	0.00214731	0.00282648	0.0031816	0.00980173	0.00921785	0.00753797			156.8	0.00354506	0.00346655	0.00372061	0.011424	0.0133961	0.0138728		156.8	0.00145902	0.00127112	-0.0013403	-0.0015646	0.00813214	0.00522816	0.0026214	0.00288634	-0.0019079				156.8	-0.0010946	0.00740583	0.01661	0.0261572	0.0297291	0.0310211			156.8	0.00477025	0.0137499	0.0180253	0.0283395	0.0312716	0.030281		156.8	0.00250032
	157	0.00224688	0.00234012	0.00359231	0.00988842	0.00873467	0.00792937			157	0.00368372	0.00323279	0.00358668	0.011695	0.0131607	0.0129395		157	0.00178047	0.00113305	-0.0007693	-0.001796	0.008518	0.00616168	0.00200734	0.00224031	-0.0023226				157	-0.0015728	0.00747987	0.0171752	0.0258261	0.030004	0.0314577			157	0.00440644	0.0142236	0.0185176	0.0273861	0.030818	0.0306988		157	0.00295281
	157.2	0.00233655	0.00250899	0.00371864	0.00963456	0.00924724	0.00841318			157.2	0.00384188	0.00358887	0.00388901	0.0120183	0.0136979	0.012985		157.2	0.00170936	0.00157194	-0.0007364	-0.0007777	0.00892904	0.00527396	0.00159291	0.00312898	-0.0018851				157.2	-0.0017758	0.00779146	0.0176622	0.0264108	0.0300636	0.0307641			157.2	0.00411262	0.014891	0.0192641	0.0280949	0.0304784	0.0302369		157.2	0.00384986
	157.4	0.00270093	0.00249019	0.00387599	0.00933719	0.00907214	0.00817046			157.4	0.0043584	0.00348809	0.00372185	0.012802	0.0134793	0.0119763		157.4	0.00219281	0.00154544	0.00022172	-0.0005103	0.00904565	0.00600001	0.00148376	0.00355688	-0.0021355				157.4	-0.0017343	0.0075753	0.0179651	0.0267202	0.029823	0.0297741			157.4	0.00433316	0.0147767	0.0203995	0.0281619	0.0303456	0.0301227		157.4	0.00377814
	157.6	0.00269005	0.00211924	0.00357538	0.00871094	0.00856903	0.00886669			157.6	0.0042021	0.00395714	0.0028819	0.0123982	0.0128614	0.0117825		157.6	0.00287898	0.00232593	0.00115342	0.00010489	0.00891232	0.0059863	0.00112271	0.00419344	-0.001818				157.6	-0.0012744	0.00789776	0.0181492	0.026079	0.0294327	0.0293733			157.6	0.00472541	0.0153656	0.0203095	0.0277334	0.0297299	0.0298716		157.6	0.00367442
	157.8	0.00259549	0.00216589	0.00351159	0.00862794	0.0083287	0.00906831			157.8	0.0044844	0.0038653	0.00287437	0.0117893	0.0121958	0.0119737		157.8	0.0021777	0.00229401	0.00159853	-4.8e-07	0.00888384	0.00599183	0.00066156	0.00378177	-0.0009487				157.8	-0.0006776	0.00750552	0.0186037	0.0262735	0.0282938	0.0284147			157.8	0.00439507	0.0153147	0.020362	0.0282097	0.029724	0.0297797		157.8	0.00277251
	158	0.0024986	0.0016609	0.0033691	0.00888814	0.00818475	0.00958118			158	0.00494416	0.00324934	0.00306478	0.0115617	0.0121816	0.0124377		158	0.00230585	0.00208635	0.00199331	0.00075965	0.0080656	0.00616005	0.00145201	0.00413474	-0.0008552				158	-0.0006101	0.00862919	0.0188049	0.0262977	0.0274766	0.027692			158	0.0039424	0.0161586	0.0198294	0.0285699	0.0288174	0.029854		158	0.00308665
	158.2	0.00269926	0.00171572	0.00314539	0.00967856	0.00729879	0.00935896			158.2	0.0047528	0.00304473	0.00264679	0.0116551	0.0122311	0.0120199		158.2	0.00227343	0.00180221	0.00219477	0.00038821	0.00789502	0.00696054	0.00081589	0.00560025	-0.0007183				158.2	0.00021385	0.00888562	0.018866	0.0262629	0.0282633	0.0282535			158.2	0.00414844	0.0160646	0.0200982	0.0285601	0.0282743	0.0304594		158.2	0.00319576
	158.4	0.00253518	0.00152517	0.0033362	0.0100709	0.00669631	0.00961556			158.4	0.00383075	0.00307034	0.00288361	0.0118511	0.0122832	0.0119349		158.4	0.00213681	0.00128474	0.00228058	0.00045143	0.00746314	0.00673056	0.00059079	0.00525614	-0.0013281				158.4	0.00179055	0.00957314	0.0192885	0.025961	0.0280081	0.0281951			158.4	0.00497139	0.0159907	0.0211154	0.0287846	0.0273268	0.0297331		158.4	0.00298529
	158.6	0.00288689	0.00169194	0.00360986	0.0098007	0.00652746	0.0099485			158.6	0.00399271	0.00275163	0.00334544	0.0120652	0.0123702	0.012456		158.6	0.00077581	0.00074987	0.00258362	0.0013059	0.00828485	0.00690369	0.00094621	0.00535397	-0.0001252				158.6	0.00139022	0.0103318	0.0180806	0.0257674	0.027635	0.027831			158.6	0.00513513	0.0167317	0.0202573	0.0291387	0.0270043	0.0297745		158.6	0.00284991
	158.8	0.00296465	0.00170994	0.00424336	0.0102937	0.00709809	0.00928379			158.8	0.00347966	0.00300175	0.00416474	0.0125497	0.0118835	0.0138745		158.8	0.00044549	4.2e-07	0.00253684	0.00124226	0.00762367	0.00744863	0.00190823	0.0056817	0.00044656				158.8	0.00152178	0.0101361	0.0176101	0.0259494	0.0277052	0.0281202			158.8	0.00557199	0.0172786	0.020412	0.0295105	0.0270573	0.0294906		158.8	0.00225646
	159	0.00353983	0.00162471	0.004358	0.0101178	0.00753536	0.00890013			159	0.0029378	0.00330204	0.00359486	0.0124715	0.0115252	0.0147755		159	-0.000719	-9.372e-05	0.00208528	0.00151796	0.00733189	0.00725031	0.00199006	0.00661201	-1.765e-05				159	0.00147992	0.0108151	0.0174321	0.0259251	0.0276893	0.0289466			159	0.00633828	0.0173861	0.0211486	0.0300549	0.0271073	0.0303359		159	0.00169946
	159.2	0.00287139	0.00148166	0.00439636	0.0099423	0.00819167	0.00924814			159.2	0.00254205	0.00329018	0.00336269	0.0115253	0.0109175	0.0157684		159.2	-0.0009184	-0.0005109	0.00238029	0.0022195	0.00801211	0.00753123	0.00141307	0.00782923	0.00018656				159.2	0.00028108	0.0107141	0.0173475	0.0260773	0.0277488	0.0286982			159.2	0.0066141	0.0163988	0.0218608	0.0297429	0.0278028	0.0301747		159.2	0.00148296
	159.4	0.00326443	0.0022148	0.00466937	0.0089443	0.0087807	0.00939092			159.4	0.00305705	0.0033134	0.00389234	0.0113673	0.0109144	0.0168086		159.4	-0.0010723	-0.0002715	0.00171837	0.00247573	0.00823026	0.00799609	0.00107274	0.0078787	-6.248e-05				159.4	-0.0003409	0.0108437	0.0168833	0.0259676	0.0273994	0.0292253			159.4	0.00626489	0.0163106	0.0217781	0.029782	0.0277419	0.0299027		159.4	0.00134559
	159.6	0.00347944	0.00210424	0.0048271	0.00927732	0.008878	0.00964086			159.6	0.00321508	0.00307769	0.00418841	0.0113727	0.0112228	0.0168724		159.6	-0.0018386	7.071e-05	0.00245758	0.00184819	0.00726482	0.0102534	0.00133375	0.00804857	-0.0002086				159.6	-0.0013276	0.0116522	0.0175527	0.0254541	0.026264	0.029918			159.6	0.0060551	0.0171484	0.0216353	0.0295225	0.0277331	0.0304825		159.6	0.00147555
	159.8	0.00312287	0.00202575	0.00489369	0.00913384	0.00849277	0.00981669			159.8	0.00277411	0.00314141	0.00464168	0.0116567	0.0112138	0.0170651		159.8	-0.002159	-0.0010417	0.00186883	0.00099206	0.00671815	0.00969513	0.00111374	0.00818936	-0.0006095				159.8	-0.0017661	0.0120743	0.0177668	0.0246099	0.0267991	0.0305322			159.8	0.00579157	0.0174352	0.0215816	0.0288855	0.0290396	0.0305881		159.8	0.00081042
	160	0.00326813	0.00195419	0.00489014	0.00872679	0.00851788	0.0102929			160	0.0032264	0.00390801	0.00528401	0.0122234	0.010775	0.0172423		160	-0.002167	-0.0007834	0.00163864	0.00093037	0.00648306	0.00952705	0.00092931	0.0082735	-0.0017913				160	-0.0020749	0.0117812	0.0168068	0.024392	0.0269062	0.0319379			160	0.00557799	0.0173588	0.0213037	0.0286794	0.029532	0.0316668		160	0.00107327
	160.2	0.00374297	0.00177906	0.00475596	0.00927658	0.00733137	0.00994181			160.2	0.00396914	0.00397202	0.00509482	0.012524	0.0109331	0.0160556		160.2	-0.0021583	-0.0006939	0.00186198	0.00022209	0.00617641	0.00961099	0.00059359	0.0078093	-0.0011369				160.2	-0.0019242	0.0118926	0.0166726	0.0241367	0.0267808	0.0329128			160.2	0.00619455	0.0175047	0.0216017	0.0283194	0.0295405	0.0329609		160.2	0.00046532
	160.4	0.00366985	0.00147176	0.00543575	0.0100174	0.00813149	0.0101316			160.4	0.00410715	0.00376641	0.00565175	0.0127508	0.0111467	0.0161463		160.4	-0.0027138	0.00033689	0.00211694	0.00013043	0.00677353	0.00907018	0.00139388	0.00731925	-0.0013996				160.4	-0.0015599	0.0117372	0.0161001	0.0236416	0.026646	0.0334573			160.4	0.00638873	0.0171604	0.0212914	0.0272694	0.0294291	0.0331611		160.4	-0.0001817
	160.6	0.00323314	0.00190475	0.00525238	0.0107715	0.00875073	0.00971196			160.6	0.00444577	0.00383933	0.00544654	0.0131648	0.0119768	0.0152311		160.6	-0.0017607	0.00014955	0.00159284	-0.0004607	0.00771707	0.0101639	0.00107008	0.00606298	-0.0012839				160.6	-0.0007883	0.0117701	0.0148277	0.0235889	0.0268288	0.033412			160.6	0.00647066	0.0169659	0.0202187	0.0270713	0.029126	0.0329356		160.6	-0.0009637
	160.8	0.00304272	0.00179341	0.00587611	0.0113799	0.00873635	0.00930704			160.8	0.00503825	0.00406016	0.00575999	0.0130592	0.0119338	0.0147145		160.8	-0.001301	0.00086709	0.00152157	-0.0007605	0.00801924	0.0101622	0.00067246	0.00499278	-0.0001112				160.8	-0.0009897	0.0120944	0.0144962	0.0247949	0.0268729	0.033702			160.8	0.00686704	0.0175108	0.0196804	0.0277575	0.0296352	0.0331234		160.8	-0.0009956
	161	0.00263757	0.00168618	0.00646448	0.0118874	0.00913997	0.00979156			161	0.00508456	0.004293	0.00568977	0.0136305	0.0128886	0.0141907		161	-0.0012168	0.00117347	0.00099321	-0.00097	0.00778016	0.00953573	-0.0007995	0.00434591	-0.0007026				161	-0.0006338	0.012272	0.0151355	0.0247637	0.0271597	0.0336638			161	0.00727641	0.0175002	0.0195768	0.0278726	0.029539	0.0321426		161	-0.0011533
	161.2	0.00291164	0.00167191	0.00667876	0.0121724	0.00970976	0.00981995			161.2	0.00585695	0.00475542	0.00604338	0.0134549	0.013584	0.0141265		161.2	-0.001327	0.00195082	0.0004507	-0.0005585	0.00748719	0.00867957	-0.0007318	0.00390618	-0.0008994				161.2	-0.0004648	0.0115847	0.0158053	0.0251189	0.0269871	0.0327417			161.2	0.0069116	0.0170174	0.0189159	0.0280556	0.0290072	0.0312035		161.2	-0.0009564
	161.4	0.00319235	0.00175115	0.00607248	0.0122275	0.00935468	0.00968228			161.4	0.00580137	0.00504714	0.0052626	0.0134659	0.0132623	0.0131605		161.4	-0.0006688	0.00284103	0.00094101	-0.0006739	0.00735194	0.00892439	-0.0005517	0.00363752	-0.000374				161.4	-5.927e-05	0.0115314	0.0162277	0.0242811	0.0270663	0.0326513			161.4	0.00682243	0.0165563	0.0189121	0.0265454	0.0285076	0.0309355		161.4	-0.0016022
	161.6	0.00259867	0.00202584	0.00648274	0.0121181	0.00931685	0.00944893			161.6	0.00523778	0.00510798	0.00569284	0.0125705	0.0132143	0.0129932		161.6	-0.0004024	0.00387609	0.00058512	4.18e-05	0.00775169	0.00810443	-0.0003207	0.0041898	-0.0006513				161.6	0.00086605	0.0118211	0.0172276	0.0243172	0.026041	0.0325793			161.6	0.00643582	0.0162326	0.0183102	0.0265136	0.027819	0.030449		161.6	-0.0010191
	161.8	0.00308258	0.00331547	0.00657566	0.0128137	0.00906107	0.00933759			161.8	0.00531838	0.00530263	0.00561958	0.0135344	0.0138331	0.0133369		161.8	-0.0001598	0.00350217	-0.0001098	8.901e-05	0.00835291	0.00750346	-0.000405	0.00426555	-0.0006727				161.8	0.00112855	0.0117874	0.0175996	0.0240534	0.0256862	0.032666			161.8	0.00598182	0.016455	0.0180686	0.0264648	0.0277343	0.0302317		161.8	-0.0004104
	162	0.00321134	0.0031529	0.00659712	0.0129541	0.00868687	0.00914549			162	0.00477405	0.00462514	0.00579335	0.0135229	0.0142346	0.013123		162	-0.0004912	0.00311579	0.00089704	0.00041814	0.00797311	0.00772658	-0.0001716	0.00462649	-0.0005182				162	0.00101962	0.012308	0.0174703	0.0238908	0.026068	0.0324561			162	0.0055149	0.0169616	0.0178926	0.0258082	0.0270005	0.0301793		162	-0.0003
	162.2	0.00370771	0.00359046	0.00668075	0.0134021	0.00807573	0.00902421			162.2	0.00416428	0.00443409	0.00572548	0.0142425	0.0141416	0.0126786		162.2	-0.0010547	0.00339245	0.00103565	5.217e-05	0.00801753	0.00785052	-0.0004645	0.00466885	-0.0016155				162.2	0.00166986	0.0119205	0.0176755	0.0244827	0.0266721	0.0321782			162.2	0.00598846	0.0167444	0.018136	0.0263651	0.0266769	0.0299255		162.2	0.00022956
	162.4	0.0040949	0.00296079	0.00716822	0.0129312	0.00774745	0.0090129			162.4	0.00283316	0.0029609	0.00640582	0.0139707	0.0142074	0.0123838		162.4	-0.001705	0.003907	0.00137398	-0.0001542	0.00882333	0.00775973	-0.0002245	0.00486101	-0.0011915				162.4	0.00133285	0.0111619	0.0180238	0.0248652	0.0269686	0.0310041			162.4	0.00611368	0.0166563	0.017493	0.0262018	0.0259077	0.0294071		162.4	0.00030413
	162.6	0.00470594	0.00289027	0.00664125	0.012515	0.00845434	0.00895634			162.6	0.00276278	0.00295609	0.00602676	0.0137117	0.0136832	0.0130991		162.6	-0.0022867	0.00410903	0.00193864	0.0005386	0.00945573	0.0079275	0.00024736	0.00452816	-0.0003129				162.6	0.00047867	0.0100734	0.0168961	0.0247458	0.0272641	0.0310191			162.6	0.00652657	0.0166676	0.0168999	0.0260846	0.0252722	0.0301178		162.6	0.00035801
	162.8	0.00476213	0.00270848	0.00652022	0.0125791	0.00873695	0.00813832			162.8	0.00242606	0.00303793	0.00551031	0.0132498	0.0129663	0.0137348		162.8	-0.001977	0.00387584	0.00158697	0.00025916	0.00978524	0.00801943	0.00126718	0.00437346	-0.0004543				162.8	0.00062152	0.00941278	0.0165812	0.0257815	0.0273022	0.0311938			162.8	0.00702278	0.0162491	0.0167461	0.0267181	0.0244942	0.0296782		162.8	-0.0001534
	163	0.00477717	0.00269666	0.0060684	0.0123335	0.00874119	0.00808804			163	0.00185313	0.00286417	0.00435322	0.0128637	0.0123273	0.0132625		163	-0.0025643	0.00443655	0.00128666	-0.0003158	0.010435	0.00810989	0.00158892	0.00576178	-0.0010307				163	0.00027679	0.00868928	0.0164632	0.0257589	0.0275192	0.0309571			163	0.00697824	0.0150475	0.0161341	0.0266573	0.0237153	0.03016		163	0.00072234
	163.2	0.00461694	0.00292472	0.0061156	0.0116543	0.00909705	0.00766829			163.2	0.0022896	0.00276045	0.00418333	0.0120518	0.0120074	0.0136977		163.2	-0.0015579	0.00466901	0.00158785	-0.0006858	0.0113606	0.00822322	0.00167225	0.00589584	-0.0010896				163.2	-0.0002423	0.00797558	0.0168667	0.0259809	0.0272991	0.0304499			163.2	0.00692978	0.0144057	0.0164668	0.0267465	0.0235259	0.0297583		163.2	0.00149313
	163.4	0.00454241	0.00335893	0.00611585	0.0114985	0.00879925	0.0077035			163.4	0.00255183	0.00266571	0.00409932	0.0125519	0.0114449	0.0143962		163.4	-0.0007723	0.00496543	0.00152106	-0.0012527	0.0109807	0.00836029	0.00247739	0.00601048	-0.0018994				163.4	-0.0008609	0.00817078	0.0166115	0.0257705	0.0269611	0.0301833			163.4	0.00663394	0.0148947	0.0161381	0.0271002	0.0233426	0.0302122		163.4	0.0023252
	163.6	0.00387517	0.00298009	0.00592932	0.0109807	0.00858121	0.00773315			163.6	0.00172697	0.00251356	0.00379852	0.0118331	0.0116892	0.0143471		163.6	-0.0001362	0.0037582	0.00182025	-0.0008886	0.0106504	0.00782272	0.0029365	0.00616758	-0.0023636				163.6	-0.0015092	0.00838562	0.0169157	0.0255663	0.02673	0.0304992			163.6	0.00610242	0.0155057	0.0167174	0.0276016	0.0237132	0.0308872		163.6	0.00261425
	163.8	0.00310728	0.00265146	0.00501221	0.0105118	0.00807704	0.00799708			163.8	0.00139198	0.00247622	0.00381452	0.0114668	0.0118471	0.0143865		163.8	0.00015193	0.00295041	0.00106771	-0.0010277	0.0109202	0.00721686	0.00287216	0.00550695	-0.0034047				163.8	-0.0016332	0.00778758	0.0172271	0.0251476	0.0271496	0.0310781			163.8	0.00554791	0.0150718	0.0172582	0.0274082	0.0252454	0.0313758		163.8	0.00221395
	164	0.00368512	0.00227917	0.00443311	0.0101311	0.00813323	0.00814608			164	0.00232201	0.00301018	0.00355263	0.0113065	0.0122173	0.0146673		164	0.00066973	0.00330563	0.00190724	-0.0010845	0.0109239	0.00709336	0.00295484	0.00516785	-0.0037534				164	-0.0010382	0.0078411	0.0164001	0.0253482	0.0270299	0.0311677			164	0.0058049	0.0150807	0.0177678	0.0277139	0.0251438	0.031489		164	0.00235307
	164.2	0.00367811	0.0024101	0.00468897	0.0100472	0.00815003	0.00817998			164.2	0.00296356	0.00254433	0.00381888	0.0107186	0.0128376	0.0156656		164.2	0.00102438	0.00350153	0.00260911	-0.0011763	0.0103517	0.00698572	0.00285283	0.00494666	-0.0034159				164.2	-0.0011191	0.00854516	0.015813	0.0261193	0.027375	0.0308641			164.2	0.0067975	0.0158058	0.0178486	0.0285793	0.0260127	0.0314429		164.2	0.00266447
	164.4	0.0032811	0.00207154	0.00445387	0.00987302	0.00914815	0.00860338			164.4	0.00310395	0.00228977	0.00362162	0.010469	0.0131375	0.0160963		164.4	0.00047658	0.00358438	0.00246929	-0.0013933	0.0105979	0.00657827	0.0031821	0.00390902	-0.0036921				164.4	-0.0007188	0.00837472	0.0154011	0.0265485	0.0270935	0.0302108			164.4	0.00691847	0.0158439	0.0171906	0.0294799	0.0264271	0.0306984		164.4	0.00262802
	164.6	0.0023549	0.00171741	0.00415094	0.00999676	0.00971931	0.00796928			164.6	0.0029467	0.00213419	0.00348701	0.0106838	0.0128509	0.0165945		164.6	0.00041723	0.00324597	0.00168559	-0.0019082	0.0102881	0.00636195	0.00303376	0.00342272	-0.0028695				164.6	-0.0004022	0.00910892	0.015679	0.0263721	0.0276289	0.0301496			164.6	0.00832106	0.0167894	0.0174457	0.0302512	0.0279156	0.0306414		164.6	0.00271781
	164.8	0.00210651	0.00093053	0.00424263	0.00981423	0.00948028	0.0084082			164.8	0.00264005	0.00256268	0.00365601	0.0102338	0.0129681	0.017071		164.8	0.00031121	0.00330568	0.00128726	-0.0012091	0.0101818	0.00522947	0.00292019	0.00303033	-0.0026743				164.8	-0.000617	0.00921546	0.0165095	0.026931	0.0273587	0.0306099			164.8	0.00998808	0.0165116	0.0180976	0.0315048	0.028452	0.0302305		164.8	0.00301168
	165	0.00227547	0.00027917	0.00387948	0.00998505	0.00946204	0.00922032			165	0.0029997	0.00336824	0.00303911	0.010731	0.0130705	0.0173874		165	0.00081437	0.00276547	0.00038834	-0.0015827	0.00968435	0.00494239	0.00168207	0.00251606	-0.0030705				165	-0.0009617	0.00890279	0.0165245	0.0265719	0.0270717	0.02998			165	0.0102607	0.0166651	0.018331	0.0308286	0.0286135	0.0294298		165	0.00306872
	165.2	0.00281196	-8.651e-05	0.00428235	0.0097155	0.00948569	0.00954279			165.2	0.00311842	0.00374191	0.00326785	0.0102482	0.0131263	0.0178118		165.2	0.00012494	0.00260531	-0.0006081	-0.0013929	0.0084645	0.00491718	0.00150655	0.00238116	-0.0019661				165.2	-0.0010105	0.00930195	0.0165913	0.0268877	0.0274821	0.029728			165.2	0.00984042	0.0171746	0.0181253	0.0313535	0.0287669	0.0292864		165.2	0.00348961
	165.4	0.00281394	-0.0003996	0.00473213	0.0094643	0.00966449	0.00990838			165.4	0.00273559	0.00368624	0.00309026	0.0102731	0.0131457	0.0178764		165.4	9.084e-05	0.00178194	-0.0001364	-0.0013535	0.00851266	0.00572065	0.00086393	0.00313125	-0.0015985				165.4	-0.0002274	0.010083	0.0163112	0.0265715	0.0273696	0.0305807			165.4	0.010145	0.0172833	0.0182719	0.0321772	0.0289541	0.0304925		165.4	0.0035375
	165.6	0.00329983	-0.0002775	0.00623228	0.00985811	0.00955408	0.0103062			165.6	0.00330262	0.00349303	0.00440133	0.0104289	0.0131602	0.0178003		165.6	-0.0004758	0.00155554	-0.000534	-0.00026	0.00828895	0.00562781	7.47e-06	0.00294427	-0.0014408				165.6	-2.82e-05	0.0100003	0.0171744	0.0266054	0.0275356	0.0305939			165.6	0.00945592	0.0176987	0.019094	0.0326218	0.0290479	0.0308592		165.6	0.00352529
	165.8	0.00422401	-0.0001217	0.00656682	0.00940507	0.00930538	0.00974598			165.8	0.00365425	0.00373443	0.00486611	0.0107755	0.0132019	0.018209		165.8	-8.499e-05	0.00068512	0.00017394	-2.221e-05	0.00759284	0.00593044	-0.0007233	0.00209329	-0.0005937				165.8	1.673e-05	0.0103997	0.016797	0.0266539	0.0282898	0.0310626			165.8	0.00906702	0.018495	0.0197048	0.0327067	0.0293413	0.0312374		165.8	0.00329526
	166	0.00446742	-0.000452	0.00688284	0.00962806	0.0096223	0.00914241			166	0.00295363	0.00323609	0.00529217	0.0102687	0.0130836	0.0181004		166	-0.000547	0.00075503	0.00155866	-0.0005463	0.00648141	0.00658285	-0.0006287	0.00146693	0.00012136				166	0.00072184	0.00986761	0.0162386	0.0269272	0.0286444	0.0304949			166	0.00855092	0.0181066	0.0197804	0.0326602	0.0293273	0.0316598		166	0.0027759
	166.2	0.00455337	-0.00092	0.00755789	0.0105624	0.00980365	0.00918349			166.2	0.00211153	0.00280917	0.00545714	0.0113468	0.0134131	0.017942		166.2	-0.0006899	0.0010598	0.00118745	-0.0003883	0.00581873	0.00693601	-0.001026	0.00170598	0.0004455				166.2	0.00065504	0.00944509	0.016593	0.0272524	0.0285426	0.0302513			166.2	0.00908961	0.0175728	0.0202892	0.0322465	0.0292871	0.0310492		166.2	0.00227108
	166.4	0.00510927	-0.0010755	0.00731356	0.0108333	0.00996675	0.00896261			166.4	0.00187963	0.00268199	0.00570155	0.0113173	0.013709	0.0175173		166.4	-0.0013714	0.00055062	0.00078986	-0.0011507	0.00601453	0.00678977	-0.0012995	0.00096277	0.00082388				166.4	0.00041473	0.007823	0.0164655	0.0277268	0.0293981	0.0299881			166.4	0.00887486	0.0163249	0.0202665	0.0319525	0.0295208	0.0309607		166.4	0.00137401
	166.6	0.00518183	-0.0007508	0.00662821	0.0106935	0.010974	0.00796581			166.6	0.00245351	0.00336361	0.00514315	0.0108393	0.0135333	0.0180258		166.6	-0.0019231	0.00053422	0.001469	-0.0009411	0.00617575	0.0065096	-0.0009544	1.7e-07	0.00063938				166.6	0.00025073	0.00758771	0.0156637	0.0265976	0.029417	0.0304359			166.6	0.00808685	0.0161298	0.0193115	0.031691	0.0293249	0.0307975		166.6	0.00113608
	166.8	0.00506986	-0.0006616	0.00669673	0.0104745	0.0111124	0.00686428			166.8	0.0023801	0.00331447	0.00478358	0.0106729	0.0135762	0.0175909		166.8	-0.0016785	0.00026382	0.00182022	-0.0011051	0.00711906	0.00644031	-0.0003398	0.00090511	-3.251e-05				166.8	0.00074024	0.00701918	0.0154571	0.0252992	0.0294146	0.0309851			166.8	0.00773529	0.0151484	0.0185951	0.0307864	0.0284687	0.0303585		166.8	0.00077167
	167	0.00500543	-0.0007775	0.00655834	0.0105866	0.0110067	0.00642589			167	0.00199134	0.00266921	0.00459458	0.0104854	0.0131432	0.0165946		167	-0.0012238	0.00103213	0.0017102	-0.0012663	0.00665601	0.00682187	0.00033187	0.00212423	-0.0001937				167	0.00050686	0.00662573	0.0153549	0.0246052	0.0290464	0.0309717			167	0.00658765	0.0145589	0.0188651	0.0297946	0.0280403	0.0306299		167	0.00043925
	167.2	0.00450822	-0.0009943	0.00642109	0.00955524	0.0110444	0.00588371			167.2	0.00222357	0.00212353	0.00437078	0.0100283	0.0131273	0.0166408		167.2	5.802e-05	0.00098815	0.00257971	-0.0009298	0.00697792	0.00709039	0.00043377	0.0019436	-0.0003654				167.2	0.0003381	0.00623962	0.0155518	0.0242476	0.0290048	0.0310008			167.2	0.00568366	0.0140527	0.019084	0.030159	0.0280039	0.0297963		167.2	0.00029289
	167.4	0.0038381	-0.0008986	0.00598867	0.00998632	0.0107217	0.00568553			167.4	0.00271445	0.00184703	0.00409861	0.0102995	0.0130919	0.0160885		167.4	0.00056766	0.00033367	0.00226128	-0.0002983	0.00721537	0.00776023	0.00181676	0.00183473	-7.01e-05				167.4	-0.0002208	0.00647565	0.0154487	0.0241492	0.0295541	0.0315849			167.4	0.0049341	0.0135946	0.0187927	0.030253	0.0278861	0.0299491		167.4	0.00018681
	167.6	0.00371596	-0.0009528	0.00578278	0.0090073	0.0106393	0.0049971			167.6	0.00320742	0.00162561	0.00377772	0.00990639	0.0133789	0.0156456		167.6	0.00080203	-0.0003529	0.00167342	0.00029779	0.00864691	0.00775493	0.00189202	0.00249479	-0.0001161				167.6	-0.00056	0.00634926	0.015121	0.0238742	0.0299135	0.0325592			167.6	0.00356308	0.0129459	0.0194815	0.0296515	0.0285203	0.0298915		167.6	-0.0002228
	167.8	0.00418905	-0.0011139	0.00508728	0.00911479	0.01054	0.00542677			167.8	0.00400368	0.0017816	0.00371562	0.0102747	0.0132704	0.0152718		167.8	0.00179939	0.00024723	0.00201136	0.00043786	0.00865628	0.0095288	0.00176179	0.0019039	-0.0012034				167.8	-0.0011193	0.00636871	0.0153712	0.0235594	0.0294932	0.0332026			167.8	0.00301564	0.0129879	0.0199594	0.0294596	0.0288431	0.0297255		167.8	-0.0008199
	168	0.00528665	-0.0001686	0.0051089	0.00794484	0.0103179	0.00571			168	0.00468892	0.00240343	0.00363635	0.00995127	0.0124812	0.0151579		168	0.00149736	0.00024572	0.00295683	0.00036159	0.00848431	0.0105782	0.00191596	0.00288072	-0.0017789				168	-0.0007455	0.00698925	0.0153838	0.0227032	0.0301307	0.0328296			168	0.00311914	0.0129549	0.0198676	0.0294812	0.0289833	0.0291715		168	-4.252e-05
	168.2	0.00423002	0.00037143	0.00505411	0.00718433	0.00971719	0.00575775			168.2	0.00410098	0.00243971	0.00464385	0.00977576	0.0126176	0.014727		168.2	0.00164122	0.00098425	0.00307524	0.00051352	0.00827798	0.010037	0.00164941	0.00422566	-0.0023888				168.2	-0.0012782	0.00706852	0.016181	0.0230027	0.0296588	0.0331169			168.2	0.00357268	0.012767	0.0198948	0.0304421	0.0298011	0.0290842		168.2	2.559e-05
	168.4	0.00368388	0.00113159	0.00423866	0.00705809	0.0091266	0.00563281			168.4	0.00343871	0.00283438	0.00408366	0.00951811	0.0123982	0.0139899		168.4	0.00217874	0.00238771	0.00262182	9.11e-06	0.00855728	0.0092687	0.0018533	0.00440213	-0.0027867				168.4	-0.0010174	0.00688989	0.0164643	0.0230623	0.029209	0.0332692			168.4	0.00391826	0.0125927	0.0200078	0.0304125	0.030335	0.028279		168.4	0.00042311
	168.6	0.00307384	0.00120777	0.00443146	0.00793906	0.00854707	0.0056444			168.6	0.0032986	0.00291697	0.00480619	0.00991064	0.0119298	0.0137597		168.6	0.00224044	0.00333587	0.00181592	-0.0004692	0.00865185	0.00895695	0.00195347	0.00577337	-0.0032685				168.6	-0.0020538	0.00724694	0.0169993	0.0226742	0.0291399	0.0326585			168.6	0.00430845	0.0128048	0.020311	0.0302793	0.0309834	0.0279997		168.6	0.00060214
	168.8	0.00285483	0.00107712	0.00388255	0.00753509	0.00745632	0.00654118			168.8	0.00341996	0.00306207	0.00517607	0.00970744	0.012124	0.0135402		168.8	0.00248714	0.00342183	0.00140394	-0.0001684	0.00803405	0.00859831	0.00189903	0.00577414	-0.0030989				168.8	-0.0023039	0.00694645	0.0168544	0.0228264	0.0286258	0.0321902			168.8	0.00466332	0.0126319	0.0200568	0.0304211	0.0310467	0.0281188		168.8	0.00110595
	169	0.00266902	0.00067302	0.00399341	0.00779895	0.0074548	0.00682064			169	0.00324559	0.00279994	0.00534782	0.00995831	0.0121352	0.0135481		169	0.00263225	0.00356297	0.00058667	-0.0005878	0.00747438	0.00948673	0.00126386	0.00608123	-0.0024432				169	-0.002555	0.0074813	0.0166003	0.0228328	0.029345	0.0314472			169	0.00410069	0.0135616	0.0198779	0.0302646	0.0315024	0.0285262		169	0.0016003
	169.2	0.0022941	0.00065725	0.00440654	0.00735011	0.00756159	0.00751501			169.2	0.00236616	0.00259711	0.00539069	0.0098366	0.0119881	0.0135734		169.2	0.00180238	0.00358784	-0.0001511	-0.0002561	0.00649934	0.00881147	0.00101686	0.00677361	-0.002349				169.2	-0.001436	0.00790377	0.0165749	0.0232281	0.0296052	0.0311563			169.2	0.004521	0.013554	0.0193806	0.0306553	0.0314071	0.0288948		169.2	0.0019473
	169.4	0.00195051	0.00128542	0.00468958	0.00753753	0.00767112	0.00831157			169.4	0.00264377	0.00277931	0.0053996	0.00964511	0.0116572	0.0136386		169.4	0.00099197	0.00312955	-6.119e-05	-0.0003788	0.00652428	0.00944529	0.00088756	0.00632402	-0.0029941				169.4	-0.0012935	0.00778657	0.0167807	0.023439	0.0300963	0.0313518			169.4	0.00457155	0.0134607	0.0197771	0.0305305	0.0311719	0.0300903		169.4	0.00131296
	169.6	0.00227649	0.00154909	0.00507783	0.0081172	0.00787034	0.00809558			169.6	0.00282008	0.00281394	0.00582515	0.00978097	0.01096	0.0138252		169.6	-0.00023	0.00371142	-0.0006872	0.00012697	0.00571481	0.00884846	0.00017205	0.00622987	-0.0028355				169.6	-0.0020193	0.00793402	0.0172825	0.023921	0.0300984	0.0309984			169.6	0.0039749	0.0134551	0.0205418	0.0299729	0.0309465	0.0298968		169.6	0.00105255
	169.8	0.00208213	0.00182035	0.0048206	0.00835537	0.00842273	0.00741096			169.8	0.00225989	0.00314557	0.00566107	0.0100909	0.0111467	0.0142734		169.8	-0.000411	0.00324316	-0.0005089	-3.195e-05	0.00517455	0.00869905	-0.0002981	0.00608119	-0.0025186				169.8	-0.0014397	0.00879554	0.0171473	0.0254856	0.0297963	0.031549			169.8	0.00457341	0.0137058	0.0208063	0.0300999	0.0312075	0.0306526		169.8	0.00100962
	170	0.00157997	0.00279726	0.00436943	0.00997853	0.00902495	0.00732813			170	0.0017432	0.00369161	0.00579423	0.0108084	0.0108895	0.0147406		170	-0.0012523	0.00422319	-4.889e-05	-0.0006977	0.00398255	0.00786955	-0.0002484	0.00581536	-0.0030475				170	-0.0015047	0.00887182	0.0166054	0.0259553	0.0289576	0.0307209			170	0.00519381	0.0132276	0.020583	0.0297156	0.03111	0.0310237		170	0.0008792
	170.2	0.00094756	0.003038	0.00411286	0.0108088	0.00960357	0.0077515			170.2	0.00173584	0.00384344	0.00535861	0.011328	0.0107054	0.0146713		170.2	-0.0017992	0.00353624	-0.0002357	-0.0006127	0.00362933	0.00788899	-0.0002489	0.00594334	-0.0034227				170.2	-0.0013993	0.00933856	0.016533	0.0261531	0.0288833	0.0313188			170.2	0.00636114	0.0132991	0.0209177	0.0286437	0.0317011	0.031587		170.2	0.000393
	170.4	0.00121923	0.00322065	0.00328943	0.0105161	0.0103286	0.00766172			170.4	0.00190647	0.00412499	0.00525373	0.0106989	0.010416	0.0152479		170.4	-0.0030036	0.00339979	2.581e-05	-0.0012279	0.00374392	0.00662578	7.4e-06	0.0047279	-0.0036893				170.4	-0.0012519	0.00943905	0.0165164	0.026154	0.0290391	0.0310698			170.4	0.00661643	0.0131359	0.0202745	0.0286072	0.0314134	0.0322737		170.4	0.00069555
	170.6	0.00073426	0.00336677	0.00318576	0.0108161	0.0109535	0.0073778			170.6	0.0017017	0.00424444	0.00519181	0.0102725	0.0103891	0.0158823		170.6	-0.0036568	0.00365922	0.00119072	-0.0012934	0.0044596	0.00641651	-0.0003768	0.00535763	-0.0031949				170.6	-0.0012235	0.00903979	0.0152939	0.0250309	0.0285785	0.0308629			170.6	0.00649349	0.0131504	0.0189839	0.0279741	0.0314161	0.0319252		170.6	0.00036454
	170.8	0.00120927	0.00303901	0.00343898	0.0112786	0.0110626	0.00814798			170.8	0.00197345	0.00387133	0.00490137	0.0104205	0.00989464	0.0157395		170.8	-0.0034347	0.00363494	0.00073038	-0.0010201	0.00541245	0.00644416	5.193e-05	0.00588989	-0.002754				170.8	-0.001709	0.00867962	0.0147218	0.0245727	0.0283749	0.0310435			170.8	0.00615064	0.0126944	0.0185385	0.0269671	0.0303366	0.0323762		170.8	0.00068458
	171	0.0016654	0.00272162	0.00300983	0.0110722	0.0110923	0.00856162			171	0.00201515	0.00332005	0.00449345	0.00993561	0.00946505	0.0156077		171	-0.0032703	0.00335582	0.00026473	-0.0009143	0.00597908	0.00700186	-0.0001073	0.00576562	-0.0019671				171	-0.0020378	0.00913958	0.0144125	0.0256951	0.0281491	0.0308052			171	0.00568412	0.0138064	0.0185007	0.0274227	0.0294641	0.0317204		171	0.00117987
	171.2	0.00210386	0.00276435	0.00276914	0.0109269	0.010954	0.00757673			171.2	0.00313262	0.0036121	0.00375628	0.0104239	0.00970969	0.0152798		171.2	-0.0031822	0.00249837	0.00043099	-0.001118	0.00703852	0.00753934	-2.284e-05	0.00488278	-0.0014354				171.2	-0.0019478	0.00916901	0.0144898	0.0261078	0.0292077	0.0312769			171.2	0.00627364	0.0140154	0.0180826	0.0272432	0.0292958	0.0313424		171.2	0.00165716
	171.4	0.00262535	0.00295655	0.0029772	0.0108924	0.0112071	0.00747148			171.4	0.00403367	0.00401003	0.00347315	0.0104977	0.0101174	0.0153563		171.4	-0.0038804	0.00245938	-0.0001374	-0.0004941	0.00775216	0.00783867	0.00026939	0.00442748	-0.0009812				171.4	-0.0019739	0.00917356	0.0143971	0.025854	0.0293136	0.0311557			171.4	0.00625864	0.0139565	0.0182931	0.0271936	0.0289425	0.0316764		171.4	0.00175392
	171.6	0.00363593	0.00266042	0.0032419	0.0101613	0.0108785	0.00767897			171.6	0.00432883	0.00405497	0.00326817	0.0102334	0.0101023	0.0146664		171.6	-0.0035154	0.00201902	-5.68e-05	0.00010076	0.0091322	0.00791232	-2.72e-05	0.00480115	-0.0017174				171.6	-0.0018112	0.0101987	0.0138906	0.0257895	0.029096	0.0308117			171.6	0.00647362	0.0148551	0.0185241	0.0266273	0.028369	0.0312437		171.6	0.00182431
	171.8	0.00440246	0.003136	0.00346823	0.00975271	0.0107931	0.0080514			171.8	0.00462629	0.00470373	0.00331289	0.0102737	0.0104655	0.0141907		171.8	-0.0025622	0.0024178	0.00022615	0.00133814	0.00854996	0.00874201	0.00042936	0.00442047	-0.0027044				171.8	-0.0014372	0.0100968	0.0143497	0.025407	0.0289649	0.0308248			171.8	0.00717239	0.0156864	0.0184884	0.0269161	0.0274133	0.030444		171.8	0.00185553
	172	0.00458437	0.00368627	0.00384637	0.00896928	0.0113271	0.00845861			172	0.00421072	0.00528864	0.00339484	0.00981839	0.010471	0.0146274		172	-0.0016551	0.00267109	0.00086255	0.00107732	0.00856867	0.00897275	0.00084733	0.00556883	-0.0025189				172	-0.000806	0.00958035	0.014467	0.0251529	0.0292882	0.0302204			172	0.00720423	0.0155095	0.0174847	0.027369	0.0272076	0.0299224		172	0.00248656
	172.2	0.00480835	0.0037077	0.00439113	0.00901651	0.0112935	0.00870402			172.2	0.00411994	0.00517734	0.00377074	0.00940372	0.0112	0.0148103		172.2	8.407e-05	0.00363803	0.00140617	0.0011103	0.00846896	0.0076306	0.00112953	0.00569668	-0.0025841				172.2	-0.0011132	0.00940514	0.0145767	0.0253689	0.0289231	0.0309938			172.2	0.0075947	0.0156217	0.0170032	0.0273801	0.0272817	0.0302634		172.2	0.00225922
	172.4	0.00552056	0.00401929	0.00455544	0.009137	0.011412	0.00840979			172.4	0.00428126	0.00500468	0.00378035	0.00949291	0.011228	0.0152252		172.4	0.00017016	0.00495463	0.00144363	0.00134947	0.00922232	0.007616	0.00096367	0.00513971	-0.002994				172.4	-0.0017872	0.00908233	0.0152487	0.0252102	0.0290643	0.0310494			172.4	0.00714383	0.0154654	0.01641	0.0267906	0.0275675	0.0300625		172.4	0.00260586
	172.6	0.00580165	0.00386098	0.00492814	0.00903548	0.0104379	0.0086509			172.6	0.00458422	0.00443179	0.00482324	0.00952352	0.0119103	0.0149966		172.6	-0.0006433	0.00397467	0.00148319	0.00186843	0.00881216	0.00777293	0.001254	0.00539167	-0.0032514				172.6	-0.0026053	0.00899195	0.0155956	0.0249314	0.0286822	0.0304078			172.6	0.00687764	0.0166263	0.0170721	0.0271693	0.0274303	0.0305092		172.6	0.00256316
	172.8	0.00544758	0.00355902	0.00471009	0.00867622	0.0108664	0.00916733			172.8	0.00376963	0.00433825	0.00462468	0.00967667	0.012289	0.0152279		172.8	-0.0007235	0.00370016	0.00147571	0.00228472	0.0079835	0.00835875	0.0015264	0.00520259	-0.0027051				172.8	-0.0019508	0.0084291	0.0155227	0.0248222	0.0286707	0.030388			172.8	0.00756164	0.0170712	0.0169251	0.0278909	0.0273445	0.0314051		172.8	0.00281878
	173	0.00564827	0.00313194	0.00541867	0.00885026	0.0104069	0.00914953			173	0.00368638	0.00393862	0.0042752	0.0096906	0.012647	0.0142676		173	5.486e-05	0.00317489	0.00083541	0.00202911	0.0080035	0.00826957	0.00157573	0.00579944	-0.003177				173	-0.0013495	0.00871714	0.0164109	0.0243023	0.0298308	0.0306313			173	0.00712458	0.017617	0.0171958	0.027506	0.0276352	0.0316759		173	0.00331779
	173.2	0.00522187	0.00330478	0.00530156	0.00824066	0.0102246	0.00960627			173.2	0.00307893	0.0039795	0.00352922	0.0101539	0.0124708	0.0138468		173.2	-0.0007157	0.00285765	0.00055631	0.00156873	0.00747693	0.00776436	0.00148975	0.00610021	-0.0043615				173.2	-0.001093	0.00787696	0.0163794	0.0242184	0.0299211	0.0305773			173.2	0.00683628	0.0167975	0.0174829	0.0262231	0.0276147	0.03182		173.2	0.00359635
	173.4	0.0051633	0.00391825	0.00480304	0.00812433	0.0100319	0.00989072			173.4	0.00329614	0.00433085	0.00274492	0.0100903	0.0127172	0.0136628		173.4	-0.0011451	0.00271556	0.00067364	0.00131854	0.00646328	0.00823774	0.00103944	0.00608267	-0.0042631				173.4	-0.0017071	0.00786814	0.0167868	0.0247638	0.0299635	0.0309104			173.4	0.00630519	0.0165686	0.0179026	0.0266564	0.0277998	0.0324158		173.4	0.00288405
	173.6	0.00470073	0.00348899	0.00530558	0.00857511	0.0100886	0.0084309			173.6	0.00259881	0.00405639	0.00238724	0.0102988	0.0119583	0.0137952		173.6	-0.0013844	0.00263146	0.00080731	0.00042766	0.00576139	0.00798668	0.00065938	0.00623734	-0.0044769				173.6	-0.0023514	0.00856171	0.0172476	0.0254689	0.02949	0.0308551			173.6	0.0057544	0.0166502	0.018426	0.027782	0.0280224	0.0320992		173.6	0.00244019
	173.8	0.00411539	0.00256659	0.00549747	0.00878744	0.00958929	0.00923545			173.8	0.00196292	0.00375077	0.00241423	0.010752	0.0116571	0.0134746		173.8	-0.0008413	0.00286031	0.00251638	0.00057144	0.00563493	0.00838301	0.00131292	0.00577888	-0.004194				173.8	-0.0022489	0.00898554	0.0169408	0.0263208	0.0287239	0.0312515			173.8	0.00551747	0.0167943	0.0181257	0.0281782	0.0283082	0.0324947		173.8	0.00213463
	174	0.00325776	0.00230928	0.00550349	0.00884797	0.00978503	0.00942085			174	0.00216751	0.0032975	0.00304242	0.0106665	0.0110387	0.0140885		174	-0.0001244	0.00274627	0.00308567	0.00013082	0.00498828	0.00793571	0.00158427	0.00581332	-0.0048685				174	-0.0030579	0.00871071	0.01663	0.0258954	0.0275374	0.0313659			174	0.0056029	0.0159255	0.0176826	0.0279812	0.0277247	0.0326165		174	0.00205003
	174.2	0.00263927	0.00201353	0.00546103	0.00769547	0.00961499	0.00986884			174.2	0.00235124	0.00319947	0.00269935	0.00969455	0.0110988	0.0134967		174.2	0.0003101	0.00276376	0.00346702	3.768e-05	0.0044642	0.00811449	0.00146229	0.00557588	-0.0046614				174.2	-0.0027546	0.00878224	0.0167595	0.0258532	0.0280389	0.0312431			174.2	0.00611611	0.0153213	0.0178494	0.0277472	0.02839	0.0326949		174.2	0.00194775
	174.4	0.00223219	0.00081359	0.00576347	0.00755892	0.00934356	0.0103266			174.4	0.00180886	0.00243346	0.0036976	0.00982207	0.0105647	0.0137271		174.4	-0.0003738	0.00295132	0.00342191	-0.0005877	0.00474002	0.00770236	0.00152379	0.00510521	-0.0040657				174.4	-0.0030807	0.00846529	0.017344	0.0261215	0.0278279	0.0307386			174.4	0.00512747	0.0145751	0.0180396	0.0283006	0.0283463	0.0322522		174.4	0.00225451
	174.6	0.00179432	0.00037393	0.00557611	0.00804284	0.00882635	0.0105497			174.6	0.00204987	0.00268553	0.00395366	0.0100205	0.0101316	0.0135701		174.6	0.00016216	0.00220725	0.00387402	-0.0007257	0.00494473	0.00834956	0.00172764	0.00481333	-0.0031528				174.6	-0.0032715	0.00732747	0.0169636	0.0258603	0.0282064	0.0309406			174.6	0.0045414	0.0140811	0.0187046	0.0279677	0.0289814	0.0320372		174.6	0.00153464
	174.8	0.00155173	0.00052315	0.00588	0.00760745	0.00802896	0.010601			174.8	0.00199345	0.00239811	0.00443094	0.00976375	0.00967024	0.0132618		174.8	0.00027629	0.00201762	0.00322511	-0.000927	0.00583785	0.00796555	0.00165511	0.00411375	-0.0030065				174.8	-0.0036631	0.00765602	0.0174083	0.0261891	0.0279684	0.0317239			174.8	0.00450306	0.014216	0.0190103	0.0276335	0.0284986	0.0334276		174.8	0.00169035
	175	0.00151783	0.00054981	0.00557593	0.00733046	0.00741124	0.00949282			175	0.00218884	0.00237813	0.00464551	0.00936542	0.010196	0.0135509		175	-6.53e-06	0.00085321	0.00261102	-0.0013862	0.0057088	0.00770032	0.00151307	0.00519485	-0.0027406				175	-0.0026424	0.0086444	0.0175589	0.0262853	0.0279017	0.0319128			175	0.00553325	0.0146711	0.0202096	0.0277915	0.0287175	0.0330514		175	0.00133855
	175.2	0.00100215	0.00088338	0.00504003	0.00736132	0.00687676	0.00857165			175.2	0.00197288	0.00269732	0.00485067	0.00967355	0.0108708	0.0133234		175.2	0.00045737	0.00060249	0.00228984	-0.0010491	0.00519749	0.00701933	0.00229011	0.00486051	-0.0025013				175.2	-0.0021416	0.00900283	0.0179321	0.0262999	0.0279998	0.0315041			175.2	0.00619761	0.0144683	0.0206816	0.0270302	0.0292146	0.0325582		175.2	0.00075832
	175.4	0.00080647	0.00098342	0.00539325	0.00743683	0.00646962	0.00901962			175.4	0.00250369	0.00238344	0.00546904	0.009283	0.011076	0.0135879		175.4	0.00122063	0.00113978	0.00199117	-0.0009567	0.00577959	0.00682424	0.00228749	0.00465294	-0.002375				175.4	-0.0013292	0.00873122	0.0180217	0.0258807	0.0275505	0.0308314			175.4	0.00701984	0.0140807	0.0205733	0.0272857	0.0288592	0.0319784		175.4	0.00039012
	175.6	0.0013634	0.00087126	0.00500067	0.00793148	0.00621708	0.00916329			175.6	0.00225959	0.0019314	0.00565426	0.00945808	0.0110341	0.0135607		175.6	0.00148063	0.0005051	0.00175327	-0.0008607	0.0067878	0.00617928	0.00302674	0.00464616	-0.0027496				175.6	-0.0007958	0.00948926	0.0179527	0.0259441	0.0273865	0.0306648			175.6	0.00780973	0.0147636	0.0202801	0.026648	0.0284762	0.0310145		175.6	0.00021048
	175.8	0.0013011	0.0012545	0.00514775	0.00770411	0.00665254	0.00895073			175.8	0.00193167	0.00224058	0.00565263	0.00906148	0.0110132	0.0141044		175.8	0.00238407	0.00129301	0.00193198	-0.0010608	0.00605313	0.00551024	0.00354906	0.00509657	-0.0020348				175.8	-0.000652	0.00901117	0.018346	0.0261592	0.028087	0.0309613			175.8	0.00818797	0.0145413	0.0200761	0.0273478	0.0292528	0.0304427		175.8	0.00015273
	176	0.00199543	0.00106529	0.00547887	0.00803424	0.00756527	0.00910685			176	0.00223304	0.00204105	0.00599629	0.00890148	0.0110597	0.0154137		176	0.00297938	0.00067951	0.00244333	-0.0017149	0.0063612	0.00514638	0.00371401	0.0055352	-0.0010138				176	-0.0003795	0.00914358	0.0181728	0.0261367	0.0283579	0.0314476			176	0.00821486	0.0141338	0.0198294	0.0270713	0.0300562	0.0304689		176	-0.0003785
	176.2	0.00277888	0.00166564	0.00539751	0.00796807	0.00718533	0.0092088			176.2	0.00277482	0.00209135	0.00662607	0.00907655	0.0109795	0.0158688		176.2	0.00318598	0.00052267	0.00291369	-0.00161	0.00722051	0.00442297	0.00366379	0.00499007	-0.0009177				176.2	-0.0011465	0.00923279	0.0182167	0.0262384	0.028295	0.0319821			176.2	0.00833949	0.0143748	0.0202709	0.0265651	0.0305167	0.0304544		176.2	-0.0006623
	176.4	0.00284768	0.00204486	0.00546381	0.00789272	0.00711267	0.00874523			176.4	0.00198297	0.00183835	0.00665151	0.00927255	0.0111626	0.0158046		176.4	0.00219336	0.00119863	0.00281654	-0.0011246	0.00828902	0.00418998	0.00340784	0.00404508	-0.0008664				176.4	-0.0014803	0.00858415	0.0185696	0.0261867	0.0285049	0.0320906			176.4	0.00880739	0.0139259	0.0207306	0.0264651	0.0303574	0.0304429		176.4	-0.0010805
	176.6	0.00292525	0.00275781	0.00455995	0.00794667	0.0068497	0.00903711			176.6	0.00180344	0.00162981	0.0066773	0.00930653	0.0112546	0.0158683		176.6	0.00140994	0.00128116	0.00243379	-0.0009141	0.00818936	0.00420632	0.00390569	0.00396089	-0.0012062				176.6	-0.0014593	0.00854011	0.0183851	0.0262983	0.0286198	0.0314581			176.6	0.00900311	0.0152123	0.0211214	0.0271552	0.0302399	0.0305003		176.6	-0.0011155
	176.8	0.0032535	0.00287168	0.0039658	0.00821499	0.00738855	0.00902852			176.8	0.00185147	0.00123154	0.00562655	0.00934968	0.0114007	0.0163567		176.8	0.002033	0.00188482	0.00205449	-0.0010638	0.00735938	0.00425201	0.00378212	0.00461992	-0.0016119				176.8	-0.0002325	0.00885083	0.0182037	0.0258012	0.029459	0.0316667			176.8	0.00935416	0.0148375	0.0199722	0.0272817	0.0302016	0.030708		176.8	-0.000633
	177	0.00400127	0.00311118	0.00413128	0.00868864	0.00618898	0.00848257			177	0.00185779	0.00144871	0.00490572	0.00953145	0.0114403	0.0153606		177	0.00286566	0.00306375	0.00078799	-0.0014396	0.00739794	0.00431313	0.00247697	0.00464822	-0.0018486				177	0.00073932	0.00906732	0.0183716	0.0256786	0.030097	0.0315199			177	0.00948399	0.0150939	0.0196942	0.02652	0.0302142	0.0304374		177	-0.000151
	177.2	0.00364754	0.00379024	0.0040955	0.00880266	0.00697602	0.00843968			177.2	0.00103334	0.00188429	0.00425092	0.00982992	0.0114006	0.0155143		177.2	0.00247379	0.00382812	0.00026245	-0.0016487	0.00723207	0.00472075	0.00200218	0.00385256	-0.0020405				177.2	0.00061076	0.00869544	0.0177204	0.0254476	0.0295092	0.0315688			177.2	0.00905988	0.014585	0.0193606	0.0268455	0.0299375	0.0298706		177.2	0.00021172
	177.4	0.00377423	0.00422046	0.00441586	0.00900213	0.00742747	0.00833901			177.4	0.00081072	0.00248694	0.00444257	0.0101302	0.0106823	0.0152343		177.4	0.00278787	0.00416933	0.00011924	-0.001256	0.00731179	0.00477057	0.0015255	0.00395881	-0.0010559				177.4	-0.0005583	0.00918027	0.0172151	0.0255399	0.0291062	0.0309345			177.4	0.00810821	0.0152754	0.0183352	0.028584	0.0294769	0.0295557		177.4	7.3e-05
	177.6	0.00366184	0.00403828	0.0053601	0.00961224	0.00838543	0.00782365			177.6	0.00094295	0.00257949	0.00479976	0.0103699	0.0100429	0.0159453		177.6	0.00264939	0.00554102	0.00019591	-0.0014143	0.00711618	0.00571241	0.00178327	0.00362175	-0.0011592				177.6	-0.0007685	0.00945421	0.0168239	0.0258412	0.0286259	0.030369			177.6	0.00702712	0.0157578	0.017646	0.0293232	0.0283412	0.02904		177.6	-0.0005459
	177.8	0.00418691	0.00288745	0.00508515	0.00960435	0.00915152	0.00849343			177.8	0.0016324	0.00221544	0.00454982	0.0102477	0.010867	0.0154387		177.8	0.00247434	0.00634777	0.0012452	-0.0007092	0.00762878	0.00646914	0.00216757	0.00364211	0.0005445				177.8	-0.0008898	0.00880484	0.0166433	0.0253414	0.0275942	0.0309226			177.8	0.00643494	0.0155527	0.0167091	0.0286839	0.0274004	0.0295741		177.8	-0.0005491
	178	0.00386068	0.0033119	0.00550111	0.00975135	0.0101895	0.00823467			178	0.00246159	0.00330315	0.00472653	0.0101288	0.0108919	0.0160285		178	0.00233846	0.00613349	8.821e-05	-0.0005696	0.00771976	0.00702711	0.00149687	0.00342634	0.00129096				178	-0.0015443	0.00860164	0.0169313	0.024736	0.0276683	0.0307811			178	0.00602462	0.0154921	0.0167791	0.0293113	0.0274425	0.0298116		178	5.096e-05
	178.2	0.00369187	0.00361279	0.00541947	0.00935113	0.0100716	0.00809487			178.2	0.00235616	0.00386485	0.00412656	0.00966335	0.0107847	0.0151681		178.2	0.00217204	0.00624359	0.00031243	-0.0005022	0.00762258	0.00735177	0.00128715	0.00320278	0.00183319				178.2	-0.0015447	0.00860168	0.0169135	0.0237683	0.0277518	0.0300896			178.2	0.00517546	0.015583	0.0167088	0.0290116	0.0276362	0.0297638		178.2	1.23e-06
	178.4	0.00336454	0.00333118	0.00579243	0.0104588	0.0103809	0.00782729			178.4	0.00208177	0.00378755	0.00374263	0.0106837	0.0100952	0.0151377		178.4	0.00151598	0.00576169	0.00064065	-0.000656	0.00850289	0.00792949	0.00150607	0.00292829	0.00266358				178.4	-0.0014683	0.00755351	0.0165742	0.0239019	0.0276982	0.0310103			178.4	0.00409511	0.0152588	0.0167943	0.0294242	0.0271556	0.0300927		178.4	-0.0005965
	178.6	0.00259669	0.00404205	0.00579546	0.010895	0.0102682	0.00742581			178.6	0.00197002	0.00416746	0.00356744	0.0105228	0.0105482	0.0147805		178.6	0.00143242	0.00508867	0.00052685	0.00012363	0.00916329	0.00850787	0.00181009	0.00186837	0.0029916				178.6	-0.0016822	0.00815838	0.0168438	0.0237541	0.0279657	0.0317384			178.6	0.00408272	0.0158848	0.01728	0.0286406	0.0270651	0.0314637		178.6	-0.0013017
	178.8	0.00200826	0.00458157	0.0065754	0.0113012	0.00980548	0.00683494			178.8	0.00207297	0.0042019	0.00401227	0.0103783	0.0107706	0.0147739		178.8	0.00091447	0.00468733	0.00016271	0.00021825	0.00927155	0.00790069	0.00102689	0.00169944	0.00208655				178.8	-0.0020407	0.00860137	0.0168178	0.0239803	0.0269367	0.0318019			178.8	0.00384551	0.0160874	0.0174536	0.0290005	0.0264623	0.0322822		178.8	-0.0014924
	179	0.00189868	0.00427576	0.00630276	0.0119596	0.00982371	0.00677997			179	0.00275344	0.00459004	0.00354619	0.0109345	0.0110857	0.0141435		179	0.0006177	0.00333231	6.073e-05	6.211e-05	0.00836134	0.00837628	0.00115003	0.00214284	0.00241478				179	-0.0015345	0.00884062	0.017193	0.0238256	0.0259819	0.0316624			179	0.00399203	0.0155559	0.0182543	0.0291357	0.0266214	0.0313248		179	-0.0013118
	179.2	0.00150814	0.00420415	0.00577743	0.0119032	0.0103019	0.00729424			179.2	0.00292932	0.00470312	0.00306787	0.010998	0.0114009	0.0136103		179.2	0.00029976	0.00322739	0.0005317	0.00077259	0.00730901	0.00843056	0.00157873	0.00092714	0.00178731				179.2	-0.0018271	0.00840051	0.0174141	0.0237888	0.0252546	0.0317521			179.2	0.00346383	0.0154236	0.0177356	0.0288829	0.025968	0.0313542		179.2	-0.0012841
	179.4	0.00219396	0.00335868	0.00655241	0.0119484	0.00993357	0.00683092			179.4	0.00433684	0.00399745	0.00345122	0.0111223	0.0113226	0.0131043		179.4	0.00040988	0.00351043	0.00171344	-0.0005601	0.00698379	0.00817968	0.00177329	0.00088423	0.00230734				179.4	-0.0013443	0.00807842	0.018008	0.0241285	0.0252705	0.0314799			179.4	0.00403344	0.0154366	0.0172487	0.0289275	0.0261558	0.0313046		179.4	-0.0014913
	179.6	0.0024259	0.00280562	0.00668411	0.0123542	0.0102278	0.00676782			179.6	0.00421314	0.00366948	0.00317546	0.0113775	0.0117667	0.0134843		179.6	0.00019426	0.00309257	0.00243781	-0.0013268	0.00634943	0.00806055	0.00207873	0.00193493	0.0019351				179.6	-0.0015339	0.00834984	0.0178301	0.0239783	0.0251398	0.031821			179.6	0.00385179	0.0150494	0.0169855	0.0288708	0.0261441	0.0314283		179.6	-0.0016295
	179.8	0.00227658	0.00284033	0.00683901	0.0123646	0.0105922	0.00659733			179.8	0.00403871	0.00342973	0.00302943	0.0111943	0.0124339	0.0137227		179.8	0.00121152	0.0034629	0.00358889	-0.0019627	0.00542436	0.00733938	0.00196982	0.00176057	0.00257447				179.8	-0.0014897	0.00779937	0.0188455	0.0244935	0.0256139	0.0319493			179.8	0.00442225	0.0143352	0.0175177	0.0292759	0.0266427	0.0309633		179.8	-0.0019263
	180	0.00246825	0.00226296	0.00676698	0.0122772	0.0101808	0.00705433			180	0.00436935	0.00308718	0.0032721	0.0117677	0.0132227	0.0139566		180	0.0016093	0.00222831	0.00408282	-0.0032026	0.00604343	0.00765141	0.00197478	0.00185452	0.0035818				180	-0.0012476	0.00794244	0.0186206	0.0249714	0.02618	0.0326728			180	0.00504711	0.0134385	0.0175586	0.0283382	0.026711	0.0315119		180	-0.0024996
	180.2	0.00248619	0.00215062	0.00638531	0.0119496	0.00973645	0.00813528			180.2	0.00393163	0.0028172	0.00318523	0.012095	0.0131015	0.013818		180.2	0.00185951	0.00265368	0.0051403	-0.0036233	0.0062434	0.00814689	0.00262198	0.00200099	0.00296457				180.2	-0.0012919	0.00848218	0.0180961	0.0256822	0.0272545	0.0326123			180.2	0.00584969	0.013301	0.0179521	0.0280506	0.027202	0.0316832		180.2	-0.0024301
	180.4	0.00254326	0.00160556	0.0062889	0.0115815	0.0101706	0.00814224			180.4	0.00345877	0.00191594	0.00311026	0.0116061	0.0129224	0.0143164		180.4	0.00170698	0.00328409	0.00444982	-0.0037874	0.00650524	0.00768666	0.00238428	0.00221863	0.00187739				180.4	-0.0009224	0.00820694	0.0182997	0.0261383	0.0284131	0.0328932			180.4	0.00707868	0.012868	0.0184344	0.0283273	0.0276438	0.0316748		180.4	-0.0023002
	180.6	0.00267818	0.00138098	0.00557288	0.010847	0.00995676	0.00881117			180.6	0.00341495	0.00133277	0.00381463	0.0118911	0.0124325	0.0147105		180.6	0.00156214	0.00262125	0.00341761	-0.0034126	0.00645628	0.00776493	0.00252008	0.00286678	0.00082002				180.6	-0.0005959	0.00806349	0.0180421	0.026933	0.0290671	0.0329297			180.6	0.00794788	0.0133665	0.0183118	0.0285393	0.0280762	0.0319184		180.6	-0.0023309
	180.8	0.0030928	0.0014059	0.00545897	0.0101191	0.00943506	0.00987411			180.8	0.00353261	0.00171627	0.00379282	0.011724	0.0127898	0.0146342		180.8	0.00203763	0.00268439	0.00342514	-0.0031792	0.00537551	0.00681576	0.00258369	0.00338312	0.00027346				180.8	-0.0002467	0.00848629	0.0178685	0.0271247	0.0302552	0.0331558			180.8	0.00847453	0.0134779	0.0177643	0.0281426	0.0286133	0.0314263		180.8	-0.0018409
	181	0.00366465	0.00123675	0.00637246	0.0108185	0.00891127	0.00987685			181	0.00309089	0.00176616	0.00472906	0.0123182	0.0129003	0.0139815		181	0.00262807	0.00275644	0.00287719	-0.0029331	0.00553816	0.00651466	0.00275527	0.00434104	0.00055175				181	-0.0002895	0.00813039	0.0175266	0.0279758	0.0304502	0.0326805			181	0.0091022	0.0136924	0.0177904	0.0291774	0.0283182	0.0311178		181	-0.0018424
	181.2	0.00378249	0.00124274	0.00693159	0.0109117	0.00943944	0.0106905			181.2	0.0027808	0.00208979	0.00572374	0.0125017	0.0126341	0.0141785		181.2	0.00274878	0.00305569	0.00276717	-0.0018032	0.00560069	0.00591047	0.00286071	0.00489753	4.118e-05				181.2	-0.000416	0.00849591	0.0170441	0.0272157	0.0301138	0.0324802			181.2	0.00881629	0.0137184	0.0179469	0.0291932	0.0281753	0.0304681		181.2	-0.0015597
	181.4	0.0040053	0.00086076	0.00660187	0.0113182	0.00961837	0.0107988			181.4	0.00300832	0.00224471	0.00588894	0.0131798	0.0121054	0.0144724		181.4	0.00234806	0.00384262	0.00217374	-0.0010916	0.0055655	0.00518532	0.00318394	0.00596168	0.00011615				181.4	-0.0009408	0.00819354	0.017069	0.0269955	0.0299499	0.0319577			181.4	0.00907531	0.0143858	0.0181202	0.0294091	0.027888	0.0304997		181.4	-0.0009681
	181.6	0.00448841	0.0011522	0.00562302	0.011224	0.00975118	0.011012			181.6	0.00331961	0.00298703	0.00474569	0.012945	0.0124237	0.0148165		181.6	0.0020044	0.00473378	0.0013396	-0.0013538	0.00507509	0.00507499	0.0035243	0.00651614	0.00050498				181.6	-0.0012721	0.00809751	0.0172193	0.0272833	0.0302541	0.0321173			181.6	0.00875911	0.0145882	0.0184505	0.029094	0.0283318	0.0306675		181.6	-0.0014988
	181.8	0.00455859	0.00010401	0.00517897	0.011208	0.0097808	0.010874			181.8	0.00317811	0.00264598	0.00419527	0.0127042	0.0127732	0.0147273		181.8	0.00092074	0.00386462	0.00104205	-0.00114	0.00591724	0.00392333	0.00326711	0.00659787	0.00101528				181.8	-0.0017152	0.00805476	0.0167528	0.0268483	0.0301309	0.0329945			181.8	0.0087317	0.0149361	0.0187693	0.0295047	0.0287424	0.0313687		181.8	-0.0011985
	182	0.00430687	0.00097009	0.00570938	0.0115044	0.00983112	0.0109707			182	0.00282684	0.00331618	0.00391573	0.0124281	0.0117213	0.0156264		182	0.00049513	0.00333722	0.00090443	-0.0009658	0.00605015	0.00422873	0.0022881	0.00754834	0.00028664				182	-0.0023679	0.00836559	0.0160458	0.0259856	0.030246	0.0322589			182	0.0080433	0.0155818	0.0187638	0.0296051	0.0292482	0.030381		182	-0.0004452
	182.2	0.00429042	0.00118744	0.00521038	0.0110868	0.00950873	0.0110631			182.2	0.00199079	0.00285472	0.0028029	0.0119131	0.0110273	0.0153594		182.2	0.00057701	0.00341522	0.00159577	-0.0013862	0.00596541	0.00396575	0.00188024	0.00780631	-0.0003412				182.2	-0.0029156	0.00836327	0.0159842	0.025378	0.0295044	0.0323897			182.2	0.00782887	0.0159266	0.0193461	0.0288995	0.0287878	0.0305387		182.2	-0.000708
	182.4	0.00426284	0.00153195	0.00539952	0.0113871	0.00979209	0.0116325			182.4	0.00235349	0.00294213	0.00290082	0.011067	0.0109177	0.0159044		182.4	-8.801e-05	0.00344953	0.00164168	-0.0007878	0.00714882	0.00361615	0.00189194	0.00755908	0.00018633				182.4	-0.0027926	0.00880213	0.0156323	0.0258502	0.0296278	0.0326271			182.4	0.00744331	0.0170478	0.0194974	0.029267	0.0287281	0.0302737		182.4	-0.0002415
	182.6	0.00411943	0.00188862	0.00542064	0.0105805	0.01005	0.0117388			182.6	0.00222189	0.00275997	0.00330593	0.0100253	0.0107591	0.0163311		182.6	2.445e-05	0.00296238	0.0010981	-0.0003239	0.00674268	0.0039364	0.00161104	0.00720588	-0.0006793				182.6	-0.0031627	0.0091095	0.0157949	0.0259843	0.0285146	0.0330545			182.6	0.00718321	0.017645	0.0192091	0.0290189	0.0288365	0.0304359		182.6	0.00049579
	182.8	0.0047396	0.001626	0.00528148	0.0104393	0.00924514	0.0113339			182.8	0.00232724	0.0029605	0.00277356	0.0100311	0.0106933	0.0159792		182.8	-5.723e-05	0.00266374	0.00137609	-0.0008864	0.00646626	0.00353865	0.00063235	0.00677832	-0.0015976				182.8	-0.0035816	0.008458	0.0161163	0.0259123	0.0269609	0.0329099			182.8	0.00648636	0.0173542	0.0188987	0.030013	0.0281747	0.0307651		182.8	0.0005498
	183	0.00477755	0.00178218	0.00453931	0.0100312	0.00955049	0.0118461			183	0.00249422	0.0024816	0.00204006	0.00994492	0.0108628	0.01575		183	1.599e-05	0.00239744	0.00118303	-0.0014107	0.00593653	0.00404063	0.00069189	0.00665692	-0.0012855				183	-0.0032466	0.00801695	0.0166795	0.0256899	0.0259175	0.0329974			183	0.00627744	0.0173679	0.0185921	0.0305675	0.0283431	0.0308839		183	0.00095806
	183.2	0.00442462	0.0017212	0.00450902	0.00998707	0.00997947	0.0116853			183.2	0.00256169	0.00227794	0.00182777	0.00928621	0.0109027	0.0157935		183.2	-0.000157	0.00284243	0.00137298	-0.0008223	0.00502468	0.00342734	0.00044315	0.00634183	-0.0018935				183.2	-0.0035756	0.00847843	0.0168612	0.0256426	0.0254982	0.0326023			183.2	0.0055584	0.0180029	0.0180463	0.0310009	0.0275554	0.0318553		183.2	0.00118682
	183.4	0.00478632	0.0018009	0.00490246	0.0100301	0.00949813	0.0112443			183.4	0.00290675	0.00180949	0.00229019	0.0093831	0.0111762	0.0158506		183.4	0.00085139	0.00325063	0.00098073	-0.0010143	0.00539135	0.00372946	-0.0002504	0.00600672	-0.0016273				183.4	-0.0037852	0.00856785	0.017507	0.0259666	0.0251778	0.0322021			183.4	0.00516953	0.0177387	0.0181765	0.0311016	0.0278685	0.0315269		183.4	0.00127464
	183.6	0.00366326	0.00220027	0.00485884	0.0107264	0.00928034	0.0113542			183.6	0.00212394	0.00160035	0.00180502	0.00928306	0.0117763	0.0157623		183.6	0.00145404	0.00369728	0.00116116	-0.0014148	0.00622512	0.00420379	-0.0006376	0.00597867	-0.0015346				183.6	-0.0029872	0.00843893	0.0178052	0.025673	0.0248075	0.032825			183.6	0.00486061	0.0165982	0.0177171	0.0311654	0.027569	0.0319067		183.6	0.00098401
	183.8	0.00310203	0.00241672	0.00435753	0.010826	0.00942432	0.0112252			183.8	0.00138081	0.00117045	0.00154846	0.00881264	0.0121034	0.0154763		183.8	0.00178941	0.00349407	0.00148014	-0.0022349	0.0067515	0.00505849	-0.0002892	0.00503076	-0.0002939				183.8	-0.0018786	0.00824233	0.0182919	0.0261932	0.0249233	0.032158			183.8	0.00521738	0.0161087	0.0180951	0.0308671	0.0273227	0.0312932		183.8	0.00186114
	184	0.00240833	0.00205031	0.00481589	0.010756	0.00880408	0.012423			184	0.00127444	0.00114548	0.00209699	0.00894856	0.0123004	0.0144916		184	0.00142022	0.0025452	0.00142572	-0.0024386	0.00720703	0.00673464	4.187e-05	0.00579447	0.00017704				184	-0.0011595	0.00990898	0.0181579	0.026312	0.0256326	0.032813			184	0.005431	0.0169553	0.0184214	0.0302924	0.0273342	0.0321075		184	0.00164003
	184.2	0.00251694	0.00196555	0.00540256	0.0103635	0.00876597	0.0130029			184.2	0.00176099	0.00142576	0.00319356	0.00881516	0.0119659	0.014612		184.2	0.00203723	0.00248279	0.00085506	-0.0015656	0.00738671	0.00701024	-0.0004885	0.00536648	0.00018671				184.2	-0.0009778	0.010427	0.0179123	0.0258798	0.0257696	0.0330347			184.2	0.00458333	0.0176629	0.0189127	0.0294582	0.0276141	0.031847		184.2	0.00145093
	184.4	0.00224751	0.00208455	0.00516707	0.0097579	0.00871668	0.013109			184.4	0.00169756	0.00090943	0.00363326	0.00855029	0.0115006	0.0145593		184.4	0.00174856	0.00267896	0.00023621	-0.0009808	0.00803658	0.00735631	-0.0007109	0.00426614	-0.000193				184.4	-0.0007595	0.0103833	0.0179004	0.0263026	0.0256246	0.0327284			184.4	0.00440902	0.0181922	0.0189607	0.0298161	0.0275837	0.0316155		184.4	0.00119897
	184.6	0.00195416	0.00240465	0.00541476	0.0102051	0.00812618	0.0138798			184.6	0.00192795	0.00108632	0.0045768	0.00938915	0.0119653	0.0138345		184.6	0.00167537	0.00176079	-5.649e-05	-0.0008954	0.00842167	0.00773566	-9.683e-05	0.00382046	9.181e-05				184.6	-0.0008795	0.0108559	0.0175871	0.0263948	0.0263311	0.0321868			184.6	0.00430184	0.0186675	0.0183264	0.0294243	0.0276715	0.0311312		184.6	0.00035463
	184.8	0.00223247	0.00282913	0.00565305	0.0105458	0.00763345	0.0144006			184.8	0.00269335	0.00177666	0.00475425	0.00988138	0.01316	0.012772		184.8	0.00198673	0.00232996	0.00074887	-0.0006537	0.00831725	0.00756924	0.00109164	0.00276637	-0.0001856				184.8	-0.0006672	0.0114585	0.0180544	0.0260279	0.0265808	0.0321126			184.8	0.00428324	0.0188256	0.0180005	0.0295624	0.0277503	0.030734		184.8	0.00071989
	185	0.00260861	0.00251621	0.00579024	0.0120715	0.00744841	0.0140419			185	0.00278308	0.00142634	0.00536588	0.0108842	0.0135246	0.0125359		185	0.00190912	0.00260111	0.00089908	0.00027023	0.00914535	0.00794498	0.00114706	0.00310239	-0.0005505				185	0.00024533	0.0114812	0.0178299	0.0261317	0.0261516	0.0314073			185	0.00520481	0.0183876	0.0184153	0.0296423	0.0267566	0.0304146		185	0.00080246
	185.2	0.00224992	0.00259903	0.00552347	0.012124	0.00744717	0.0142977			185.2	0.00247825	0.00201047	0.00531147	0.0116541	0.0131766	0.0123659		185.2	0.00157722	0.00401449	0.0007962	0.00029746	0.00952187	0.00774043	0.00062148	0.00277483	-0.0011424				185.2	0.00041541	0.0116096	0.0182258	0.0259235	0.0264092	0.0311892			185.2	0.00544018	0.0184849	0.0184727	0.0288583	0.0270825	0.0299833		185.2	0.00123197
	185.4	0.00205365	0.00273557	0.00504874	0.011985	0.00726939	0.0148229			185.4	0.00242897	0.00198601	0.00466295	0.0124805	0.0134795	0.0121044		185.4	0.00107934	0.00421051	0.00066329	4.97e-06	0.00947226	0.00779427	0.0017396	0.00360106	-0.0010509				185.4	6.07e-05	0.0111308	0.0187317	0.0262588	0.0268106	0.031047			185.4	0.00612741	0.0181749	0.0188927	0.0287652	0.0272108	0.0292087		185.4	0.00159183
	185.6	0.00184181	0.00277355	0.00511776	0.0118111	0.0069527	0.0150449			185.6	0.00188047	0.00245471	0.00440684	0.0126392	0.0133781	0.0115336		185.6	0.00128025	0.00397742	0.00161451	-0.0009636	0.00931713	0.00786004	0.00231019	0.00322915	-0.0007462				185.6	-0.0010576	0.0110772	0.0179108	0.0267149	0.0279279	0.0306832			185.6	0.00606109	0.0181801	0.0186393	0.0290488	0.027453	0.0290483		185.6	0.00099191
	185.8	0.00199183	0.00223218	0.00565399	0.0114892	0.00710849	0.0146091			185.8	0.00195414	0.00245802	0.00497145	0.0130148	0.0130844	0.0118531		185.8	0.00125663	0.00327318	0.0021704	-0.00136	0.00882884	0.00830096	0.00234779	0.0028552	-0.0015712				185.8	-0.0009921	0.010868	0.0177062	0.0264788	0.0282491	0.0311749			185.8	0.00639668	0.0178713	0.0185748	0.0292772	0.0272233	0.0298676		185.8	0.00065818
	186	0.002649	0.00323055	0.00593249	0.0115977	0.00720271	0.0142706			186	0.00203153	0.00361087	0.00508473	0.0129168	0.0119713	0.0120798		186	0.00131637	0.00348729	0.00393081	-0.0021715	0.00857948	0.00878782	0.00204164	0.00400423	-0.0016399				186	-0.0012864	0.0105088	0.0183261	0.0253446	0.0288561	0.030453			186	0.00675054	0.0178551	0.018908	0.028361	0.027261	0.0291809		186	0.00073384
	186.2	0.0030045	0.00323745	0.00631151	0.011431	0.00726307	0.0135791			186.2	0.00170863	0.00390098	0.00504878	0.0127929	0.0117916	0.0118577		186.2	0.00174983	0.00313754	0.00493345	-0.0031177	0.00815107	0.00895906	0.00273467	0.00380632	-0.0019969				186.2	-0.0010601	0.0098267	0.018433	0.0257423	0.0285159	0.0305646			186.2	0.00764636	0.0176314	0.0191314	0.0286921	0.0268564	0.0296969		186.2	0.00092974
	186.4	0.00305207	0.00368254	0.00654302	0.0114298	0.0073278	0.0129807			186.4	0.00179945	0.00433635	0.00561605	0.0127644	0.0115485	0.0122116		186.4	0.00064699	0.00281311	0.00505913	-0.0029323	0.00827427	0.00905399	0.00236652	0.00422457	-0.0020314				186.4	-0.0001863	0.00947563	0.0180849	0.0257945	0.0288693	0.0306318			186.4	0.00874839	0.0169998	0.0185713	0.0289783	0.0267367	0.0296109		186.4	0.00149586
	186.6	0.00324347	0.00381012	0.00668116	0.0107385	0.00724746	0.0118422			186.6	0.00121943	0.00452268	0.00563903	0.0129841	0.0108054	0.0121049		186.6	0.00071007	0.00252684	0.00541818	-0.0037163	0.00692801	0.00889888	0.00170674	0.00431798	-0.0024774				186.6	-0.0007991	0.008399	0.0174716	0.0263543	0.0292752	0.0310316			186.6	0.00864859	0.0155804	0.0178834	0.0298799	0.0268806	0.0297814		186.6	0.00173799
	186.8	0.00299988	0.00381628	0.00619632	0.0107982	0.00666673	0.0111403			186.8	0.00087134	0.00442886	0.0057056	0.0133204	0.0107896	0.011632		186.8	0.0005922	0.00245082	0.00506851	-0.0035571	0.00666661	0.00814093	0.00111149	0.00499992	-0.002585				186.8	-0.0009621	0.00828845	0.0177455	0.0262693	0.029614	0.0313764			186.8	0.0086403	0.0151001	0.01787	0.0304916	0.0265434	0.0305745		186.8	0.00211911
	187	0.00270548	0.0038227	0.0061961	0.0104785	0.00735238	0.0106642			187	0.00104873	0.00455598	0.00582284	0.0124429	0.0102726	0.011959		187	0.00141609	0.00215518	0.00534503	-0.0033168	0.00641124	0.00811529	0.00051252	0.00491626	-0.0022315				187	-0.0013666	0.00730546	0.017112	0.0261168	0.0293152	0.0318497			187	0.00815512	0.0146623	0.0178478	0.0303495	0.0267347	0.0309876		187	0.00274659
	187.2	0.00235432	0.00365942	0.00657583	0.0109765	0.00746694	0.0100125			187.2	0.00099165	0.00523016	0.00674721	0.0124288	0.0100642	0.0119585		187.2	0.00115142	0.00074604	0.00544772	-0.0026393	0.00537594	0.00803154	0.00103595	0.00562188	-0.002119				187.2	-0.0014026	0.00732792	0.0174728	0.0269149	0.0294943	0.0321153			187.2	0.00825548	0.0134963	0.0189161	0.0305024	0.0268958	0.0320335		187.2	0.00274573
	187.4	0.00198165	0.00399423	0.00647679	0.0109659	0.00736189	0.0096106			187.4	0.00113734	0.00566938	0.00672536	0.0121947	0.0101211	0.0125183		187.4	0.00144971	0.00055969	0.00481857	-0.0017978	0.0059317	0.00828314	0.00071317	0.00594842	-0.0021429				187.4	-0.0018271	0.00660192	0.0177483	0.0270815	0.0292316	0.0322426			187.4	0.00752509	0.0125609	0.0195611	0.0297984	0.0272148	0.0315408		187.4	0.00270928
	187.6	0.00122126	0.00369715	0.00625535	0.0110858	0.00795905	0.00943354			187.6	0.00102553	0.00526116	0.00652533	0.0116151	0.00976265	0.0130972		187.6	0.0006578	0.00055274	0.00576705	-0.0022302	0.00631461	0.00842366	0.00110337	0.00619153	-0.0014503				187.6	-0.0006121	0.00655673	0.0177633	0.027204	0.0295388	0.0317283			187.6	0.00769711	0.0117769	0.0190691	0.0298565	0.0270626	0.0318255		187.6	0.00280274
	187.8	0.00154753	0.00331042	0.0060934	0.0109621	0.0089075	0.00928344			187.8	0.00121226	0.00554304	0.00656939	0.0112552	0.00977017	0.013697		187.8	0.00074134	-0.0005209	0.00485226	-0.0028581	0.00613027	0.00900735	0.00130931	0.00688145	-0.0008757				187.8	1.209e-05	0.00633388	0.0172785	0.0275633	0.0294747	0.0315643			187.8	0.00754263	0.0119759	0.0197023	0.0296689	0.0271529	0.031865		187.8	0.00319982
	188	0.00179871	0.00332973	0.00679005	0.0104872	0.00867519	0.00950334			188	0.00167682	0.00576012	0.00719175	0.0109632	0.0104767	0.0141548		188	0.00082819	-0.0006352	0.00447765	-0.0017907	0.00556249	0.00876249	0.00084942	0.00681032	-0.0006206				188	-0.0006507	0.00702579	0.0172221	0.0271121	0.0287675	0.0321254			188	0.00679675	0.0124846	0.020059	0.028923	0.0271543	0.0327816		188	0.00201741
	188.2	0.00207705	0.00326124	0.00644367	0.0102633	0.00834661	0.00952731			188.2	0.00201075	0.00499136	0.00715874	0.010677	0.0105336	0.0151227		188.2	0.00073129	-7.209e-05	0.00419875	-0.0016816	0.00590511	0.00873255	-0.0001948	0.00636332	-2.855e-05				188.2	-0.0011926	0.00697606	0.0171155	0.0269286	0.0289267	0.0318107			188.2	0.00573262	0.0124544	0.0199862	0.0285105	0.0272976	0.0318522		188.2	0.00193049
	188.4	0.00218392	0.00306285	0.00631609	0.0103255	0.00852483	0.0102383			188.4	0.00210426	0.00411167	0.00686539	0.0102577	0.0111509	0.0153718		188.4	-7.578e-05	5.781e-05	0.00280664	-0.0015397	0.00665561	0.00876377	0.00060519	0.00614571	-0.0009971				188.4	-0.0013033	0.00793091	0.0175261	0.0267123	0.0288939	0.0309688			188.4	0.00623949	0.0125013	0.0202145	0.0283799	0.0276552	0.0318291		188.4	0.00179911
	188.6	0.00258811	0.00324486	0.00675645	0.0105204	0.00879614	0.0107409			188.6	0.00270656	0.00501922	0.0069715	0.0105952	0.0125004	0.01565		188.6	-0.0001612	1.712e-05	0.00210934	-0.0015942	0.00774912	0.00828293	0.00072127	0.00663149	-0.0015426				188.6	-0.0015174	0.0081033	0.0177972	0.0261475	0.0287845	0.0309561			188.6	0.00666383	0.0124272	0.0193545	0.0279756	0.0275886	0.0316725		188.6	0.00137246
	188.8	0.00340698	0.00306457	0.00657448	0.010227	0.00902186	0.0106197			188.8	0.00324519	0.00482877	0.00622338	0.0106987	0.0128091	0.0158983		188.8	3.591e-05	0.00129134	0.00140525	-0.0014342	0.00791348	0.00775629	0.00122182	0.00590609	-0.001651				188.8	-0.0018238	0.00776053	0.0176119	0.0259532	0.028492	0.0313163			188.8	0.00678678	0.0127557	0.019421	0.0277707	0.0272811	0.0317596		188.8	0.00151455
	189	0.00405945	0.00279243	0.00620364	0.0110926	0.00907211	0.0114488			189	0.00322464	0.0046113	0.00570657	0.0113124	0.0127246	0.0160614		189	-0.0001864	0.00213064	0.00132138	-0.0007698	0.0092416	0.00733966	0.00082534	0.00660387	-0.0017894				189	-0.0014795	0.00808509	0.0175827	0.0260593	0.0283704	0.0307798			189	0.00657273	0.0132335	0.0195881	0.0269611	0.0267163	0.0306376		189	0.00073457
	189.2	0.00394026	0.00261618	0.00662309	0.0105405	0.00899145	0.011783			189.2	0.00315018	0.00444671	0.00588971	0.011376	0.0129974	0.0162846		189.2	0.00021555	0.00276762	0.00126623	-0.0013097	0.00949468	0.00650973	0.00091688	0.00645385	-0.0019933				189.2	-0.0016814	0.00801838	0.0186642	0.0261452	0.028255	0.0305161			189.2	0.00657348	0.0134184	0.0196435	0.0272117	0.0271392	0.0302297		189.2	0.0001013
	189.4	0.00394502	0.00291749	0.00607654	0.0101353	0.00915603	0.0128308			189.4	0.00325035	0.00453653	0.00559243	0.0115973	0.0133041	0.0168886		189.4	0.00042147	0.00262472	0.00111213	-0.0014321	0.00994167	0.00606196	0.00139525	0.00678008	-0.0022898				189.4	-0.0017182	0.00846666	0.0185214	0.026148	0.0279167	0.0299457			189.4	0.00705791	0.0134023	0.0193676	0.0272789	0.027177	0.0290687		189.4	0.00025717
	189.6	0.00383155	0.00235737	0.00531094	0.0104522	0.00941715	0.0125859			189.6	0.00321484	0.00465292	0.00498488	0.0120803	0.0127596	0.016896		189.6	0.00072614	0.00242109	0.00139533	-0.0022439	0.0094805	0.00521442	0.0017931	0.00553436	-0.0023368				189.6	-0.0023817	0.0095227	0.0180797	0.0260111	0.0280908	0.0301918			189.6	0.0060628	0.0149083	0.0186437	0.0274854	0.0273171	0.0298379		189.6	-0.0004675
	189.8	0.00362519	0.0028086	0.00533845	0.0107029	0.00960652	0.0120327			189.8	0.00336328	0.0046306	0.00535402	0.0121785	0.0130652	0.0167621		189.8	0.00031064	0.0033615	0.00109349	-0.0026579	0.00969538	0.00522271	0.00148677	0.00630155	-0.0029401				189.8	-0.0020067	0.00954701	0.0186357	0.0252961	0.0276618	0.0308669			189.8	0.00577335	0.0150707	0.0188575	0.0278945	0.0278367	0.0300396		189.8	-0.0007262
	190	0.0037381	0.00324849	0.00527879	0.0117152	0.00981223	0.0116413			190	0.00359117	0.00540681	0.00492425	0.0125185	0.0130907	0.0168818		190	0.00015208	0.00393332	0.00247977	-0.0028212	0.00934064	0.00452172	0.00087054	0.00659778	-0.002503				190	-0.0022154	0.0101781	0.0186368	0.0250976	0.0275777	0.0309375			190	0.00585395	0.0159448	0.0190275	0.0272411	0.0280794	0.03033		190	-0.0005933
	190.2	0.00362455	0.00341071	0.00559461	0.0121177	0.0100617	0.0106843			190.2	0.00313726	0.00564162	0.00488066	0.0127073	0.0136748	0.0168219		190.2	-0.0002745	0.00408075	0.00297294	-0.0033607	0.00908606	0.00499449	0.00062901	0.00658084	-0.0029936				190.2	-0.0015537	0.0103164	0.0179562	0.0256561	0.0274684	0.0311886			190.2	0.00611416	0.0162847	0.0190151	0.0279621	0.0278448	0.0301944		190.2	3.519e-05
	190.4	0.00353011	0.00366598	0.0051133	0.0118956	0.00937676	0.0106208			190.4	0.00321708	0.00561519	0.00513419	0.0129579	0.0129199	0.0164105		190.4	-1.466e-05	0.0047904	0.00252678	-0.0029754	0.00903716	0.00461393	-0.0003475	0.00669334	-0.0027753				190.4	-0.0014379	0.0103819	0.0174633	0.0263102	0.0287203	0.0317362			190.4	0.00705728	0.0161125	0.0191026	0.0287911	0.0280669	0.0311029		190.4	1.603e-05
	190.6	0.00345215	0.00392085	0.00566308	0.0113489	0.00983052	0.00997924			190.6	0.00266626	0.00561039	0.00526251	0.0121351	0.0126079	0.0162591		190.6	0.00090288	0.00562657	0.00223303	-0.0026674	0.0087998	0.00463979	-0.0001393	0.00739286	-0.0016638				190.6	-0.0017619	0.0105246	0.0165328	0.0267598	0.0292101	0.0319096			190.6	0.00648465	0.0172223	0.0185062	0.0293069	0.0284078	0.0314919		190.6	0.00015665
	190.8	0.00337935	0.00398944	0.00569331	0.0112153	0.00961771	0.00953307			190.8	0.00307036	0.00570578	0.0058855	0.0120261	0.0124138	0.0156402		190.8	0.00100731	0.00608999	0.00199364	-0.001529	0.00856477	0.00452625	-8.745e-05	0.00778327	-0.0011293				190.8	-0.0013879	0.0103365	0.0160351	0.0265843	0.0294316	0.0321264			190.8	0.00635115	0.0180669	0.0183269	0.0290976	0.0284561	0.0325446		190.8	0.00023308
	191	0.00351996	0.00394481	0.00602162	0.0109205	0.00997455	0.00930214			191	0.00365483	0.00630274	0.00587482	0.0112856	0.0124029	0.0156995		191	0.00117172	0.00532264	0.00318466	-0.0019965	0.00866554	0.00510316	-0.0001403	0.00744938	-0.001141				191	-0.0018601	0.00996375	0.0161706	0.0275636	0.0296118	0.0320886			191	0.00591254	0.018546	0.0179039	0.0291334	0.0289266	0.0333438		191	-0.0002184
	191.2	0.00304629	0.00392442	0.00572205	0.0108182	0.00960944	0.00884951			191.2	0.00379342	0.00616122	0.00668597	0.0120721	0.0121793	0.0153965		191.2	0.00056139	0.00541152	0.0027732	-0.001975	0.0075746	0.00568707	0.00060556	0.00745013	-0.0011914				191.2	-0.0020785	0.0102815	0.0164825	0.0285286	0.0303591	0.0321801			191.2	0.00549966	0.0186154	0.0190248	0.0297029	0.0292059	0.0338604		191.2	-0.0005384
	191.4	0.00290083	0.00387472	0.00612593	0.010445	0.00967007	0.00839388			191.4	0.0039346	0.00603462	0.00696032	0.0118613	0.012021	0.0156181		191.4	0.00035399	0.0061104	0.00277115	-0.0017019	0.00718794	0.00536953	-0.0003734	0.00764069	-0.0016301				191.4	-0.0021504	0.00994804	0.0165783	0.0287167	0.030762	0.0318728			191.4	0.00525007	0.0188711	0.0192325	0.0296095	0.0289427	0.0339082		191.4	-0.0004772
	191.6	0.00242277	0.00362055	0.00603333	0.0101876	0.00932678	0.00854532			191.6	0.00328516	0.00529188	0.00737884	0.0116748	0.0117769	0.0152694		191.6	-0.0003981	0.00639842	0.0032047	-0.0021128	0.00791677	0.00593501	-0.0005518	0.00759611	-0.0008515				191.6	-0.0014911	0.00990463	0.0165705	0.0293394	0.0310959	0.0313794			191.6	0.00624444	0.0187691	0.0192584	0.0305015	0.0288062	0.0339936		191.6	-0.000146
	191.8	0.00211527	0.00334509	0.00683226	0.00992516	0.00939207	0.00793222			191.8	0.00275133	0.00479893	0.00780588	0.0115556	0.0118365	0.0147879		191.8	-0.0006362	0.0060231	0.00294554	-0.0024229	0.00801753	0.00642095	-0.000476	0.00709534	0.00062618				191.8	-0.0015559	0.00942918	0.0161321	0.0301324	0.0313235	0.0322846			191.8	0.00660251	0.0186737	0.0190346	0.0312492	0.0290453	0.0346291		191.8	-0.0006737
	192	0.00217301	0.00351436	0.00812406	0.00957905	0.00825234	0.00773933			192	0.00270494	0.00407995	0.00824148	0.0110271	0.0116805	0.014421		192	-0.0015214	0.00676666	0.00324533	-0.0012921	0.00753602	0.00689919	-0.0005672	0.00608318	0.001002				192	-0.002171	0.00928289	0.0164859	0.029613	0.031355	0.0324428			192	0.00667591	0.0184709	0.019007	0.0310733	0.029144	0.03489		192	-0.0008901
	192.2	0.00221053	0.00309453	0.00775954	0.00919887	0.00805936	0.00840452			192.2	0.00259982	0.00353413	0.00774226	0.0105875	0.0108536	0.0139998		192.2	-0.0017992	0.00692571	0.00212862	-0.0007698	0.00812155	0.00795264	-0.0007228	0.00604739	0.00106018				192.2	-0.0024603	0.00924713	0.0172368	0.0289966	0.0316296	0.0317964			192.2	0.00704929	0.0181845	0.0190388	0.0307735	0.0291618	0.0336484		192.2	-0.0010895
	192.4	0.00272832	0.00324938	0.00824452	0.00933703	0.00809597	0.00835221			192.4	0.00224819	0.00404575	0.00765603	0.0105274	0.0113488	0.0135468		192.4	-0.0017872	0.00637574	0.00093365	-0.0001814	0.00883283	0.0081196	-4.823e-05	0.00524562	0.00082022				192.4	-0.0019015	0.00951592	0.0173794	0.0280902	0.0303987	0.0313706			192.4	0.00760513	0.0186494	0.018989	0.030559	0.0285456	0.0335836		192.4	-0.0017598
	192.6	0.00295214	0.00343786	0.00816449	0.0100082	0.00804861	0.00895015			192.6	0.00242715	0.00415003	0.00722765	0.010739	0.0116359	0.0137169		192.6	-0.0020145	0.0071031	0.00118696	0.00046185	0.00968233	0.00832961	0.00059681	0.00494629	7.5e-07				192.6	-0.0019579	0.00938668	0.0174661	0.0272902	0.0294572	0.031258			192.6	0.00779737	0.0184538	0.0181406	0.0301367	0.0275309	0.0333646		192.6	-0.0018797
	192.8	0.0031854	0.00331698	0.00788468	0.0107064	0.00824365	0.00929985			192.8	0.00237246	0.00343766	0.006498	0.0107559	0.0110716	0.0137877		192.8	-0.0018899	0.00668946	0.00030347	0.0006282	0.0091155	0.00870704	0.00053274	0.00379054	0.00062641				192.8	-0.0020418	0.00904178	0.0177002	0.0271088	0.0288508	0.0313724			192.8	0.00740762	0.0183461	0.0189586	0.0301906	0.0274055	0.0327947		192.8	-0.0024379
	193	0.00290611	0.00297314	0.00787556	0.0113056	0.00809881	0.0099804			193	0.00254368	0.00342032	0.00640281	0.0109131	0.0111355	0.0138129		193	-0.0022245	0.00590197	0.00092132	0.0004992	0.00926062	0.00910564	0.00026008	0.00368997	-7.702e-05				193	-0.0006187	0.00920948	0.0183849	0.0263738	0.0279727	0.0307982			193	0.00729049	0.0180859	0.0192121	0.0299394	0.0269134	0.0314076		193	-0.0030091
	193.2	0.00266713	0.00285264	0.00729619	0.0113331	0.00792684	0.010182			193.2	0.00283059	0.00327008	0.00643474	0.0109959	0.0111384	0.0148392		193.2	-0.0024696	0.0058085	0.00110421	0.00055568	0.00937361	0.00865402	0.00021666	0.00324953	-0.0009288				193.2	-0.0004437	0.00927543	0.0189618	0.025295	0.0272378	0.0308104			193.2	0.00749933	0.0177751	0.0192921	0.0293266	0.0271065	0.0312736		193.2	-0.0025405
	193.4	0.00254747	0.00280136	0.00637143	0.0116117	0.00879176	0.0106245			193.4	0.00320685	0.00318111	0.00621011	0.0110927	0.0112303	0.0154131		193.4	-0.0025059	0.0054945	0.00102829	-0.000149	0.00889131	0.00858927	0.00041673	0.00297804	-0.0018028				193.4	-0.0002608	0.0101416	0.0183331	0.0250512	0.0269617	0.0310172			193.4	0.00699109	0.0183222	0.0188018	0.028822	0.0271419	0.0304144		193.4	-0.0013466
	193.6	0.0023117	0.00240904	0.00579196	0.0124553	0.00874793	0.0106698			193.6	0.0034287	0.00305892	0.00573862	0.0113949	0.0112461	0.0151194		193.6	-0.0023332	0.00498664	0.00147594	-0.0005608	0.00778617	0.00876957	0.00103065	0.00298521	-0.0014372				193.6	-0.0014067	0.0101078	0.0183435	0.0250625	0.026692	0.0314398			193.6	0.0055116	0.0182562	0.0185855	0.0286032	0.026985	0.0297571		193.6	-0.002114
	193.8	0.00221892	0.00276071	0.00614386	0.0129021	0.0088927	0.0106588			193.8	0.00337315	0.00311679	0.00583976	0.0113029	0.0112803	0.0153492		193.8	-0.0018787	0.00489908	0.0018553	-0.0007243	0.00818216	0.00871212	0.00199545	0.0047064	-0.0014205				193.8	-0.0017865	0.00912707	0.0182845	0.0242908	0.0261783	0.0313192			193.8	0.00553189	0.0176489	0.0190469	0.02851	0.0277901	0.0286804		193.8	-0.0017473
	194	0.00253488	0.00248326	0.0055405	0.0126496	0.00935881	0.0109366			194	0.00349838	0.00371299	0.00477503	0.0111005	0.011739	0.0159876		194	-0.0013584	0.00464145	0.00232202	8.703e-05	0.00747049	0.00787139	0.00154067	0.00483953	-0.0019116				194	-0.0014386	0.00950211	0.0181458	0.0245018	0.0255514	0.031374			194	0.00547863	0.017591	0.0191928	0.0281594	0.0276936	0.0289702		194	-0.0016911
	194.2	0.00261815	0.0026026	0.00510943	0.0122253	0.00945682	0.0115396			194.2	0.00289982	0.00421935	0.00467493	0.010733	0.0120963	0.0156526		194.2	-0.0011502	0.00389943	0.00186579	-0.0003894	0.00783512	0.00728529	0.0012978	0.00585884	-0.0022875				194.2	-0.0008903	0.00930512	0.0183637	0.0244122	0.025863	0.0309251			194.2	0.00566899	0.016571	0.0196843	0.0286136	0.0271947	0.0284147		194.2	-0.0010763
	194.4	0.00303818	0.0024687	0.00523864	0.0118843	0.00963925	0.0115484			194.4	0.00297611	0.00408382	0.00478339	0.0110801	0.0109959	0.0155787		194.4	0.00015231	0.00332753	0.00078965	0.00018346	0.00764179	0.00700842	0.00107125	0.00566265	-0.0019948				194.4	-0.0007436	0.00901034	0.0183452	0.0251085	0.0271329	0.0303552			194.4	0.00603656	0.0164464	0.0195141	0.0296128	0.0281072	0.0286015		194.4	-0.0009139
	194.6	0.0034894	0.00240165	0.00539617	0.0120983	0.0101491	0.0114108			194.6	0.00317642	0.00431557	0.00465644	0.0111246	0.0104911	0.0155946		194.6	0.00040297	0.00323906	0.00088643	0.00085215	0.00749851	0.00707691	0.00145653	0.00663313	-0.0015548				194.6	-0.000431	0.0089942	0.0183747	0.0248129	0.0275139	0.0293464			194.6	0.00580782	0.0169987	0.0197035	0.0299556	0.0286184	0.02746		194.6	-0.0007915
	194.8	0.0036537	0.00185018	0.00538893	0.0114309	0.0100746	0.0108252			194.8	0.00409564	0.00438791	0.00503612	0.0111158	0.0103281	0.0155738		194.8	0.00018639	0.00247654	0.00073965	0.00082101	0.00696696	0.00601732	0.00141641	0.00633419	-0.0018717				194.8	-0.0004206	0.00862314	0.018958	0.0252	0.0284013	0.0290018			194.8	0.00559089	0.0163767	0.0202983	0.0300762	0.0289611	0.0268702		194.8	-0.0006992
	195	0.00331006	0.00195676	0.00441038	0.0107206	0.010759	0.0104177			195	0.00389633	0.00438211	0.00478308	0.0109062	0.0105359	0.0155371		195	0.00033403	0.00187622	0.00092113	-2.444e-05	0.00647446	0.00553905	0.00135369	0.00746568	-0.0029034				195	-0.0005874	0.00854249	0.0197192	0.0259699	0.0286904	0.0294276			195	0.00547364	0.0156918	0.0203555	0.0306319	0.0287805	0.0268312		195	2.388e-05
[truncated: 1,424 more rows]
[truncated: 4 more columns]

## Sheet: Figure 3
Fig 3E
concentration (µM)	L WT				concentration (µM)	L 776					concentration (µM)	L 589
0.00508053	100	100	100		0.00508053	100	100	100	100		0.00508053	100	100	100
0.0152416	98.4171	94.4329	115.565		0.0152416				129.018		0.0152416		111.503	96.584
[truncated: 73 more rows]

## Sheet: Figure 4
	FIG 4D
[truncated: 10 more rows]

[truncated: 9 more sheets: Figure 5, Figure 6, Figure 7, Supporting Figure S4, Supporting Figure S5, Supporting Figure S6, Supporting Figure S7, Supporting Figure S11, Supporting Figure S13]
